# Supplementary material for: Analysis of the hypovirulent Klebsiella pneumoniae with the NDM-5 gene on IncN plasmids
Source: Microbiol Spectr. 2023 Nov 29;12(1):e03443-23. doi: 10.1128/spectrum.03443-23 (PMC10783101; doi:10.1128/spectrum.03443-23)
Supplement: Supplemental material — Whole genome sequencing. [file spectrum.03443-23-s0001.txt]

whole genome sequencing
Contig-6
ATTGAAATTCTATACAGATACTATTGTGAAGGTACAAAATCATGAGTTTTAAGCCAACACCTGAAGAGGTGAAACAAGCACGTATTAAAGCTGGCTTTACGCAGCAGGAAGCCGCTGAACGGTTTGGTTTTACGTTATCAGCCTGGCAAGCCAAAGAAACATCCGGTAAAACGTCTCGTGGTTTAGCCGCTGGTACGTATGAATTACTTTTGCTCCTGGCTGATGAACATCCAGATTACCAGCTCGTTAAGAGAGAAAAAAATCAGGATAAAGTGACTAAATAAATTGCATTACCATCATATGATGGTATAATTTATTTGTAGGTCGGGAATAGTTCCTTACCATGATCCAGTAGCCCAAACGGGCGGGAGACTAAAATGAACACGTATGTTATCACTTTCCAGGCTTTAAACACTAAGAAAGAAAAAATCACCTGCTCTGCTTTTGTCCATTCAGAAACTCTCTTCCTTGCCGTTCATTCTTTCGAAGATAAAAATCGCGGTCGTGGTTATGTTATCACGTCTGTTAGTGAATTGTTGTCCGAGGAACTGACGGCGAAAAATTCCCTCAAGAAAAATATTAACTTTTGGTTTAATGAGTGTGGTTTAAGTAAATCTGAGGTTATAAACGAAGTAATTAACTGGAAGAATTTCGCATATACCCTTAAAGAACTGGAGGAAGCCAAAAATGAAGCGATAAGAGAACTGCGGAGTTAATCAATTAGGGGTGGTATCAGGTTGTGGAGGCAACCTGATACCGTGACACTCAATTCCCTCGCGAGGAATATAAAATGTCGGAACGCATGTTATCAGCAATACAGACTGTTGAAAAGGGTGGGCGTCCGGTTTTTCCCTTGATGCCATTCTCTGCTTTTCCTGAGTACATGGCATTACTCAGAAAAGCCCTGGAAAAGAAAGAAACAAAAGCACTGATAGAAAAACAGGAGGTGCTATGAAAAAACAGGAGTTTTTAGATTTTATCAGTGCAGAACAGAGGCGGGGAGCTGTCCGGTTTTCGCTGGGATTTAACAGCAAAGGGGAAATTGTATTGCACTGGACTAACGAGGCCGGGTTAAGAGTCTGGAGTATACTAAGCGGTAACAGGGGAAAAAGTCCCAGCCGGGCAAACCGGGAAAGAATGAGTAACCTCCGCCGCTGGCTCCATGATGCCCGGCAGGGCATGGAAGGCGACACACCAGAGGCAGAATAAAATTCCCGTTCCTGAATCGCCGAAGCCCTCCCGTTTACGGGAGGTGCTTTTTTTGTATATTCCGTAAAACAGCGCTCGCGCCCCCTGCCAGGCCATTCGCGTAGCGAATTTATTTCCGCCCAAGTTAGCCGCGAATCCGTTGTCTCCGGTCGCAGACGCACCAGATCACAGCCACGATAGCCTTTCATTTTTTGCATTTCGATGGACGCTGAAGCACAATTTATGTGTGGAGGTAGTTCACTGCGATGCAGGATAGGGCAAACGCCGCAAAATGACGTCTCTGACGCCATTCCGCAACGTTTGCCCGGTGACCTACAGTCGGTTCTTGTTGGAGAGTTTTATGAAAAAAGTTCAATTCAGGATTGAAGAAAGCCAACATGATGATCTACTTGATTGTCTTAAAACACTTTATCCAGATGAACCGGGTTTAACCGTGGCAAAAGGAATGAAGCTGCTTGCCAATGCTTTACTGAAAAGCAAGGTTAAAAATGAAGATGTTAATGTGTCAAAAGACAATGATGATTTTATCAAAACCACAATGTATTTGACAGGGAAACAAAGAACTTTAATAGAGAAAGCGGCTCATCGTCATGGCTGGAATTTATCCAGAGAATGTCGTTATCGAATCCAGACGACACTTGAAAATGAACTTGATTTTTTCGATCAGGAACTTCTGGTGATGAATCGTTGCCGTAATGCAATAGATAAAATAGGGCGAAACTTTCATTATATTATCGTTAATGATAATGCCAGAGTACTTGATAAAGATGGGTTCTATCAGGACGCTGAGCGGTTGAGTTCAGAGATAATGAGTCTCAAAAGTGAGTTTGAAAACTACATTATGTTATGCAAAGGGCGAACTGTTTCTAACAAGGTTGAGGTGTAATCATGGGCGTTTATGTTGACAAGGAATTCAGGGTTAAGCGTAAGTCCTCTGAAGCTGGCCGCAAGTCTGCTTTCGCCCATAAAGTTAAAAATGGTGGTAAAAACTATCAACGCAACGTTCAGGAACGTATCAACCGCAAGGGTGCCAGTAAGGAGGTTGTTGTCAAAATCTCAGGAGGTGCGATTACCCGGCAGGGAGTTCGAAACAGTATTGACTATATGAGCCGGGAGTCAGAGCTGCCAGTGATGAGTGAAAGCGGTCAGGTATGGAAAGGTGATGAGATTCAGGAGGCTAAAGAGCACATGATAGATCGTGCTAATGACCCTCAAAATGTTTTCGATGATAAAGGTAAGGAAAATAAAAAAGTAACCCAAAATATTGTGTTTTCACCGCCTGTATCAGCAAAGGTAAAACCTGAAGATCTGCTTGAGTCTGTCAGGAAAACGATGAACAAGAAGTACCCAAATCATCGTTTTGTGCTTGGCTATCATAACGACAAAAAAGAACATCCACACGTGCATGTCGTTTTTCGTATTCGTGATAATGACGGTAAACGAGCTGATATCAGGAAAAAAGATTTACGGGAAATTCGTACAGGTTTTTGTGAAGAGCTGAAGATGAAGGGCTATGACGTTAAAGCCACTCATAAGCAGCAGCATGGACTTAACCAGTCTATTAAAGATGCGCACAAAACAGCGCCAAAACGACAGAAGGGCGTTTATGAGGTTGTTGATGTTGGCTACGACCATTATCAGAACGATAAAACCAAACCAAAGCAGCATTTCATAAAGCTTAAGACACTGAACAAGGGCGTGGAGAAAACATATTGGGGGGCTGATTTTGGTGAGTTAACCACTCGCGAGAACGTTAAGAAAGGTGATCTTGTTAAGCTGAAGAAGTTAGGACAAAAGGAGGTGAAAATCCCTGCACTTGATAAGAACGGTGTACAGCATGGCTGGAAGACTGCACACAGGAATGAGTGGCAGCTAGAGAACCTGGGGGTTAAGGGCATAGACAGAATCTCTTCATCCAGTAAAGAGCTGGTGCTGAACAGCGCGGAGATGATTAAGAAACAGCAACTCCAGATGAGAAATTTCTCGCAAATAAAACAGTCGATGATTCAAAGCGAACAGAAAGTGAAAATCGGAATTCGTTTAGGATAATTCATACTCTCCGGTAACTTATTGATTAAGATCGATTTATTTATCTTGTTAGCAGAGTTTTTGTAAAAAGTAACTAGCGGTAAAAAATTTAGTTAACTTGACTATAAAATAAGCGCATGGTGATCAATCGATCTGCTTTTTTGTTATCAAATAGCATATGTATCTAGATATAAATAAAATACAAGCACAAACAAAATGAAATGTGTCGTAAATGCGATCTAAAGATCTGCTTGTGTGGTTGAACGCAGCACATGTAGCTGATAAAGTTTTTATGAGATGTAAATTTGTCCTTTTGTTTTTTTTCTCTGATTCGGGGTCATCCGAGTCGAGAGAGCGCCTGAAAGGAAAAACTATGGAATGGTATGTTTTGCAATTCACCACTACGAGATTTGCAGCAGTTTTTGCTCATCTCGAACGCCTGAACTTCTCTTACTTCTGTCCTATGGAGACTGAAAGGTATCGTCGCCCGGATAAGATAATTTCATATCGAGAAAGACGTTTGCCGCTTTTTCCCGGTTATCTTTTTATCCAGGCAGATTTTGAAGAGGTTCATTCCACTACAATAACTGCTATCCCTTACGTACAACGCTTTATCTCATTTGGCGGTGAGCCTTTACCTGTACCAGAAGATGTGATGGCGGAGCTTTTGTACAGACAATCACATACAACAGCTCAGGCAAATCTTTTAAGGAAATCAATTCCACACGATTTTGCTGAAATTCTACTCATGGATAATCCGCAGCAAAGAAGTATGGCTTTCATCCACTACATCACAGAGAGAAGCTTAACCCACAAAATGAAACGGAAGAAAAATGACTGCTACCCGAAAAAAAACCGCAACGAGACGCAAGCCCCAACGTAATACACTCTACCTGCCCTCAGCTTCTCGTGAGGAACTGGATAAAATTGCTCTGGAGATTGGCTATCGCAGGGGGCGACGTATTTCAAGCTCTGGTGTTGTCCAGTACCTCATAAAAAAATATTCCAGCCAGGCTATTGAGGAGCTGATAAACGAAGACGATGAAGACGATGACGACTTCGATGACTAACCATTCAGTCTAAACTTTCCGCGCTGTTCTGGCCGGGAGAAAATCATGTTATCTACTACTGCTTTTGCGGCGCTTGCTTTGCAATGCGCGGCCAGCGTTCATCCCGATACTGCGCATGAAGTTGCAAGGGTTGAATCTGGTTTTAACCCATATGCTATTGCCGAGATAATACCGAAGGTTGAACGTAAGCCCGGTGACAAAGGCGTAGTGTCCTACTTTCCCAAAACTAAGGAGGCTGCACTCCAGATCGTAAATCAAATTGAATCACGAAATCATCGTTACTCAGTCGGTCTTATGCAAATAACGAGTACGAATTTTGCAAACTTCAATACAACCGCTGAGAAAATGTTTGACCCCTGCGAAAATCTCAAGGTTTCAGAGCAAATTTTGGTGGATTGTTATAAACGTGGTGGCGATATTTTACGTGGCCTGAGTTGCTATTATTCCGGCAATCCAGAAACAGGAACTAAACCTGAATCAGATTTTAATAACACCAGTTATATACAGCGCATAGGGTTTAATCCGCCTGATAACAAAAAAAACTGGGTGGTTCCTTCAGTTAAAGATGCAATCAGAAAGGAGAATGTAACACAGAGTATCAAACCTAAAGAAGTTACCGTATATCCCCAATATGCCATGCGTGGCACTGTTTTAGATGAAAAGGAAACAAACGATGTTAAAACTCAATAAACGTTATTTAACTCTTTCTGTATTTATGGCTGCATTGATGCTTTGTGTAGCAGAACCCGCCTTTGCTGATGATGTATCCACTAAAACAACTGGCTTCTTGCAGAAGATTATCGATTTTCTGACGGATATCCGTAAGCCAGCAATCACCATCATTGCGCTGGTAATTGGTTATATCGCTATCTTCTCACGCCAGCATGCAGCGTGGATTACGCCTTTAATTATCGGGATTATCATCTTTATTGTTGCGCCATATCTGCCTGACTGGTTAGCGTAATATGTAATAAAAGGGGGCGTAAAAATGAGTACCGTTTTTAAAGGGCTGACACGCCCCGCTTTGATTAGGGGGCTGGGCGTTCCGCTCTACCCCTTTCTTGGAATGTGCGTTATCTGCGTTTTGCTTGGTGTCTGGATTCATGAGGCTATGTATGCCCTCATCCTCCCTGGCTGGTATGCCATCAAGCGAGTTACGAAGATAGATGAACGCTTTTTTGACCTGCTTTATCTGCGAATGCAAATCAAAGGTAATCCTCTGGCAAACAAGCGCTTCAATGCCGTCCATTATGCGGGGAGTTCGTACGACGCAGTCGATATATCGAAAGTGGACAATTTTATGAAGCTTAAAGACCAGTCTTCTCTTGAAGAGTTAATCCCGTATTCATCACACATCACTGATAACCTCATTGTTACCAGAAACCATGATCTACTGGCGACCTGGCAGATTGACGGAGCTTATTTTGAATGTGTAGATGAAGCGGATCTAGCCTTGCTTACTGACCAGCTCAATACGCTGATACGTAGTTTTGATGGGAAACCCGTTACCTTTTATACGCATCGTATTCGGGTTAGAAAAGAAGTGCGACCTGTATTTGACAGCAAGATCCCATTCGTCAACAGAGTGATGAACGATTATTACGAATCGCTTTCGGCGGCTGAGTATTTTGAAAACAAATTATACTTAACCGTATGCTATAAACCGTTCAGCGCTGAAGATAAAGTGACGCATTTTCTTTCAAGGAAAAAGGGTAATAAAAATATCTTCGAAGAACCCATTAATGATATGAATGAAATATGTGGCAGATTGAGCACCTATCTCTCCCGGTTTCATTCCCGTCGTCTTGGGTTATATGAAGAAAATAATATAGTTTATTCAGAACAGCTTACGCTGTTCCAGAAACTGCTATCCGGGCGCTGGCAGAAAGTCAGAGTCACCAATAGTCCGTTTTATACATACCTGGGTGGTAAAGACCTGTTCTTTGGTAACGATGCTGGACAAATCACTGCCTCTGACCATGCCCGGTACTTTCGTTGCATCGAGATCAAGGACTACTTTCAGGAAACGGATGCCGGAATTTTTGATGCACTGATGTATCTCCCGGTTGAGTATGTACAGACTTCCTCTTTAACTCCGATAGACAAGCAGTCTGCAATCAAGGCGCTGGATGATCAGATCGACAAACTCGAAATGACCGATGATGCCGCTAAATCCTTGCTCGCTGATTTGAAAGTTGGTCTCGATATGGTCTCCAGCGGCTATATTTCTTTCGGGAAAAGTCACCAGACACTGATTGTTTACGCAGATTCGCCGGAGCGTCTGGTGAAGGACACCAATATTGTAACGACGACCCTGGAGGATTTAGGGCTGATCGTAACCTATTCAACCTTGAGTCTTGGCGCAGCGTATTTTGCTCAGTTACCTGGTAACTACACGTTACGGCCACGCCTGAGTTCTATCAGCAGTCTGAACTTTGCCGAAATGGAAAGCTTCCATAATTTCTTTACGGGCAAGGAGAAAGGAAATACCTGGGGTAACAACCTTATCACCCTGGGCGGCTCAGGAAATGATATTTATAACCTGAACTATCACATGACTACCGAGCATCAAAATTACTTCGGTAAAAACCCCACGCTGGGGCATACCGAAATTCTTGGTACGTCAAACGTGGGTAAAACGGTAGTGATGATGACTAAGGCTTTCGCCGCCCAGCAGTTCGGAACGCCGGAGTCTTTTCCACCTGAGAGGAAATTAAAGAAGTTAACTACAGTATTTTTCGACAAAGATCGGGCAGCGGAACCCGGTATACGTTCAATGGGAGGTGCTTACTTTCGGGTGAAAGAAGGAGAGCCGACTGGCTGGAACCCTGCGGCTTTGCCACCAACCAAACGAAATATTTCCTTTATGAAAGACCTGGTGAGGCTACTTTGTACGCTTAACAGTGAGCCGCTTGATGATTACCAGAACCGCCTGATTTCTGATGCCGTTGAGCGCCTGATGCAGAGGTCAAACCGCTCTTATCCGATCAGTAAGTTGCGACCACTCATTCTGGAGCCTGATGATACTGAAACCCGGCGGCATGGGCTTAAAGCACGCCTGAATGCCTGGGTGCAGGGAGGGGAATTTGGCTGGGTGTTTGATAACCCGGACGATACGTTTGATGTGGACAACCTGGACGTTTTCGGTATAGACGGAACGGAGTTTCTGGATAACAAAGTACTTTCCAGCGCCGCTTCATTCTATCTCATCTACCGTGTCACCATGCTGGCTGATGGCCGCCGACTCCTTATCTACATGGATGAGTTCTGGCAATGGATTAACAACGAAGCGTTCAGAGATTTTGTTTATAACAAACTCAAAACCGCGCGTAAGCTGGATATGGTGCTTGTCGTAGCGACACAATCGCCGGATGAACTAATTAAATCACCTATCGCGGCTGCCGTTCGTGAGCAGTGCGCAACACATATTTATCTGGCGAACCCCAAAGCGAAACGTAGTGAGTACGTAGACGAGTTGGAAGTGAGAGAACTTTATTTTGACAAAATTAAAGCCATTGACCCGTTATCTCGTCAGTTCCTGGTCGTCAAAAACCCACAGAGGAAGGGGGAAAGTGATGATTTTGCGGCTTTCGCAAGACTGGATTTGGGAAAAGCGGCGTATTACCTACCGGTTCTCAGCGCATCGAAACCCCAGCTTGAACTGTTCGATGAAATCTGGAAAGAGGGTATGAAGCCGGAAGAGTGGCTTGATACCTATCTGGAACGTGCAAACCTGATTTAAGGAATCCCTATGAAAAAGCATATCGTTGCGGCACTTATCGCCTCTGTTACGGTTATTTCTGGTGCTCAGGCTGGTGTTCCCGTTGCCATTGATGCAAACCCTGAATGGGCTGTCGAAGCGCAGCGCTGGACAGAACGCCTCAAACAGTGGCAGGACACCGTGAACCACTACCAGAAACAGATTAATGCCTATAAGCAGGAGCTGCTGACCAAAACGGGCATTCGTGATGTTCAGGGACTGGTGCAGTCTGCGCAATCTGTCAGTAAGGAGCTGGAGAATATTTACGACCAGGGGAACTCCTTCATTGATGATTACATTAAGAACCCGGAAGCCACCCTGTCTGAGCAAGCCAGATCACTACTGGCCGATTATAAGGTGACAAACACCTGTAAGGGGCTGGGATATACGGGCGACCTGGTGCGGGGCTGTGAAGCCTCGTTCCTGTCCCAACTGGCGGGGATCGAGTACGGCAATAAGCTGGAAAGTAAACTGCGTGAAGATAATCAGGAAATGGCCGACCTTATCGACCAGGTGAAGAACGCCCAGGACACGAAAGCCACGCAGGACGCGACAAACGCTGTATCTCTGGCAAGCCTGAAATTTAACAAGCTCAAATTTCAGTATGAAATGTATCGCGATAAGCAGCGCGATCTTGCAGAATACAAGGAGAAAATGTTACAGGCTGCTTTCCAGGAGAAACAATTAGGGGCTGTTAATAAAGAAACTCCAGTTGTTGATTATAAGGCAGCATTTGAGCAGCAGAGTTATGAAATGAACTGAGGGGGCATTTTGAAAAAATATGGATTAGTTGCGGCGTTGGGGCTTACATTCTTTCTTACCGGGTGTGAAGAGGTTAAATCTGTAGACTGGTGGCAGTCTCACGTAGACGATGCAACGAAAAAAGTAGCTGAATGCAAAAAGTCTGGGAGTGATAGCGAAAATTGTAAAAACGCTAAGGAAGGTTTGTTTAGGTATAAGCAATTACATCCTAAGCATGTTGACTATAAAGATGCATTCAAAAATGTATTGGGTAAAGATGGAAGTTAAAAGGAGCCACTATGGCAACTTCTAGGTATTTCCAGGCCGCTCATGACGTTATTGTTAAAACTCTTGACCAGTCTTTGACTGGTCAGTTAGATAACTTTTCTTCAATAGCGTCTCAGTTGGGTAAGTATGGTATTTCCATTTATATATTGTGGTATGCTTATACCACAATAGTTGGGAAGCAAAAAACCGCAGTGCAGGATTTTTTATGGAATCTATGTCGATTCTGGTTAATTCTTGTTTTTGTCAAAAATATGGGGGGGTGGTTAGATAGTGCAACTCAGGCCATTGATGGGCTGAAGGAAACATTTGCAGGAGGTGATCCTTGGAAATGGGTTGACGAGCTTTGGGAGAAAGTTCAGCAGGTAGCTGCATATCTTATGTCCAAAGATACTTCGAAGTATGTGAAAACAGATGGGGCAATCGCATCTTTATTAACATATGCTGGAGGGATAATTGCATTATTGCTAACTTCAATAGTTTATCTCGCCGCCGAAGTTACTATTAAGATACTTACTATTACCGCGCCGTTGTTTATTATTTGTCTTTCATTTGGTTTTTTAAGGCAGATGTTTAATAGCTGGCTTCAGTTAATATTTAGCTCATGCTTCATATTCTTGTTTTGTGGACTGGCAATTAAAGCGGGAATGACGTTCCTTAATGGCATTCTGACAATCTCGATAGCTAACGCAGATGAATTAAATCTGATATCAACAGGTGCTCAGGCCGGGGTTGCAGGTGCATTTATGGCCTGGATTATCTGGCAAGCCAAAACCTATGCTTCCCAGCTCGCAGGGGTAGGTGTTGAAGGCGCGATGCAAGGGGCAGCCGCAATGGGGATTGGTGCTGGCGTGTTCGGCGCTTCCCGTATGGGGCGTAATCTGCTTGGTATGGGTAAAAATGCAGGGATTGGCGCATGGAAAGGCGTTCGCCGTCAGGATGGAGGGTTCAACCAGTCTCCTGGTGTATCCGGTAAGTTGGGGAATCTGACCGGGCAGGGCGTTAATATTGGCGCTAAGAGGCTTCGCCAGGCTGCGATAGATGCGGCGAAAAAGAAATATGGAGGTTAACCGATTTATTATTTAAATCTGTCAACTCTGAGTATTCCGCAGTAAATATTCACTCCTCTATTTAGGTTCTCACATTATGAAACTACTTATCACGGCTATCGTGACGCTTTGCCTTGTCGGATGCCAGGCGTCACATAAACAACCTCCGGTATCCGGAAAAAGCGAACCTGTTAATTCAGCAGAGGTAATGCGCAATGGGGTTTAAACTCTCAGGATTAAAACTTCCCGGTTTTAACAAGAAAAAAGAAGTAACAGACTCTTCAACTACTTTTGAAGTGAAAAATGTATTGATGCAGGAGAAAATGAACCGCATTTATAAATTCGGTGGTATTGCAGGAATTGCCGTAGGTGTGTTGTCTCTGCTGGCACTGAATGGAGCGCTACCGTTAAAGAGTACGGTTGTCGAAGCTTATCTTATTAATGGTGTCACTGGCGTTGCTGAAAGACTGACTTCTGTTAAAAAAGAAAACCTCTCTGAAAATGAAGCGCTGGCGAAATACTTCATTACTCAGTATGTGAAGCGTCGTGAAGGGTATAACTATTTCAGTCTCCAGCATGATTATGATTATGTTCTGTTATACAGCGCTGAGAATGTGGCGACGGATTACAACGCTTTAATCAACGGCAACCAGTCACCAAAGGTTATTTATAATAAAGCGGAAAAAACCGCATCTGTTCAGGATAATCCGTCCGTGATTATCAGTCCGTCATCCCGGCGCGATGATAAGGATATGGGAGCATATATCCGGTTTAAATTAACCATTCGAAATGTCGCGACAGGCCAGGATGATTATGAATACTGGAACGTCCGGTTGACCTACCGTATTGAACCACAGGTCGAAATGGCATCGGGTGACCGAAACAATAACCCGCTTAAATTCGTTGTAACGAGCTATGTACGCGATAAAGAAGTGAAAGGGTGAAAACTATGAAAATGAATAAAGGAGCGCTAATTGTGGCGCTTCTGTTGGTGTCGCACGTCTGCCATGCAGCCGTTACGCCAGCAGCCAGCCGTTTTGATCCCCGTAATCAGATTGTCAGTTATAACCCGCAAAACACGACAGTCATAAACAGTGCGGTTGGCTATACAACCACACTGGTATTTGACGAGGATGAAACGGTCATCAGTGCCAGAACCGGCTTTCCCCAGGGCTGGGAAGTGAACAAAGAAGATAACCTGGTGTATCTCGAAGTGAAGCCCGTCAAACAGACCGTACAGAAGAACAGTACCGATGACAATGGCAACCAGTCTTCAGAGGTGGTCAGTGTAGCCCTTGATCCTGAAAACGACCTGGAACGCTGGCGAACAAACCTGTTTGTTCGCACAACAAAACGTAATTACAGCATGGAGCTGAACGCCCGAACGTTCCGGCAGCCGGATAAGATCGCGTTTGTTGTTAATTACCAGTACCCGCAGGAACGCCGGAAGGAGCAAGCCGAAATCGAGAAGAAACGGATTGAGGCTCTTAACAAGCGGCAGGAGGAGCAGGCAATCAACCGTTCTCTTGAAAATGCGAAGTCGCCCAAGAACTGGGATTACTGGAAGCGGGTAGCTGACGGCAGCCAGTCAATCAGCCCGGATTATGCGTATGACGATGGCCGCTATACCTGGTTTGGCTTCAGCCCCCTGAAGAAAATCCCCAGCGTCTTTGTTATGAGCGGCGAACAGGAAACGCTGACTAACCCGGTAGTCAAAAACAGCGGTAGTTTCACCGTTGTTGGTGTTCCTGTAGACCAGCGCTTTGTTTTGCGTATGGGAAATCAGGTTGTTGGGGTTGAAAACCGGGGCTTTGGCAAAGTCCGTCTTCCGGCAGGAGATACCGTTTCCCCGAACGTTGAGAAAGAGGTGATCCAGTGAGCGAACAGGAAAATAAAATCCCGACCGCTGTAGAAATTGAACAGGCACTACGGGAACGGCATCAGAAAGAAATTGAGCAAAACGATAAAACGGATAAGGGAGATGAAGATGACGGTAAATCAGTAAAACGCCTGGGTATCGAGAAGCTTAAAAAATCGCGTAAGGGGCTGGTGATTATTGTGGCCGCTTTCCTTCTGCTGGCCGCCGGGGTGTCTGTCTACTATATCCCGTCGATTATTCGTGCAATGTCCAGCGGTGATGATAAGCCTGCCAGTAATGCGGTATCTACTGGTTCAGTAAAACGCGCGACAGGACTCAGCGATGATGTTGATCCATTCAACACCAGGGAAGAACCGGCTAAGACGGAAGAACGGAAGGAAAGCAGCGGCAAAGCGGAAACGCCACCGGAAAAAGTACAACAAAACTTCAGTCGTGCGCTGGATGTGGCCTATGGGGGGAGCAGCTCTGCTTCCTCAAATTCCGGTGGTAGCTCATCAACGGCCAGCAATACCAGGAACGAGGGGGACGGCAGTGACAAACAGGCAGAGGTTCAGCCTGTTAATGCAGGGCAACCCGCGCAGCTTTCTAAAATTACGCGCGTTCCTTATGACCCTAACCTTTTCATTCCTGAAAATACCGCGATTAAGTGCTCGCTGGACAGACGATTTATTTCTGATCTGGCTGGCAAGCTGGTCTGTACGATTAATGAGGACGTATACAGTGCAAACAGGAATGTAAAGCTAATTGAAAAGGGAACAGCCGCATATCTGATGTATAAAACGGGCACGTTCAATCATGGTCAGGGAGCCGTGTTTATCGCTGCTACGAAGCTTAGAACACGTAAGGAACCTTTCATTGATATTCCGCTGATTGATACACAGGCGGCGGGAGCGCTGGGTGAGGCCGGGGCTTCAGGCTGGATTGACACACATTTTGCAGATCGCTTTATGGGCGCGATGATGGTTGGCATGATCCCCGATGTGGCACAGGCCGCAAGTGGAGCGGCTAAAAGTAATAAAGACAATCAGACCGACTATACAGCTAACAGTCGCCAGGCTTTTGCTGATATAGCACGCGAAGCGTTTGCAAACAGCGTAAATATCCCTCCAACGCTTTATAAAAACCAGGGGGAAATCATTACTCTGATCGTTGGTCAGGATTTGGATTTCTCCAGCATCTACAAATTAAAAATGGTGGGTACCCGGAGGTAATTTGATAACGCTGGATATCAAAGAGTTTTCAATGCTGTTAGGAATAAGGGAAAGCGAAATATACCATCATATTCGTAAGGGCATACCAATAAATGGCGTTCCTTTCCCCAAACCACTGAAACAAATCAAAACGCATCGATTTAATTACGAAGAAGTCATGCGTTTTATTGAAGATCTTAAAGGAAAAGGTGAATTATGAAGGATGCAGAGAACAGACATATTGTTTATGAAATAATAGATGAATACTTCCACCACTGGCTTAATGAAGTCGATGGTTTAACTGAAATCGCGGTAAATCGGCCTGATGAACTGTTTGTTAAAGTGAGTGGGAAATGGCAGCAGCATGAATTAAAAATGGATTTTAAAGATTGTATGTCATTTGCAGGGGCAATTTCTGATTATCATGATGGTGGGTCGGTTACGCCAGAATATCCCTTACGTTCTGTTACGCTCCCCGGAGGGGAGCGTGTACAAATAGTTATTCCCCCGGCAACGGAACGGGAAACGGTGTCTATTACAATCCGTAAGCCGTCCAGTGTGTTTATCGACCATGATACCTTTGTTAAACAAGGGTTTTACTCAAGGCTAAATCAAGGGGGGAAATTCAGGGATAAAGAAGATGAATTATCTTCAATGTTTAAAGATAATTGTTTTGAACAATTTGTCCCTGAATGCCTGGTTAAGGGTAAAACGATGGTATTTTGTGCCGGAACGGGGGCGGGTAAAACCACCTTTGCAAATGCCTGTCTTCAGTACATACCCCATCATTTACGATGTATTTCAATTGAAGATACAGATGAAGCAAAGTTCAGGTTCCACAAAAATCATGTGAAATTGTATTACCCGTCAGAAGGGGAAAGTAGCACTGTCAGTTCCGCTTCTCTTTTACGTTCTGGTTTTCGTATGAACCCGGACAGAATCCTCATGACTGAGGTTCGCGGCGCGGAAGCCTGGGATTTTCTCAAAGGCTCAAGTTCCGGCCATGCAGGGAACCTTACAACCGTCCATGAGAGCACCCCTGAAGATGCTGTGCTTGGACTGGTTCAACGGTGCTATATGAACCCTGAATGTCAGAATTTGCCTTATAACATTATATTGCGGAGGGTGTTAAGCAACGTCGATGTGATTATGAGTATTAAGTACATCGATGAGGAAGATAACCGATTTGCATCGGGTATTTACTATCGTGATATTCATTTTCAGGAATACTTTGAAAAGCTGAAGGAGTGATTATGTCTCTGAAACTACCCGATAAAGGCCAGTGGGCTTTTATCGGTCTGGTTATGTGTCTTGTGACGTATTATACTGGCTCAGTTGCTGTTTACTTCCTGAACGGAAAAACGCCGCTTTATATATGGAAGAATTTTGATTCCATGCTGCTGTGGCGGATAATAACAGAGAGTAATATACGGACAGATATCAGGTTAACCGCAATCCCCTCTCTTTTATCAGGTATGGTTTCGTCTCTCATTGTGCCTGTTTTTATTATCTGGCAACTGAATAAAACGGATGTTGCTCTTTATGGTGACGCGAAGTTTGCCAGTGATAATGATTTAAGAAAATCGAAACTTCTGAAATGGGAGAAAGAAAACGATACTGATATTCTTGTAGGTGCATATAAAGGTAAATACCTGTGGTATACCGCACCAGATTTTGTATCACTTGGCGCAGGAACCCGCGCAGGTAAAGGGGCTGCAATAGGTATTCCAAACCTGCTGGTCAGGAAACATTCCCTGATTGCATTAGATCCAAAACAGGAACTGTGGAAAATCACCAGTAAGGTACGTGAAAAACTGCTGGGTAATAAGGTCTATCTTCTTGACCCTTTCAACAGTAAAACGCATCAGTTTAACCCGCTTTTCTATATTGATTTAAAAGAAGAGAGCGGGGCTAAAGACCTGCTGAAGCTGATTGAGATCCTGTTCCCGTCTTACGGTCTGACCGGAGCGGAAGCACACTTTAATAACCTCGCGGGGCAGTACTGGACGGGGCTGGCAAAATTGCTTCATTTCTTTATTAACTACGACCCCTCCTGGCTTGGTGAGTTCGGGCTTAAACCTGTTTTCTCAATTGGTTCTGTAGTCGATTTGTACAGCAACATCGACCGGGAGCTGATACTCAGTAAGCGAGAAGACCTGGAGGGAACAAAAGGACTTGATGAAAACGCGCTGTATCATCTGCGCGATGCCCTGACCAAAATCAGGGAGTATCACGAAACCGAAGACGAACAACGTTCGAGTATTGATGGTTCGTTTCGTAAGAAAATGAGTCTGTTTTATCTTCCGACTGTTCGCAAATGTACAGACGGCAATGATTTCGACCTTCGCCAGTTGCGCCGGGAAGATATCACTGTTTATGTTGGCGTTAATGCTGAAGATATGTCCCTGGCCTATGACTTCCTCAACCTGTTCTTTAACTTCGTTGTGGAAGTCACGTTACGAGAAAACCCTGACTTTGACCCGACACTGAAACATGACTGTCTGATGTTCCTGGATGAGTTTCCGTCTATTGGTTACATGCCAATCATTAAAAAAGGTTCGGGTTATATTGCCGGGTTTAAACTCAAACTTCTGACGATTTACCAGAATATCAGTCAGCTTAATGAAATCTATGGTGTTGAAGGTGCCAAAACGCTGATGAGTGCGCATCCCTGCCGGATTATCTACGCTGTCAGTGAAGAAGATGACGCTAAAAAGATTTCGGAAAAGCTGGGCTATATCACCACCAAATCGACAGGTTCAAGCAAGACAAGCGGACGCTCAACGTCGAAAAGCAGTTCAGAAAGTGAGGCGCAGCGCGCCCTTGTGCTCCCGCAGGAGCTGGGAACGCTGGATTTTAAAGAAGAATTTATCATTCTTAAAGGTGAAAACCCGGTTAAAGCTGAGAAAGCCCTCTACTTCCTCGACCCGTATTTTATGGACAGGCTGATGATGGTAAGCCCCAAACTTACCGAGTTAACCGCCTCTCTGAATAAGACTAAAAAAGTATTGGGTGTTAAAGGGCTTAAATATCCTTCTAAAGAAAAAATGCTCTCCGTCGGTGAGCTGGAGTCAGAGGTTTTACTATGAAAAAAATGTTAATGGTCAGTGTCCTTTTTCTCTCTGCCTGTTCCTCTCCGCCTGAACCACCACAGGTTGACTGGGAACAGAATCCTGAAACGGTGAATACACAATTAATGGACTGGCAACCGACATACTCAGTTATTAAATCAGACAAGGTTAATTCATCGTGGGTTAAGGTTATCCATAATTTCAGGCCTGAAAACCGCCTTTACGATGATGCTGTTTTTTATTCTGTTGCACATTCTGATTCAGTGATTGTTGAAACCAGTAACGGAACAGACTTTTTCACAGCTAAAAACTGGTTGAGGGCGAACGGTGCAAACGGTGTCATACAGTATCGTTATAAAATGAACTGTTTTTCTTGCCGGACTACCAGTGTTTATTTATCACGATAACGCCGGATTAATAAAATTCTTGTAATTTTATTGAGCCGGGGTTGAACAACCGCAGGGCGTTAGTTGCCCGTTATCCATGAGGTGTATATGAAAAAGACCGTAACCACGGCAGTGCTGCTTTGTGCGTTCGCTGCCGGAACTGCTCATGCTGAGGAAAAGGCCGACCCGAACGATCCATGTGCAATGGTGTTATGCCTTGCCGGAAAACTTGACGGAAGTAGTCCGGCAGAATGTGACCCGATGTATAAAAGTTTTATGTCAATCAGGAAAAAGAATAAACATGGTTTTTTACCCGATCACACGGCAGATGCCAGAAAGAAAAAACTAAATGAATGTCCTGCGGCTGATGCAGGTACAGTAAGTAAAATTATTTCAAGCTTTGGCCGATTGAAAAACTTTTAATTCTGTTTGATTTAATTCTGATGTGAATACGCAAGTTTCAGGTTTGAGACTGGAACTTGCGAACATTTTTTACAGGGGTGGGAGGATGAAAATTATTAACGTACCTGATGCAAGAAGTGTGAGAATTGCCGGAATTGAAATTATCGATAGTGTCAAATCGGTCGCTTCTGTTTTTACTGAAATTTTGTTGTTTATGGTCTGGTTTCCGGCAATTGTCTATGGGCTTTATCGTTTTGTTATCGTTTTGTGGGATGCTTCCTTAAAGCCGCAATCGCTCATTGAGTTTATTAATTTCATGGTTGAGTTATACAGCTATGTACTTCCTTCGTTGGCTGTTATCGCAGTGGCTTTAGTCGTCGTTTTATCCATTTTTAAAAGACTCTCAGCAATATGGGAGGGAAGAAAGCAATGAGACATTTTTTTAATGTTCTTTCCTTTGCTGTTGCCCTGTTGCCAGCTACATTGTGTGCTGCTCAGATTCAGGGGAAAGTTATTCGCGTTCTCGATGGAGATACCATCGAAGTTAAAACACTACCCGCGAAAATTGTTGTGTATGAAGTTCCGATTCGAGTCCGATTGATAAATATCGATGCACCGGAAAAAAAACAACCCTTTGGTCGCTGGTCAACCAATCAACTTAAAGCCCTGCTGGCAGGGCAATCAGTTACCGTCTCTTATACGCAAACAGATCGCTACGGGCGAGTCCTGGGACGAGTGGTGACAGCGAACGGCACTGAGGCTAACCGCCAGCAAGTGCTAAAAGGGGCTGCATGGGTTTATGACAGGTACAACACCGATAACTCATTACCGGCTCTGCAACGGGAAGCTCAGACACAGAAGCGCGGCCTGTGGGCTGACAGTAATCCCGTTCCTCCGTGGGAGTGGCGTCATAAACAAAACTGACGCGCTTCGCTTGTCCAACCCCTCCTCTGCCTGAAGAAAATCTTCAGGCAACGTCACGGTTTTTAATATACATGGTGCGCATATGGGTAAATTAACTCTGGTAGAGCAGGCTTTACGGCTCCATAAAGAATATTACGGTGAAGATAATTTTGGTACTGTCGTAAAGGATTGTGATTACTATCCTAAAGTGGCAGAGATTTTTATAAACAGAAAGAATCGTAAAATTTATTCGAATCTTGATATCGAACCCGTTGCTTCAACCGTCGTTCATACGGGAAGTAGCCCTGTTATGGCTAAAGCCGGGAGGATTAAAAAGCTTATGTTTAAAGATGGTTCGGGAGCATACCGGATTCATCTTGGTCAAAATGAAGTGGTTCATATTATTCGCTTCATTCTTAACTCTAAAGTCAGAATGGAGTACGCAGTTGGCACAACCAAAAGTATGTCGATGCTTCATAATCTTTGCGAAGCTGGACGCGCTAAATTAAACCGCTCTTTACCCCGTAAAGGTATCTGGAAAATCGGGTGTTACGACGGCGTTTATTATCACGGTAAGGCAAGGAAGGAAGAAATAGAAAACGCTTTACGTTTTTCTGTTCATCCAAAGTTTAATGAGCTGGAGAATGACTTTAATCAGTTCTTTTCGGATATTGATTTCTACACCCGTTATGGTCAGTCAGGAATGCGAAAAGTGCTTTTTACTGGTCCTCCGGGCACAGGGAAAACGACTATCGCAAAAGCTTTGGGGGCAAAATATCAGGATAAATATGTATTTGTTTATGCTGATGATTACTTTAAAGATGTTTGCTATGCCGCAGCTCAAAAGAAAATACCCGTTATCATAATAGCTGAAGAGGTTGATGAACTTTATCGGGCTGATGCCGGAACGTTAAGTTTTCTTGATGGGGCTGATACACCGCGAAATCTTGCCGGGACATATGTTATTTTTTCAACGAACTATCCTAACCGGATTGATCCGCGCATCAGAAAACGCCCTGGCAGAATTGACAGAATCATATCTGTAGGTGCTTTTCGGACTAAAGCCGCTGCCGCTTGTGCCAAAATGTACTTACCAGACGATATAAATATTGACCTTAAAGAACTTGGCGCGGTGCTGGACAGAACGACTCCTGCTGAAATAAAGGAGATAATAAATATTGCTATTGGCATGATTCGCGGAACAAAAAACGAATTAACAGTAGATGTAATCAAGAATGCGCGTGCCTTTTTGAAAGGAACCCTTGACCTTAGTGTGCAGGAGGCAGAAGAAGACATAGAGGAAAGGGAAGAAATCTTTAAAAAGAATGGTGCGCAGCCTGACTATTCAAGTTACCTTGAGGATTGATTAATGAGACTTTTTATTGCAGAAAAACCGTCTTTAGCAAAGGCTATTTTTGAAGGACTGGGCGGAAATCCCAATACAGAAAAGAAAAACGGCTATTTTGAACACGGTTCTGATGTCGTTACCTGGTGTTATGGTCATATGCTGGAGCTTTACGACCCACAGGATTATGACGACAAATATTCCAACTGGCGTTATAGTGATTTACCCATTAAAGCGGTTTATCCGCCAAAATATAAAATCAAGCCTGAATCAGAAGCACAGACCCGCATTATTTTGTCTCTTATCGATAAAGCCGACAGCATCGTTCATTCAGGCGACCCCGATGATGAAGGATGTTTGCTGGTTGATGAGATTCTGGGTTATGCCGGAAACAAGAAACCCGTCCAGCGACTGCTTGTTGCCGACCTCAACCTTGCGCCAGTGCAAAAATCACTGTCGAATTTACAACCTAACGATAAATTTCGCGGTATGACGTTAAGCGCCCTGGCGCGTTCCCTGTGCGATCAGGGTTTTGGCTATAACATGACGCGGGGATGTACATTAAAAGGCCGTGAGAAGGGCTATGACGGCGTTCTGAACGTTGGCCGGGTACAAAGTGCCGTTCTTGGTCTGGTGAACATGCGCACGCTGGCGAACCAGAATCACACAGAAAGCTTTTATTACGATGTATTCGCCAGTCTGTCGATGAACGGGCATCAGATTAAGGCGAAATATCAGACAACAGACGACGATCAGATAGACGAGAAAAAACGCCTGATCTCCGAAGCTCAGGCCGCGCATATTGCCGGACGTGTTACGGGTAAGGATGCTATTGTTACTATCGCGACGACAAAGCCGGAAAATAGCAAGCCTCCGCTTCCGCTTAACCTTTCCACGCTTCAGCAGCTCTGCGCAAAGCGATTTGGTTATTCTGCAAAAGATACGCTCGATGTGATGCAGGGGCTGTATGAAACTCACAAGCTTCTGACCTATCCACGTTCTGACAATCGCTATCTTTCAGATGAGCATTATTACCAGGCCGGAGATATTGCCACTGCTATAGCGGCCACCGTACCCGAACTGGCGTCTGCGATCGTAGATATGGATAAAGGCCAGAAACACAAAGCCTTTAATGCCAGTAAGATTGAGGCGCACCACGCCATCATCCCGACGACAAAAAGCGGAGCCGGTATTCAGCTTAATGAAAAAGAGCGGAACGTTTATAACCTGGTGTCCGTCTACTTTATCGGGCTGTTCTACCCGGATGCGATCCGCAACAAGACGAAAATCCACTTTGATATTAAGGGGGATACCTTTACGGCCACACAGAGCGTTCTGGTACAAAAGGGCTGGGAAGCGCTGGGTAAGGATAGTGATGACGAGGACGAAACCGAAGATGCCGGAACGGACGGTTTTGACCTTTCATTGCTGAAATTTAATGACAGCGGCCTGTGTGAATCGGCAGACGTGGACAAGAAAAAAGACTACACCACCTCGCTATTTCACAGAGTCAACGTTACTGGCCGCCATGACGAGTGCGGCAAAATTCATTGATGATCCGGCTCTCAGAAAGGCGCTGGAAGCGAAAGACGAGGGCAGCAGTGATCGTGGCAGTATCGGAACGGAAGCCACCCGCGCGGGTATTCTTGAGAAACTGGCGGCAAATACCGGGCTTATCTCCATCGAAAAAGAAAAGGGGTATTCGGAGCTGGTATGGAAAACCACAAAACAAGGCCAGGAGTTTTGCGCTGCACTGCCTCCTGAAATCACTAAACCGGATATCTCCGCTCTGTGGGCTGAAAAGCAGTCTCAGATCAAAGCCGGAGAGCTGACAGTTGAGGAGTTTATTAAGGAAAATGATGAGTACGTCCAGGGGTTAATCGACGAGCTGGACAGGAACGGAATTTCGATTTCTTCAAATGCCACGCCCTGCCCGGTTTGTAACAACGGTTTCCTGCGTAAGCGTAAGGGGCAAAATGGCTTTTTCTGGGGATGCTCCTGCTACCCTGAATGCAAGACAACATTCCCGGACAAAGACGGCAAACCGGATATGGAAGCAAAATCCAGATCAGAAGGTTCCATGTCCCGGCTCGAAGCCCCCTGCCCTTCATGCAGTAAAGAAATTATTATCCGGCCTAAAGGCTTTTTCTGTTCCGGGTGCGAGTTTAAAATCTGGTCTGAAGTGTCAGGAAAAAAACTGACACAAAATCAGGTTGAGACATTAATCAAAAAAGGTAAAACCGGAGAGATTAAAGGCTTTACCAGTAATAAAACCGGGAAAAAGTTTGACGCTGCAATTGTTTTGCAGGATAAAACTACGGGTAAACTTGGGTTTCAGTTCAGTAAAAAATAAGGATTAACTCGATGAGTGAAAATGAAACGTTTGACGCAACAAAAAAGCTACTCCTGAATATTCGCTCTGTTCGTGTTTTTGCGCGAGAAACCAGCTTTGAACAACTGCTGGAAATGCAGGAAAAGCTTAACGCCGTGATCGAAGAACGTCGTGAAGAAGCAGAGCGTGAGGCAGCAGAACGCGCAGAGCGCGAAAGAAAGCGCCAGGAACTGCTCCAGTTGATTGCCGGAGAAGGTTTTTCACCGGAAGAACTGCTTGGCCTGTCCGAAGATGCGCAAAAAACACGCAAAAAGACGTTGCCAAAAGCGCCGCCTAAATATCAGTTTGATGAAAACGGCGAAACGAAATACTGGTCTGGTCGTGGCCGGACACCAAAACCAATCGACGAAGCGTTAAAAGCTGGCCGTTCTCTTGATGAGTTTCTCATCAAAAAAGATGCTTCCAGCACTGCTGGTGACGAACAGTAATCTAACAAGCCTCTGACACTGCGTCAGAGGCTTTTTTTTAGCAAAAAGGGCGCGGGGGGTTATGGTGAAGAAATCTTTGGATATCTTCGCGGGGATAAGGGAAGTAGTCTCTGATATCTTTGGTTTCTAACTTACCAGTGCAGTGATACGTCTGAAAATAGATCCACTCTGCTATTGTTTTGTAGATGTGATTTCCCATGTTCGCGCTTTGAGAACCATACTGCATGACTTGTGCATCCAGGTCATTACACATCTCCGGCGGAGTGAGTACATGATATGTCCTGCATAACAGCGGGCGGTAATTGTAGATTGAGCATGTTCCCTTCTCAGACAAAAACGGACATTTTGACTCATGCCCGGTCGTAAGCGGGTTGTCTCTGGCAGTAAGTTTACTTGCTTGTGCAATATGTGTTGCCTCAAGCGCGGTTAAATGAACATCCATTTTACAGCACGAAGAGCACCCCTTTTGACAGGAGGTAAACGTGCTCACAAATTCTTTGTTAAAACGATCCAAAAAGGCGTACATCTGTTTTAACTTGAGGTAAATATTACCGGATTGAGTATTGAGTTTATTTATGAGTGCCTTTAACTCATCGAAATACTTATCAGGTACGGGTTTCAGATTGGTATAGCCGGGTAATGTTTCGCCTGGCTCCAGGTGGATCACTGAGTTAGGTTTGATATCCATTGCTTTTGCTTCCTATATTCTTCTCGCGCTGGTTGTTCATTTGACACTAAAACAAGCGTCATACAATGGCAAGGTGTCAAGCCCAGCAGTAAATCACGCTTGCCAGCAAACCAGTTTCCTGCAGCCGGTTTGGCCGTTGATTTTTGCCAGCAATATTACCCGCTCGATGCCCGCCCTGGGCGTGAAATTGCCAGCAAAAAAGATTGCCGCTATCAAAGGTGTGGTTTATATTATCTGTATCGTACGATACAGATAATGGAGAAGCTTAATAGATGACTGAAAAAATCACTGACGAGGAACTGGTAGATTTGTTGGAGGCGCTCAAAAGAGCACATGGTATGGGCGTTTGTTCAAAGGCGGTTAAGCTGGCACAGCGTTGCGCTGATGTGTTCCCTGCTATTGTTGCAGAGTTACAGGAATATCGGAACGCCGCTAAGCGAACTTCAGCATGACAAGAGCCACGGAACGCGCTTACAGCGAGCTACAACAGGCGTTTGATTTCTATAACCAGCGCCTTTTTGACGGCGAACTCCCTGACTGTCTGATTACGTTCCAGCGCGGCAAGAACACAATGGGCTATTTCAGTTACAGGCGCTTTGTTGCTGCTGACGGCAGCGGCAGGATGATTGATGAAATCGCCCTCAATCCTGAATACTTCCCGGTGTACCCGCTTATTGAAGTCATGCAAACGCTGGTTCATGAGCAGTGCCATATGTGGCAGTACCACTACGGCAACCCGTCGCGTAAGACGTACCACAATGCGCAGTGGGCGGCAAAAATGGAAAGTATCGGACTTATGCCCTCCTCCACCGGGAGACCTGGTGGTGCGAAAGTCGGCCAGAAGATTAATGACTATCCGATCCCTGGTGGCCGCTTCCAGCGCGTCACACTGGAACTGTTCCAGGGGCAATTTGCTTTGAGCTGGTTTGATCGCTTCCCTGTCCAGGTCGAACAACAAAAAGATATGACCGCCGTAATAGAGCAATGGCGCGAAACGCTTGCTCTGGCGCATCAAAATGCTGAGGCCGGGATTGATATAGAAGCGGTGCTTTCTATGGCTCTGCTGCCGTCAGTGTCACCGCAGAACGGGAGCCATTCAGATGATATGGCCGGGAGCAATGACAATGATTTGTCAGTTGCAGCATTTGAGGACAAGCCAAAACGAAATAAAGTTAAATATCAGTGTCGCGGGTGTGGCGCTGCCGTGTGGGGCAAAGCCGGACTGAATATTGAATGCGGCGATTGCGAGCTGGCTTTCATCGAAAATTAATTGCCAGCAAATTTTCCCGGTCACATCTGTTGGCCAGTGTTTTTTGCCAGCAAAGTTTCTTCCCGGGTTCGCGCCGGCAGCGCAAAAATGACAGCAAAAGAGGGGTATCATGGGGCATTACACAATCAGAACGAATGACGACGAAGATCAGGCCATTAAAAAGGCGCAGGAAGCGACCGGACAGGCATCAGCCAGCAAAACCTTTATGACGGCTATCCTTGAGCTTCAGCGTAACAGAGACGAGATGGCGCAGCTACGGCGTGAACTGGCGCAGGAAAAAGCGCGGAGTCAGGAGCTGGTATCATCGGTAAAACAATTCCGTTCCAGCCTGAACAATCTGTTTGATCTGGCTGACAACCCTTAAATAACAAGGAGCGAAACGTGCATACCACAAATGCGATTATCCTGTGCCTGGTGTCATATCCCTGCATCGTTGCATGGGTTATCTATAAAAACAGATTTGTCGATTACTTGTTTTTAACTCTGCTTGCTTGTTTGGGGAGCATTTTTTCAGTCGTATTGTATAAACAGCCCGACTACTCATTGACCATATATCAGGCCGTTGCTGTCGGCTATGCTGCCGTGATCATGCCAACGGTGTTAGTTTTGAGTGTCGTTAATATCTTCATGGGAAAAGCAGAGAGAACGTGCAAATGAATACACTGGCTGCACTGGAAAATACGTTTCGTGATATGAGAAAGCATGGCTGCCAAACAGTCATGGTCACGCAGTCTTTAGCTGATTTTGGCCGCTACAGCTATAAACCGCGCCCTGCATTTCAGGACTGGATCGAACGGCTGAAGACTGGCGAACGTCTGCCGCGAGGCCGTTACTTTGTTGGCAAGAAGCCTGGTGGCCGCCTGGTGCTCATTGATGAATTGGGGGGAACATGGACAGAAAAAGTAACAGTGATTCATACCAACGCTGGATGATAGAGAAGGCTGACAAAAGGGAAAGGACGCAAATCAGTATGTCGTTCGTAAAGATGAAGGACGTACTTTTTAACGTGCTGGCTATCGGTACTGTTTTAGCAGCCCTGGTGGTGATCTTTTATGAAGTGCAAAGCAGCTTATAAATTGATGGCCGTTGACAATGAATGTCATACTACCTGACCGGGCAATGCCGGAAGATTTCTTTCACGGGTGATGGTTTTTGATCCCGGCATTGTTCCGGCGCTCTCTCGTAAATTCTCGCGCCCAATCCCCCTCGCAAAACCTCAGAATTCACGTAACGCACCGCGATTTCGGCAACCATCAACCCTAACGTCCTTATGTTGTTGGGTTTGCCGCAGAACAATTTATTCATTTAAAATAGATTTAAACGAAGCGGGAAACCGCAGACGTAAAAAAACCGACTGGTGAGGTCGGCTTTTTTTACGGTTCCGGTGCGAGCTGGTAACTCAGCCCGGAAGGGAAACTCTCTACAACTGACAATAGTATGATAATCCGTGAAGCCTGATTATGCAATATGACGGGCAGTGACTGTGCGTTAACGGTTTGCCTGAACGTTAGATAAACGTATAATCAGAGGGTTAGCTCTGTGGTGAGTCTCTCCCTGCATTCCGCTAAATGCGGCATGAACAGGTTCAAAGTCCTGACAGGTAATACAGGTGGTGCTGGTTATCTGTGCTCTGGCAGGAGTGAGACTCTCTACAACTGACAAGACGAAGAGAAGCCGTGGTGACAGGCAGTGTAAGAGCAAGCCACGGTGTCTTTACTCCATTTATGGAGAAAACGGATGATTAACCTGTTAATCATCGTTCTGAGGGCGGTAGCGGCGCTTGCAAACGCGCTGATTGCCATTCTGGAACTGATCCGCCAGTTCATCGACTAATGAACACGGAAACGTAATTAAGGCCGGAGGAACACCACCTCCGGCCTTTAATAAAAATATAGTTTAGTTACAACATTCACTAGTCTGTACTAACCACCACACACCTGACCTTCTGCGCACAAGTTACCTTTAATCACTCCTAAACAGGCATTTCATGAAACTCCCCTGTTCTTGCATCGGTAACAGGGGTCTGACGCTCAGTGGAACGAAAACTCACGTTAAGCAACGTTTTCTGCCTCTGACGCCTCTTTTAATGGTCTCAGATGTCCTTTGGTCACCAGTTCTGCCAGCGTGAAGGAATAATGGCCGAGCATATTGATATGTCCGTGGCAAAGCGGGGAGAGGCGTGCGATATCTTCATCATTCAGTGTTTCACCCTGCGCCCGGAGATGATCCAGGGCTGCCTGCATATAAATAGTGTTCCATAACACGACGGCGTTAGTGACCAGCCCCAGTGTGCCCAGTTGATCTTCCTGACCGTCGGTATATCGTTTTCTTATCTCACCTTTTTGACCGTGACAGATGGCTCTGGCAACGGCATGGCGACTTTCTCCCCGATTAAGCTGGGTCAGAATGCGCCGGCGGTAATCTTCATCATCAATATAATTAAGCAGATACAGCGTTTTGTTGATGCGCCCCACTTCAATGATTGCCTGAGTCAGTCCGGAAGGACGTTCACTTTTCAGCAATGAACGGACCAGCACTGAAACCTGTACTTTGCCCAGCTTCAGGGAGCCAGCGGTCCGGATCATTTCGTCCCACTGAGGGGTTCTAGGGATTTTCCGTCCAAAAACGACAAAGTGCTCTGGAGGCCCCGCCGTCTGTGGCCTCCAGAGGGGTATTACTTTTTTCGAGATCCCTATTTGGGCTCTGTTTGAGTAAGATTTAGTCTTTTTGGGCTAAATCCATGGCATTCGAAGAACGTGTCCAAATCTTGTCCGAGGCAGAACAAGATGAGTTATATGGACCCCCCGCTTTCACCTCCGCCGACCAACGCTTCTTTTTCTCGCTGAACGATAAGGAACTGGCGATCGCTAAAAGCCTCCGTCATCGGGGCCAGCGTTACATGCTGGTGGTACTGCTGGGCTATTTCAAAGCCAAGCCGGTGGTGCTGAATCCCGGCTTTCATCAGATCAAGCAGGACCTCAAATACGTTTATCAAACCGTTCTACCAGGCCCAGGCTGTAGACCCTTTAATCTCACGCCAAAAGAGAACGAACGGATTTACCAACGTGTTTTCCAGCTCTGCAACTACCAGCGCTGGAATGTCAAAGACCATGGAGCGGCGTTGAGAGATTACTTATCCCAGCAAGCCAGAGCCTGGACAGCGCCTAGGCACCTCTTCGATGCGGCCAATGAATATTGTTCGGGGCAGAAGATCGCAATCCCTGCCTACAGCACGCTGCAAAAGATCATCAGTCAGGTGGTGGGAGACGAACAGGAACACATGGCCGCGCACCTTGAGCGTGCAATGTCACGCGGTCTTAAGCAAGCACTGGCGGAGCTCGTGAACGGCACAGGTCCACTGCCGTTCCGACAGTTGCGACAATCGGCTCGTAACTTCACCGGAACCGAGTTGGAGAAAGAACTGATTGTCTATCGCCATATCCAGCATTGGATGCCGGAAGTGGATCTGCTGTTGAGCACGCTATCACTGTCGCAGAAAAATCTGCAACACCTGGCAGAGAAAGTCGACTACTACGGTGCCAAACTGAAACGTCAAACCGTAGGCAGCCAATGGCTGTATTTATTGTGCTATCTTCAAACGCGATGGCAGCAAGCGCTGGAACGTATTGCCGATGGCTTTGTGCATCATGTCAGACAGACCAAACAGAAGGCAAAGGATTATGCGCAGGAAGCGGTGTTTAAGGATTGGCAAAAAGCAGCTAAAAATGTCAGCAAGGCAGCTGAAGTACTGCACCTGTTCATTGATGACAGCATTGATCTGCAACTACCGTTTGCAACAGTAAGACAGCAAGCACTGAGCCTGCTGACCAAAAGGGATCTGGAATCTGTATGTCTCTTCCTGAACGAGCAGCGACGATCGGTCGATGAAGCCATGTGGCAGTACTGCGACGAGAAAGAAAGTCTGCGGAAAGGTTTGCTGCGAGAGTTGTTCCTATGTCTGCGCTTCGAAGGCTGCGACGGCACCCAGCACTTAGCGGCCGCCTTGGCGAAAACACAAAACGAACTCAACGGCCAGGACGCTCAGTTGCAAACTGCCGACACCAGACTCCTTTCCAAAAAATCACGTGAATTCCTGCTGGATGGTGAAGGGAATATCCTGATCGATCGTTATGAGTGGTTCCTCTATCAACAGATTCCTGATCGCCTGAATGGCCAGCTGACGCTGCCTGATATCACTAAATACCGGGCACTCGACGCCGACCTGATCGACGGGGAACATTGGCGAAAAAACAAATATACGCTGCTTCAACAGAGCCATTTTACAAAATTAGCGGAGGAGCCTGAAAAGCTGATCAAACAGATGGCCATGGAATTGGATACCCGTTTGTACGAAGTCGGCGAATATCTTGAACAGGAAGACAACCGGAATATCATCTTGCGTAATCCGCAGGGTAAACGCTTCTGGCGCCTGCCTTCGGCCAGCAAACATCATCTGGTCAACAATCCCTTCTTCCAGCAAATTCCCACAACGGGGATTGCGGATGTACTGCGCATGGTTGATCGTGACACCGGTTTCATTGACTGCTTCGCTCATGTGCTGGGTTCCCAATCCAGAAGCCGTTCCCATGAATATGACCTGTTGGCAATTCTGGTCGGCAATGCAACCAATCAAGGCATTTACGGCATGGCACAGATCTCTGATCGTACCTATGATCAGCTCAGCACTATCCAGGCGAACTATCTTCGCCTGGAAACATTGAATGCTGCTAACGACAACATCAATAACGCGACAGCCAAGCTACCCATCTTCCGGTACTACAACATCCAGGAAGATGTGATCCACGCCAGTGCCGATGGTCAAAAGTTCGAAGCCCGGCGCGAGACCTTCAAAACCCGTTATTCGTCGAAGTACTTTGGCACTCAAAAAGGTGTTTCTGCCATGACCTTGATCGCCAATCACGCTGCGATCAACGCCAGAGTGATCGGCGCCAACGAACATGAATCGCACTACATCTTTGATTTGTTGATGAGCAATACGTCAGACATCATTCCGGATGTGCTCTCAACCGATACCCATGGGGTGAACCATGTGAACTTCGCGTTACTGGATCTGTTCGGATACCAGTTTGCCCCACGCTATGCCCAGGTTGGCAAAGTGATCAATGACATGTTTGATGTCAAGGAAGACAAAGAACACCGAATTCAGCTGTGCTTAAAAAAGCCAATCAATACCCATCGTATTGCGCAGCACTGGGATACCATCCAACGGATTGCAGTATCACTTAAGCAGCGGAAAACAACGCAAGCCACCTTGGTGAGAAAGCTCTCGGAGTACAAGCGCAATCACCCGCTGCTGGAAGCCCTGACGGAATACAATCGCCTGGTGAAAGCGAATTATCTACTGTGCTACATCGATGATGCCAGTTTAAGAAACTATGTTCAGCGCGCGCTGAACCGGGGAGAGGCCTATCACCAACTGCGTCGGGCCGTGAGCAGCGTCAATGGGGATCAGTTCCGGGGCAGTTCAGACGAAGAAATCCAGCTATGGAATGAGTGCGCTCGCCTGGTCACCAATGCCATCGTTTACTTCAACTCCAGGATACTCAGCCAGCTGTTGACCAGCTTCGAATACCAAGGAGATACCAAGAGAATAGATATCGTCAAACAGGCATCCCCTGTGGCCTGGCACAACATTAACCTCAAGGGGACTTACCACTTCGAATTGAGCGAAAAATTGCCAGATCTGGAGGAGCTTATGCGCTCAATCGAGGGATATTTACCCGTCAGCGAAAAGTAATACCCCTCTGGAGGCCACGGACGGCGCGGCCTCCAGAGCACTTTGTCGTTTTTGGACGGAAAATCCCTAGAACCCCATTATCTAAAAATACTTAATTGTCTTTTAACGTCGCTAAATTTTAAATAAATAAGTGAAGAGTGTTAGTGGAGCCACTGATTTAAAGTTGGCAGAGTAAAACTTGAAGTGCGACATAAACCACCTAATTAATTTAAAGGGTTTATGGAGTATATAAAATTGTCATACCATCATCTTAACTTTGAAGATCGTACTGCATTAATGCTTGAGTCAAGAAAAGAAGGCTTTTCAGCCAGAAAATTTGCTGAACTCATTAAAAGACATCCTAGTACGATCTATCGTGAGCTTAAAAGAAATAGCATCAATGACGTTTATCAAGCTCGATATGCTTCTGATAACACCTTCGCTAGACGTAGACGTGGTCACAGAAAACTCAAAATCGATTCAATCCTCTGGAAATTTATTGTTGAAGCGATCCGTTGTTTATGGTCTCCTCAGCAAATAGCAAAGCGTTTAAAGACATTTCCTGATTTGGATCAAACAATGAATGTAAGCCATACAACGATTTATTCAACGATACGAGCATTACCAAAGGGTGAGTTGAAAAAAGACTTATTATCCTGTCTACGTCATGAAAATAAAAAGCGAAAAGCTAACGGTGAACCTAAAAAAGATTCTATATTACAGGATATTAAAACTATTCATGAGCGCCCAGCCGAAGTTCAAGAAAGAAAAATACCGGGTCATTGGGAAGCTGATTTAATTAAAGGTAAAGACAATAAAAGTTCGATAGCAACACTTATTGAACGAAATACACGGCTCTGTATCTTGGCAACATTACCTGATGCAAAGGCAGAATCAGTGCGCAAGGCTTTAACTGAAGCTCTGAAATATTTACCTGCAGAACTGCGTAAAACGTTGACCTATGACCGTGGACGTGAGATGTCAGAACATAAAATACTCGAAGAAGATTTAGGCATAGATGTATATTTCTGTGACCCACATTCACCCTGGCAAAAAGGCACATGCGAAAATATGAATGGTTTAATTAGGCAATATTTACCTAAAGGGATTGATTTAAATCAGGCAGATCAGCATTATTTAAATCAAGTTGCCATGTCACTGAATACTCGTCCTAGGGAAGGTGCGAATAAGCGGGGAAATTCTTCTCGGCTGACTCAGTCATTTCATTTCTTCATGTTTGAGCCGATTTTTTTCTCCCGTAAATGCCTTGAATCAGCCTATTTAGACCGTTTCTTCGCCATTTAAGGCGTTATCCCCAGTTTTTAGTGAGATCTCTCCCACTGACGTATCATTTGGTCCGCCCGAAACAGGTTGGCCAGCGTGAATAACATCGCCAGTTGGTTATCGTTTTTCAGCAACCCCTTGTATCTGGCTTTCACGAAGCCGAACTGTCGCTTGATGATGCGAAATGGGTGCTCCACCTTGGCCCGGATGCTGGCTTTCATGTATTCGATGTTGATGGCCGTTTTGTTCTTGCGTGGATGCTGTTTCAAGGTTCTTACCTTGCCGGGGCGCTCGGCGATCAGCCAGTCCACATCCACCTCGGCCAGCTCCTCGCGCTGTGGCGCCCCTTGGTAGCCGGCATCGGCTGAGACAAATTGCTCCTCTCCATGCAGCAGATTACCCAGCTGATTGAGGTCATGCTCGTTGGCCGCGGTGGTGACTAGGCTGTGGGTCAGGCCACTCTTGGCATCGACACCAATGTGGGCCTTCATGCCAAAGTGCCATTGATTGCCTTTCTTGGTCTGATGCATCTCCGGATCGCGTTGCTGCTCTTTGTTCTTGGTCGAGCTGGGTGCCTCAATGATGGTGGCATCGACCAAGGTGCCTTGAGTCATCATGACGCCTGCTTCGGCCAGCCAGCGATTGATGGTCTTGAACAATTGGCGGGCCAGTTGATGCTGCTCCAGCAGGTGGCGGAAATTCATGATGGTGGTGCGGTCAGGCAAGGCGCTATCCAGGGATAACCGGGCAAACAGACGCATGGAGGCGATTTCGTACAGAGCATCTTCCATCGCGCCATCGCTCAGGTTGTACCAATGCTGCATGCAGTGAATGCGTAGCATGGTTTCCAGCGGATAAGGTCGCCGGCCATTACCAGCCTTGGGGTAAAACGGCTCGATGACTTCCACCATGTTTTGCCATGGCAGAATCTGCTCCATGCGGGACAAGAAAATCTCTTTTCTGGTCTGACGGCGCTTACTGCTGAATTCACTGTCGGCGAAGGTAAGTTGATGACTCATGATGAACCCTGTTCCATGGCTCCAGATGACAAACATGATCTCATATCAGGGACTTGTTCGCACCTTCCTTAGAGAAATTTGCTCAGCTTGTTGATTATCATATGGCTTTTGAAACTGTCGCACCTCATGTTTGAATTCGCCCCATATTTTTGCTACAGTGAACCAAATTAAGATCATCTATTTACTAGGCCTCGCATTTGCGGGGTTTTTAATGCTGAATAAAAGGAAAACTTGATGGAATTGCCCAATATTATGCACCCGGTCGCGAAGCTGAGCACCGCATTAGCCGCTGCATTGATGCTGAGCGGGTGCATGCCCGGTGAAATCCGCCCGACGATTGGCCAGCAAATGGAAACTGGCGACCAACGGTTTGGCGATCTGGTTTTCCGCCAGCTCGCACCGAATGTCTGGCAGCACACTTCCTATCTCGACATGCCGGGTTTCGGGGCAGTCGCTTCCAACGGTTTGATCGTCAGGGATGGCGGCCGCGTGCTGTTGGTCGATACCGCCTGGACCGATGACCAGACCGCCCAGATCCTCAACTGGATCAAGCAGGAGATCAACCTGCCGGTCGCGCTGGCGGTGGTGACTCACGCGCATCAGGACAAGATGGGCGGTATGGACGCGCTGCATGCGGCGGGGATTGCGACTTATGCCAATGCGTTGTCGAACCAGCTTGCCCCGCAAGAGGGGCTGGTTGCGGCGCAACACAGCCTGACTTTCGCCGCCAATGGCTGGGTCGAACCAGCAACCGCGCCCAACTTTGGCCCGCTCAAGGTATTTTACCCCGGCCCCGGCCACACCAGTGACAATATCACCGTTGGGATCGACGGCACCGACATCGCTTTTGGTGGCTGCCTGATCAAGGACAGCAAGGCCAAGTCGCTCGGCAATCTCGGTGATGCCGACACTGAGCACTACGCCGCGTCAGCGCGCGCGTTTGGTGCGGCGTTCCCCAAGGCCAGCATGATCGTGATGAGCCATTCCGCCCCCGATAGCCGCGCCGCAATCACTCATACGGCCCGCATGGCCGACAAGCTGCGCTGAGCCATGGCTGACCACGTCACCCCCAATCTGCCATCGCGCGATTTCGATGTGACAGAGGCGTTTTATGCGAAGCTGGGCTTTGCGACGAGTTGGAAGGATCGCGGCTGGATGATCCTGCAGCGCGGCGGTTTGCAGCTCGAATTCTTCCCCTATCCTGACCTCGACCCAGCTACGAGCTCGTTCGGCTGTTGCCTGCGGTTGGATGATCTCGATGCCATGGTGGCATTGGTGAACGCGGCGGGAGCCGAGGAAAAAAGCACCGGCTGGCCGCGCTTCAAAGCTCCGCAACTGGAGGCGAGCGGCCTGAGGATCGGCTACCTGATCGATCCCGACTGCACGCTGGTGCGGCTGATCCAGAACCCCGACTGACCGCATGCCCGCGAAAATCAAGATTTGCGGGATCAGCACACCCGAGGCGCTCGATGCGACCATCGCGGCGCGGGCGGACTATGCCGGGTTGGTGTTCTATCCAGCGTCGCCCCGTGCGGTTACGTCGAATGTCGCGGGCGCTTTGACATCGCGCGCAGCTGGCCAGATCGCCATGGTCGGTTTGTTCGTCGATGCGGATGATGCTGTCATCGCCGACGCACTGGTGGCAGCCAAGCTGAACGCGCTGCAGCTGCACGGTTCGGAATCGCCCGAACGCGTGGCCCAGTTGCGCGCGCGGTTTGGCAAGCCGGTGTGGAAGGCGCTGCCCGTCGCCAGCGCCAGCGATGTCGCACGCGCCGCAGCCTATGCCGGGGCGGCGGACTTGATCTTGTTCGACGCCAAGACCCCCAAAGGCGCGCTGCCCGGCGGCATGGGGTTGGCGTTCGACTGGTCGCTGCTGGCCGGATATCGCGGTGCCTTGCCGTGGGGGCTGGCAGGCGGGCTAAATCCGACGAATGTTGCCGAGGCGATTGCGCGCACCGGAGCGCCGCTGGTCGATACCTCCAGCGGCGTCGAAAGCGCGCCGGGCGTCAAGGATACCGACAAGATTACCAATTTCGCCTTTGCGGTGCGCTTGGCCTAAATCGCGTCGATCAATAGGCGTCGTTCAGCGCAAAGATCGGCTTGCGGGTGCGCCACTGCCCTCGGGTGAAGTCGGGAAAATCTAACGTGCGATTGCCCTCAGCAATCGATTGTTCCGACAGAGGCGTGATCGCGCTCCAGGCCAGCGCGTCGTAAATGTCGATTGGCATCGGGGCCTTGGCCTTCAGCGCCTCGACAAAAGCGTGGATCACGAACCAGTCCATCCCGCCATGCCCGGCCCCTGCCGCCAGATCGGCGTAGCGTTTCCATAGCGGGTGATCGTATTTCGCAAACCAGCCCTCGGCAGGCTCCCAGCGGTGCGGCTGTGGGCTCTTGCCCTCCAGATAGATCGACTTGTTGACGTCCATCCACAGCCCCTCGGTGCCTTGCACCCGAAAGCCGAGAGAATAGGGGCGCGGCAGCGAGGTGTCGTGGCACAGCATGATCGTTTCACCATTAGTGCAGCCGATCATGGTGTTGACCACATCACCCAGTGCGAATTTCACCTCGGCGTTGGGATGATCGGCAGAGCCGTTCTTGACGACATAATCATGCAGCCCGCGCGCCTTACAGCCGAAGCCGCCAGCGCCCGCTTCGCCCGGCAACGCGACCTTCAGGGTGCGGGTCTGCGGCGGGTAGCACACGCCGGCATCGGCGCAGCCCTGGTACTTCACGGTCAGGGTGGTCGCGCTCGCGCCGGCCGCGGGCGTGCCGGTGAGGGTGCCGAGCAATTCCTTGCGGTAGGTTTCGACGTCGCCGAAGAATTCGTCGCGGTAGGCCTTGCCCTTCGGCAGCGCCATGGTCGCGCCGGTGAAGGCGGCATCGGCCTTGACCGAGGTGCGGTGCCGGTACAGGTAATAGCCGTCGGCGATCCGCCAGCGCACCTCGATGCGGTCCGGCGCGGTGGCCTGCGCGGACAGGACGAAGACCTCGTCGACCGGCGGCAGTTCGAAGTCCTGGGCGACGGCCGAGGTCGCGGGCAGCGCAAGCAGCAGGGCGAGCCCGGCCAGCCAGCGGCGCAGGCGGATCGTGGATGCGGTCATTGGCTCAGTTTACCGGTCGGCTCTCGGCGGCCAGCCATTGCAGGTATTCGGGCAGGCCGGACGCGGCTTCGACCGCGAGCAGCTCCGGGAGTTCGTAGGGATGCAGTTGGCGCAGGCGTTCCTGCAGGGCGGGGGGCACTGTTGCAAATAGTCGGTGGTGATAAACTTATCATCCCCTTTTGCTGATGGAGCTGCACATGAACCCATTCAAAGGCCGGCATTTTCAGCGTGACATCATTCTGTGGGCCGTACGCTGGTACTGCAAATACGGCATCAGTTACCGTGAGCTGCAGGAGATGCTGGCTGAACGCGGAGTGAATGTCGATCACTCCACGATTTACCGCTGGGTTCAGCGTTATGCGCCTGAAATGGAAAAACGGCTGCGCTGGTACTGGCGTAACCCTTCCGATCTTTGCCCGTGGCACATGGATGAAACCTACGTGAAGGTCAATGGCCGCTGGGCGTATCTGTACCGGGCCGTCGACAGCCGGGGCCGCACTGTCGATTTTTATATCTCCTCCCGTCGTAACAGCAAAGCTGCATACCGGTTTCTGGGTAAAATCCTCAACAACGTGAAGAAGTGGCAGATCCCGCGATTCATCAACACGGATAAAGCGCCCGCCTATGGTCGCGCGCTTGCTCTGCTCAAACGCGAAGGCCGGTGCCCGTCTGACGTTGAACACCGACAGATTAAGTACCGGAACAACGTGATTGAATGCGATCATGGCAAACTGAAACGGATAATCGGCGCCACGCTGGGATTTAAATCCATGAAGACGGCTTACGCCACCATCAAAGGTATTGAGGTGATGCGTGCACTACGCAAAGGCCAGGCCTCAGCATTTTATTATGGTGATCCCCTGGGCGAAATGCGCCTGGTAAGCAGAGTTTTTGAAATGTAAGGCCTTTGAATAAGACAAAAGGCTGCCTCATCGCTAACTTTGCAACAGTGCCACAATGTGCGTAATGACCCCCCTGACCTCCAACCCGTCCTCATCGTCATCAGGTATAGCCCTGAAGTTATCCAGCTTATCGAGTTCCTGGAGACACCGCTTGGGGTGTAGTCGCAATCGCATGATCCTGAATTCTTGTTCCAGGACACAGAGCACCAAAGACCCGTCAACGGGCGTGCCCCCAAAATCTACTATGAGCAGCGCACCAGGCTTTATCCCTTCCCGGAAAGAGTAGGTATCACTTCGAAAAAAGAATACTCCCGGCGCTCCTGTATTACAGTGCTGATCGAGTGACAGCCTGTTTTCCTGGTAGTCGGTTGCTGGCGATGGAAAACCCATTTTTAACGGCCTCCGTTGGGGTTAAAAAGCATGAATGTCCGGTTCTCTCCTTCCTGAGTGGAAATGTCTTTAAAAACGGTCACGTAGGTTTCAATCCACTGATTTGCTTGGCGACAACTCCAGTGAAAATTAATCAGCGCAAGCTGGCTGACAAAGGCTTCTGTCGTAACTGTCTGACGACCGTTCGGCTCACGCTTAATGCTCGCACGCCAGGCTGAGTCAATTTCATAGTGTCTAGGCATGAAAAACCTCCGATCAATATAGCTGTATGCATATGGGTCTTCCCTTGTTGTGGTGGCTGAAGGCATGATAATGGTGTATTTAATCGCCAGAGGTCACCGCCATGGACGAAAAGTCCCTCTACGCTCATATTCTCAACCTGTCCGATCCGTGGCAGGTAAAGTCCCTTTCTCTCGATGAAAATGCCGGTTCTGTTACTGTCACTATTGAGATCGCTGAAAACACCCGGCTAGCCTGTCCGACCTGCGGTAAATCCTGTTCTGTTCACGATCACCGTCATCGTAAATGGCGCCATCTTGATACCTGCCAGTTCACCACTATTGTTGAAGCCGATGTTCCACGAATTATGTGTCCGGAGCATGGCTGCCTGACGTTGCCTGTTCCGTGGGCTGGCCCCGGAAGCCGGTATACGTTGCTATTCGAATCGTTCGTTCTCTCATGGCTGAAAATCAGCACCGTTGATGCTGTCAGGAAGCAACTTAAGCTCAGTTGGAATGCGGTTGACGGCATTATGACCCGGGCAGTTAAGCGAGGTCTTGCCCGGATAAAAAAGCCATTATCCGCCCGTCATATGAATGTGGATGAGGTCGCCTTTAAAAAAGGACATCGTTACATAACGGTGATCTCCGATCGCGATGGTCGGGCGCTGGCCTTAACGGATGATCGCGGCACAGAGAGTCTTGCCGGCTATCTTCGCACGCTCACTGATGGGCAGTTGCTGGCTATCAAAACGCTCTCAATGGACATGAACGCGGGCTATATAAGAGCAGCGCGTATCCACTTACCCAGTGCGGTTGAGAAAATCGCCTTTGACCGCTTCCATGTGGCGAAGCAACTGGGCGAGGTAGTTGATAAAACCCGTCAGAATGAACATCCGCACCTCCCTGTTGAAAGCCGACACCAGGCAAAAGGAACCCGCTTCCTGTGGCAGTACAGCGATAAGTGGATGACCGAATCCCGGCAGGAAAAGCTGATGTGGCTGCGTGCACAGATGAAGCTGACGAGCCAGTGCTGGGCGCTGAAAGAGCTGGCAAAGGATATCTGGAACAGGCCATGGAGCGAGGAAAGACGGAGTGACTGGCAGAGATGGTTGGCGCTGGCGGCTAACAGTGACGTTCCCATGATGAAAAATGCCGCGAAAACGATAGGAAAAAGGCTGTACGGGATCCTGAATGCGATGCGACACAGTGTCTCAAACGGAAATGCGGAGGCACTTAACAGCAAGATCAGGCTGCTGAGGATAAAAGCCAGGGGATACCGAAACCGGGAGCGCTTTAAACTGGGGGTGATGTTCCACTACGGAAAGCTGAATATGGCGTTCTGAGCCTTCCCACCATGATCGGGGAAGACCCATGCATATACAGTATAAAGAATCAGTTTTATTCTTCAATACACTGTTTATTATGTTGTAACTACTCCCTACCTTCAGGTTCATGGTTCATTTTGTTAACGGTCTGTTGCTTCACAGCTTTGCTGATAGTCGCCCGGCTACAACCCAGCACTTTTTGAATCTGGCTCCAGGAGCTGCCGCTCGCAATCAGCCTGTTTATGGCGTCATAGCGAGACTGATTAACCTGGCGGCCTTTATACTTCCCTTCCCTTTTCGCCCTGGCGATCCCCTGCTGCTGCCGTTCCCGGCGCTGTTCATAGTCTCGCCTGGCGACGGCGGCCAGCATATCCAGCAACATATCGTTTATGGCCGAAAACATTCGGCTGTCAAAATCATTGTGACCCGATGCGAGCCAGGTTGTCGGAACGTTGACGGCCACAACCCGGATATCTTTCTGCCGGATCATTTTCTTCAGTGTGTTCCAGTCCTCCCCTACCAGGCGTGAAAGCCTGTCCACATCCTCTACCAGCAAGATATCGTTTTGCTGACAATCTTTCAGGAGCCGGAACAACTCAGGGCGTTCAAGCTTAGAACCTGATTCATTTTCAATGTAGTAGTTACAGATGCTCAGGCCGCGCTCGATGGCGAAGGTATTTATCGTGTCCAGGGCGCGTGTTGCATCCTGTTCAGTCGTGGATGCGCGTAAGTAAGCTCTGACAAAGCCTTTCGGTACTGTTTGAGTCATTATAGGGAACCAGTTCATTTTGAGTTAACCAGACACACCCATACAGTACCCATTTCAGTTGGTTCAGGGAAGGCACACTCAAAAAGAACCAGCAAACAGACCCCAGCCCTATAGTGACAACGTCACACTAAAAATTTACAACATAAAGATGATGTAAAGACACACCAAGATTTACACCATAAAGCGCACATAAAGACACAGCAACATTTACCATGTAAAGACACCATAAAGATAAATATATCTTTATTTGTGCTTTACATGGTAAAGCCATTGCATTATAAAGACACTGTAAAGACAAAAGTATCTTTACGAAAAACACACCATGTAAAGACATTCATATCTTTACATGAGCTTTACAACATAAAGAGAGGGATTCTGAAATGGGTAAAATCTTGCTTGTCGTATCAGATAAAGGTGGGGTAGGCAAAAGCACCTACGTGGCTAACACAGGCTCAATGCTGGTCAACAAAGGTAAGTCGGTAATTATCCTGAAGACAGATAAAAACCACGATCTGTTGAGCTGGAACGAAAAGCGGACAGATAACGGCTTACTCACTATCCCGGTTCACGCAGCTTACGGAAACGTCAGCAACGAAATTAAGCGCCTTAGTAAGCTGTGTGAAGTTCTCATTGTCGATTGCCCCGGCCACGACAGCCAGGAGTTCCGTAGCGCCCTGACAGTATCAGATATCGTGGTGACACTGGTTAAGCCGTCCTCTGATTTCGAAAGCGAAACACTGACCAGTGTTACAGAGAAAATCCGCACCGCTCAGAAAGCTAACGCAGCTCTGGAACCGTGGGTGCTGTTCACCAGAATCAACTCAGCGAAACCCCGCCACAGAAAAGCGGCCATTGATCTGGATAAATTACTGCGTTCGGACAACATCTGGATTCAACCTCTGAAAACCCGGATATCCGAGCTGGATGTGTATGAAAGCGCCTGTAATGAAGGGGCAGGGGTACATGACGTTAGCCGGGCATCGAGCCTTTCAACAGCGAAAGCACAGATTGAACTTGTGGCACAGGAAATTGGCATTTTATAGAAATATCAACAATATTCATCGAAATCTTTACATTGTAAATACACCATAAAGATACTATGATATTTACAATTAATGCATACCGTACAAGGGGAAATTTTCATGGCTTTAAAACTAAACCGCCCGAACATCGATGAATCTCAGCAACCAGCAACAAACGCAGAAACCGCGCGTTTTATCTCCGGCGCTACCAGAGCGCCTGTAGCGGGTAAACCAAAGTTGATGAACTTCAGACTGCCAGCGTACTTTGAGGAGATCCTGGAAGCGGAGGCGCAGAGAACAGGCCAGAGCAAGACAACCGTTCTAAAGGCAGCGCTGGCCGCATTCGATAACCTGGACGAGAACCTGAAAAACCACTGGCTGCTTGAATCTGCAAAATTAGGGTAGCGTTATGGCTAAGAAAAAGAGATATGTTGTGATGGTTAGAGATAAACCAAATACAGCGGCAATCAGCGATTATTAGCCTGGTTAGTATGGTTCGCTAACAGGCATAATAAGGCCGTTGCCTATGACTGCGGAGAATGGATTGTCGAACCATCACATTGGTTAAGAATTGGAAATCCAAAATAGAAAGAAACCTAAGGAAAGAAAAATGTTCATATTCAGATATATTAAAACTCTTATTAATATCTACTTGTTATACATCCAACCGATATTGGGGATGTTCCTTATAGGTATAGGCTTATGGGGGTTCTATGCACCTGATGAGGGAACTTGTACTAATCTCAATATTGAGTTATGCGCTGTATCAGCTATTGATGTTCTGAAGCCTGCTATTTTTGTATTTTTAGGCATTATTACCGTTGCCGGATGGTACTTTACCGAACTTCAGCCGAAGCTAAGGGGGGAGGGCAAGTATATGAAGGTAAAAACAGGTGTAAAACCGGAAGATTTCGTTAAGTAAAAACCGAGCCTAAAGACGTTAACCGTGGGGGATTTATGAATAAATCATGGCTTGAACAACAGGTGCAAAATGAAAAATTAAAAAAAGTACAGGAAGAGAAAAAAGATGGCACTATCCAAAAAGGATTGTACAGGGTTCGTATAAAAGACAAATACAGGTGGGATTTGTGGGAAAATGATTTCAGAGTTGTTATTGCTTATTCGAAAGATGATGCAGAGCTAAAATTTACAGAAATGACAGGTTTTAATGAGCATTACTATATAGAAAGCATTGAAAAAATAGTGCTTTCAGATATAGAAAAAATCTTACTGGAAAACTGAAAAGATAGTTATCCAGAGGTTTAGTTAAATAATGGCGTCAGTTTTTCAACCAGTAGCAGATCGCTTAAACCGTCTAAAGAAACAACTTCTATACCAGAATCAACAAGTGAATCAACTCCACATACTTCACCGAAGCCGATAACCATAATCGGCTTTCGGTCTATCAAATCAAAAATCACCAAAGGCAATATTACACTGTTAATCGCTTCAAACTCCTGAAAAAACATTTCAGAGCCGTATTCGCTGGCAGGAAAAAGAATCTCACTTAATCTCAAACCATAAAAAATATGGTAGTGTTCTTTAAGGTTATCCTTTAAAATATTAACAGCCTTAGAATATTTTTCGTTAATAAACTCTTTAACCTGATATTTCATAACTCTCTCCAACAAGAACCGACTGTAGGTCACCGGGCAAACGTTGCGGAATGGCGTCAGAGACGTCATTTTGCGGCGTTTGCCCTATCCTGCATCGCAGTGAAAAGAACTCGCCTCGTGCGCTATGATTAACCGATGATAAAAGGCTGAAAGAAGCACTGCAAGCCGACTGGATAACATTGTTGCTTCACGGCTGATCATCATTGGTTGCCTCAGTGCTAGTGTGCTTTGCATCAGGAACCAGAAGACGATACCACGGCATTTTTTTGTTAAGCAGCTCCATCAGGGGAGTGGCAAACAAACTCAATCCCCACAGCGTTACGATTACTGGAATCGTGAAATTTTGCGGCGTCCAGAACTGGCGCTCAAGGTGGAACCATGTAACAACACAGAGCATTCCACCAATCCAGAAAATAGCTTTACTGAAAGCCCCCAGGACTGCCAGAGAAATAACAGAGACTAAATGCAGTGCGCCAGCCGTAGCAAGACGTAGATAAAACCAGAACCATTTAGCGTGCCGGATAACCGGGTTACCGTTCGTTTCTCGCAATCGTTTTTTACGTTCCCGGATGATTTCTTTTTTCAGCTTACTTCGTTCGGCTCCCTGCGGAAACTCATATATTTTAGCCATGTTTTGCCTCACTTATTCTTTTTTGGTGGAACGACTTTGTCAAACTCCTCTAAAAATGCCATATCATCTTCCGAAAAGGATGAGGATTTTTCATTTATACTAAACTCAAATCTAAGCATGTGAGCCATTCTCCCTTTTTTCCCAACAACAGAGAAAGATAACTGATTTATTTCCGTTTTCTCAATTATCTCATTAATGCTTTTATTGATAACATCACGAACAAAAAATGAGTATTTAGGATACTTATATTTCTTCTCCCCTTCCTCAATAGTATAAAGTCCCATTTCCTCTTTTAAATCATCCACGGATATATCAAAAGATTTTTTTGAACTATTCTGACTGTAATATTTCCTAATGACTTGATAAAGGTTTGTTGAGTTTACACTGTTCAACAACACAACTGATTTCAATACCTGAGTGGTATATCTATTTTCAGAACCAATCAACTTAGAAAAATATCGCTTAGCTGTATTTGTGAATTTTATCCGTACAGTTGCAAGATGATCGTAATAGGCACAGAATTCTGTTAAGTTTAAATCCAAGCGATCAGGTATTTTATTCTTAGATGATAGTATCCCAAGTTCATCAGCCAAATTTTTTAAATCATCTCTGTTTAAAACTAACGTAGTTGAAGAAAGAACTTTAGCTCCCTCTTTCAGAGCTGCATAAGAGGCATATTTATCTAAAGAAGTAGCTTTTGAAAAAAAGTCAGCATCAACCTCCAAAATATCATCATCTAACATTTCCTTTGTATCAATCTGGCAAAGAGCCAGAAAAAGCACTCTTTTTGCTGAAAGGGAAAGGGATGCAAGAGTTACCCCAACTTCATTTCTATGTCTAACTTTCGTTAATCCCGTTACTGTCTTCACGATAAGCCTCATATAACCTTTCCTATGTAGGCAAATCATAACCCCACAAAGGTTGTAATTCAAGACAACAATACAACCTTTAATTAAAAAACCTCTCACCTTTAGATATGAAGATCTGAGGATCTTCATATCTAAAGATAGCAACAACCGCATGTTTCACTTGATGTTCAGTCAAACTGTGGAAACCGTTAAAAATCTTCTCACCTTACGTGAAAAATCCTCTCATCTTTAGTGAAAAATCTAACTACCTTAACTTAAAAATCTTCTCACCTTACGTGAAAAATCCTCTCACCTTACGTGAAAAATCCTCTCACCTTTAGCAATTTTTTTCCATAATTTTCAGGTAATTGAAGCGAGCTAAGTTTTTAAGTTTTTAAGATCAAGAAGAAAATATAAGGCTTTTAATGCACAGCGTCTGTGGATAACTCAGCATAAATCCAGAGGATAGATCCGTCTGGCCTCCCTGAGCACTGCACCACCAAAAATTGAGCAAATATTAACCTTAGCGCGTAAGTGCTCTATTGAAACCCCGTGGAAATTCCGCTTCCTCGCTCACTCGCGGGCTTCGCCCTGTCGTTCGGCTGCGGCGAGCGGTGTAATCTCTCTAAAAGATCCAGACGGGATCCTTTTCCGATCCAATTCTTAAATGCTCTCAAAAGCCCTCAGAGGCGTTTTAACCGCTTTAACCCGGTCATGGTTCAACGGAGCGGGTAAAATGCGCTTAGAACGTCATACAGCTCGTTTTTAACCTGATCCCTAATCAGGGGGTATAACAGAGGCGGCCAAAAAATCCGGCCTTGCTCGTCAGAGTATCTACCGCGCATTATCCCCGAACGGAAACCCGACCATCACAACACTTGCACAGCTTGCAGCAGTAGCCGGGTTACAGTTCACTCTCAGTAAGCCCAACCACTAACCTTTCAGACAAGCCCCTCATACCGGGGGGATTATTTCTTACGCCAGCAAAATTTCACGACCGGCGAGGATGGCCAAGTGTTTTTTGCTGGCAATTTTCGTGCAGCAGCTGGCGCCCGGATTCATTTTTTGCTGTCAGGCATCAATCGGTTTCAGCAACCCGCCCCGTAATTCGCTGCTAACGCATCTCATAACGCGCAGATACAGCGCCCCGCGCCAGTGTTTCACACTGACCCGGCGTACCGTTCGCAAGCTCACGCGCTAACTGCGACAGGCTAAACATCGTCTGATAGTCAGAAATTGGCCTGGCAGGGGTGAGGGGGGTTATCGCTCTCATTCGGGCTTGTTGGTTCGCCAGTCCTGGCGAACGTCTCCGGCGCGATGTTACGACAGCGCATTATGTAACTACAGTTCGCGCCTCTTTCGGAAATCCCTTCATGCGCGGTAAAGCAATATACATCTTTATGTAATCTTTACAATGTAAAGCATTAAAAATGATTCCATAACCATCATTTGATGGTATAATGAATTTGTTGGTTGGGAATGGTTCCCTGCCAGATTCCAGAAGCCCACACGGGCGGGAGCGAAAAATGAATATTCAGGAAGCATTAAACGTTTTTGGTTTATCCGGTGATCTGACTGAAAAGGACATCAAGGCGGCATACAAAAAAGCGGCTTTAAAATATCATCCAGACCGCAATCCATTGGGTGCCGAGCTGATGAAAGCAGTAAATGCTGCGTTTGATTTTCTCATGGCTAACATTGATAAAATCAATCAGTTTCAAAGCACTGATGAAAACGCACGTTACAACTACGGTGAAGATCTGGAAAAAGTTCTGAATACGCTTTCCGGCCTTACAGGGATTGTCTATGAAGTTATTGGTAATTGGGTCTGGATTAGCGGAGAAACTAAAGAACACAAAGACATTTTAAAGGAAATGGGCTGTAAGTGGGCATCTAAGAAAAAACAATGGTTTTACCGTCCTGAAGAACACAAAAGCCGCTGGAACCGTAAAGAACACAGCATTGAAGAAATTCGTGAAATGTATGGTACAGCGGGTAAACGTAAGGCGTCAGGCTGGACACGTGTAGAAGCAAGCGCATAACCGGAATGGGGGCGAAAGCCCCCTAGAACATGGCAAAGATTGATTCGGAGACACGTTGATGAAAAACAAGACCATAACGGAAGCGGAGCTGATAAACATTTTTGAAAGTTACGGAGCCTACATTTGCCCGGATGAGATCGAAGTTACAGCCAAAGAATGCAATGAAAATGGTTCAGTCTTGCACCGTGGCTTAAACGCAGAAGGATGGGCGCATCTTTTTGCGAAGGAAGAAGCATATCAGCAGGAATGCGAAGCCCAGGAAGCTGCAAGTGATGATGGACACTTTGATGAATAGTCTTAAAACTGCCGTAATTCGATTTACGGCTTTTTTATTGAGTTCAAAAGGCTGAATCGATGAAAGAACAGAAAAATTTCTTTGAACGGTATAAACCGGTGTTTGAAATCGTTTGTCGAATCCTGGGGAACGGCTGGCGTGTAAATCTGCTCGATGATTGCCAGTACAGGATTAAGCTAACCTCACCTGATTTTAAAAATTACTCTATACATATTCGAATGGAGAAAGGAAGGTTAGTTATCATTGGAAGCGTAGATAGTCGCAGCTGGAGAAGTCCTTACCATACTTGCACAGTATCGCCAGAGCGTAACCCTGTAGAAATCGCCGCCGATATTGAAAAGAAAATCCTGTCGGATGCTTTAGATAATGTAGATATGGCGCGAGAGTATGAACAACAGTTACAGCAAAAACGCGAGAAAAAACTGATCCTGAAAGGAATGCTATCTCGTTTAGTGCATCTTGAAAGCTGGCATGGGACATTGACCGGGTTTAAAGTTGAGAATGGGTTAGATGGTAACGTATCAGAACGGGGCGACGGATATGAAATGGTAATTCGTGGCCTGAGTGTAGATCAGCTCATAAAGGTAGCGGGGTTTATTAAACAGCTATGAGGCAAAAAATGAATGAAGTCCTGAGCGACAGGAAAAACAAAGGTAATGTAACATACAGGATTGTTGTGTCTGAAGATGCAACACGTTTGTTTATTGAACTTGAAAAACTGATGAAGGTACGCTCTAAAGAAGCGGATAAAAAAACAACTAAAAAGATTGTTTTCCAAAAATCATTTTATTACGAAGAATTCTCGAACGTTAAAGATGAAATTGATGATCCAATTTT
contig-5
GCTTCAGGTAGATTTTTGCGCGTGAGAAATAAAAACTTTTTTTTTGGCTGTTTTGGGGTGCTTTTGAATGAGTACAGGGATGCGATCACCTGGTGGCGGACGCAAATCGAATAACACTGGAAATCATGTTAGTTCTTTAACCAGAGCGGTTTCTCCGCCGGATGAATTACTGGGCGATATGGCTATCGATGCCTGGAAACGGACGTGCAAAATTCTTATTAACCGTGGCACGTTCGAAATGGAAGATTGTTATTTGCTGATGGAATACTGCAACACCGTGCAGCTGCTGTACGACGCCAACCAGGAAATTAAAAGCGATGGCCTTGGTGATGATACCGCTGCCGGCGGTCAGAAACTTGGTGCGGCAGTGAAGGCGCGTAGCCGTTATATCAGCGAATTAATTCGACTCTCCGTTGTGTTAAAGCTGGACCCCAATAGCCGCATCCTGAAGAAACAGCCCGGAGATAATGACAAATCCAGCGGTGAGTTCGACGAGTTTTAATTTTGGTGCGGCCCTAATGACTTAAGGATGGAGCATGGCCGCATATCCAAACGTCAATGTGGCGAACAAATATGCGCGGGATATCATAGACGGGAAAATAGTCGCCTGCAGAGCTATTCGGCTGGCATGTCAGCGCCATTTTGACGATTTAAAAAAATCACTCGATAACAATTACCCTTACCGGTTCGACAGAGATTTAGCTGAGCGGGCCTGCCGGTTTGTTCAGAAATTACCGCACTCCAGTGGCGATTTGGCGGGGCAGAAATTAAAACTGGAACCTTGGCAAAGTTTTATTTTTTGTTCGATTTTTGGCTGGGTCACGAAAAAGGATAAAAAACGCCGATTTCGCGAAGCGTATATCCGGGTAGCCAGGAAAAACGGGAAATCGTTTTTTGCTGCCGGGATTGGCACCTACATGTTTTGCGCTGATGGCGAAAACAGCGCAGAAGTGTATTGCGGTGCGACAACTATGGCGCAGGCGAAAAAGGTCTTCACCCCAGCCAGGCAGATGGCCAGCCGCCTGCCGGCACTTCGCTCCAGATTTGATATTTCGGTATGGACCGACAGCCTGACACGCCCGGATGGTTCCGTTTTCGCACCTATGGCGGGGAAACCCGGCGATGGTGACAGCCCACATTGCGCGATCATTGACGAGTATCACGAACACGATACGGATCATATGTACGAGGCCATGACAATGGGGATGGGCGCCCGTTCGCAGCCGTTAACGCTCATTATCACGACAGCCGGCTCGTCACTGGAGTCCCCTTGCTATGACAAGGACAAGGAAGTCAAAGAGGTTATCGAAGGCATAACCCGTAATGATCGCCTGTTTGGCATGATTTACGAACTGGATGCTGGCGATGACTGGACCGACCCGAAAAACTTAATCAAAGCTAACCCAAATCTGGACGTTTCGGTTAAGTACAGCGACCTGGTTGAGCTTCTGGAAGTAGCGAAACAGGTTCCTCGCAAGGTTAACGCCTTCAAAACCAAACGCCTCAATATTTGGGTATCCGGTAAATCCGCGTTCTACAACATGGAGCAGTGGAAGGCTGCTGAAGACCCCGACCTTGAGCTGGCTGATTTTGCGAATGACAGCTGCAACATCGGTCTCGATCTCGCCAAAAAGCTGGATATGAACGCCGGGATACGGCTATTTACGCGGGAAATTGAAGGTAAACGGCATTATTACTGCATCAAACCTAAATTTTGGGTCCCGGAAGACACTATCCATACAACCGATCCAAAACTGCTGAAAACTGCTGACAGGTATCAGAAGTTTTATGAAATGGGCGTGCTGGAAGCGACGGATGGCGCAGAGGCAGACTATCGCGAGATTCTGGCCAGTATTATCGATATGCAGGACGAAAACCGCATTGACGAGATTGATATCGACCCTGCCGGCGCAACAGCACTTCGCCACCAGTTGGAGGACAACGGATTTACCGTAGTCGATATCCGGCAGGATTACACCAATATGTCACCGGCGATGAAAGAGCTTGAAGCGGCTCTGGCCGGTGGTCGATTCCACCATGATGGCAATCCCATTCTGACCTGGTGTATCAGCAACGTTATCGGGAAATTTATACCCGGTAGCGATGATCTCGTTCGCCCGACAAAGGGAGACAATCAAAGCAAAATCGATGGAGCTACAGCGTTATTTAACGCCATGACTCGCGCAATGCTGCACGAAAGCAGCGGCGGCACATCGGTATATGATGAGGAAGACATAGCGTGTTAATCACAATTCTGAGTTTCATTATTGGCCTGGCCGGGGCTGTACTCATATCCGCCGGAGCCTGGTTGATTTTGCCTGCTGCCGGTCTTATTACGGGCGGGTCAATATGTCTTATCTGGTCATATCTGACTGCGCGGGCGGTTTCAGCCGGTGCCAAATTTGACGGGGGTGAATAATGTTTATCCCCCAAATGTTCAGAGGGCGCCAGCAATCGGGGAATGGCTTCTGGGAAGCCATGCTGGGCGGGGTTCGTTCAAGCCAGAGCAAAACTGGCATCATAATCACGCCGGAAACCGCTCTTGGACTTTCAGCGGTCCGGGCCTGTGTCACCCTCCTGGCGGAGTCCGTCGCGCAGCTGCCGTGCGAACTTTACCGGCGGGATAATAATGGCGGGCGCCAGCGTGCGACGGATCACCCGGTTTATGACCTGATTCACTCCCAGCCTAACAGGAAAGACACCTCATTCGAGTATTTCGAGCAGCAGCAGGGATTGCTGGGGCTGGAGGGAAATTGCTACTCGATCATCGAACGGGACGGGAAAGGCTACCCGAAAGAGCTGATCCCCATTAACCCGAAAAAGGTCATTGTGCTGAAAGGGCCGGACGGTATGCCGTATTACCAACTCCCGGAAGTCGGTGAAATTCTGCCGATGCGCATGATGCACCATGTGAAGGTCTTTTCTCTGGATGGCTATATCGGCAGTTCCCCCATTCAGACGAACGCCGATGTTCTGGGGCTGAATCTGGCGGTTGAGGAGCATGCGGCCGCGACATTCCGGCGCGGGACAACGATGAGCGGGGTGATAGAGCGTCCGAAAGAGGCTGCGACCATTAAAAGCCAGGATGCTATTGATCGCCTGCTGGCGAAATGGACCGAGCGCCATTCCGGTATTCACAATATGTTCTCTGTGGCATTGCTGCAGGAGGGCATGAGCTACAAACAACTATCGCAGGATAACGAAAAGGCGCAGCTGCTACAGTCGCGGCAGTGGGGCGTGGAAGAGGTCTGCCGGCTCTATAAAATCCCGCCACATATGGTGCAGATGCTGGCGAAAGCGACCAACAACAACATCGAGCACCAGGGCCTGCAGTTCGTGATGTATACGCTGCTGGCCTGGCTGAAACGCCATGAGGGTGCGCTGCAGCGCGATCTGCTCCTGCCCAGCGAACGCCGCGATTTGTACATCGAGTTCAACGTTTCCGGGCTGCTGCGAGGCGACCAGAAGTCACGCTATGAATCGTATGCGCTGGGCCGCCAGTGGGGATGGCTATCCACTAACGATATCCGGCGTATGGAGAATCTGCCGCCAATTGCTGGCGGGGACAAATACCTGACGCCGCTCAATATGGTCGACAGCGCGAAGATCCTTCCTGGCGATAAGTCGCCGACAGCAAAACAGCTGGCCGAAATCGAAACCCTTCTGGCCAGAGCCTGATTATTTCCCGCCGCGCGGGATGACCTGGAAGACAACATGACAACGAAATTAATTAACCTGCCGCACCTGGCAGATATGGTCTTTGGCGTGCCGCATTACGTGACGCGGCAAACAATGGACTCCGTGAAAGCGGTGCTCATCCCCCGTATTCAGGGGATCACCGAAGATGCCGCCATTCAGATGGCGCTGAATCCGGGTAAATCACCTGCTGCTGAGCAGGTCCAGCCCACCGGCGGGGTGGCGGTGATCCCCGTTCACGGCATTCTTGTTCCACGCCGGGGGCAGATTACGGCGATGTGCTCCGAGCTGACCAGCTACGAGCGGATCCGCGGGCAGTTGCAGGCGGCGTTAAACGACCCCTCAATCAGCGAAATCGTTCTGGATATTAACTCCGGCGGCGGCGCAGCGGTGGGGTGCAAGGAACTGGCCGATTACATTTATCAGTCTCGCGACACGAAACCCATCACGGCGATTGTGAACTACAGCGCGTATTCCGCCGCGTATTTCATCGCATCGGCCTGCAGCAAAATCATCGTCAGCCAGACCAGTGGCGTGGGGTCGATTGGTGTGATCATGGAGCACCTCGATACGTCGAAGATGGAAGAAAAAATGGGGCTGACGTTCACCACCATTTACCGGGGAGATAACAAAAATAACGGCACCCAACATGAACCACTGAGTGAAGAGTCGCTGGGTATGTTCCAGGGCATGATCGACGAAATGTACGAGACGTTTACGGGGTCGGTGGCCGAATATCGCGGCCTGAAGCAGCAGGCCGTCATTGATACGCAGGCGGGGCTGTATTTTGGCCCTGGCGCTGTGTCTGCCGGCCTGGCGGATGAAGTCTCTGACCCCCAGGCGGCGATCAATGCTATCGCGGCAAAGTATCAGCAACCCCGTCAAAAAACCTCCATTCAGATGCAGGCAGCCGCGATGGACCTGCAAACCAAAATGTAACCCGGCGCAAACACAAACCGCGTCACCTTAAGCAGCCAGCAGGCTGCTTTTTTTATGTCTAAAAAGAGAGAAATAAAATGCCACATATTGAAGAATTGCGTCGTCAGCGTGCGGGTATCAACGAACAGGTTCAGGCCCTGGCAACCATTGACGCCAGCGGCGGCACGCTGACTGCGGAGCAGATGACGGAGTTTGCGAACCTGCAGCAGCAGTTCACTGATATCAGCGCCAAAATTGAACGACTGGAAGCCGCCGAACGTGCTGCGGCGCTGGTCGCAAAACCCGTGAAAGCGACTCAGCAGGCCCCCGGCATTATTGTTAAGCAGGAGCCTAAACAGTACACCGGTGCTGGCATGACCCGACTGGTTATGTCTGTCGCCGCAGGCGCAGGGAATCTGCAGGACGCGGCAAAATTCGCTTCAGAAGAGCTGAATGACCAGTCCGTATCGATGGCCATTTCCACCGCAGCGGCGTCCGGTGGTGTGCTTATTCCGCAGAACCTCCACAGTGAGGTGATCGAGCTACTGAGCGACCGAACCATCGTCCGCAAGCTGGGTGCCCGTCCCGTTCCGCTGCCTAACGGTAATATGACGCTACCACGCGTGGCCGGTGGAGCAACGGCAAGCTACACAGGAGAAAACAAAGACGCCAAGACATCAGAAACACGCTTTGATGATGTAAAACTTACGGCGAAAACTCTGATTGCGATGGTGCCTATTTCCAATGCACTGATTGGCCGCGCCGGATTCAACGTCGAGCAGCTGGTCCTGCAGGATATTCTGACCGCCATCTCAGTGCGTGAGGATAAAGCCTTTATGCGCGATGACGGTACCGGCGATACACCGATTGGTATGAAGGCGCGCGCGACGCAGTGGAACCGCCTGCTGCCGTGGGAAGCTGATGCAGCGATCAACCTGAACACAGTTGACGAGTACCTGGACAAGATCATTTTGATGGCGATGGACGGCAACAGCAATATGATCAGCAGCGGCTGGGGCATGTCGAACCGTACCTATATGAAGTTGTTTGGGCTGCGTGACGGCAACGGCAACAAAGTCTATCCGGAAATGGCTCAGGGATTACTTAAAGGATATCCGGTTCAGCGTACCAGCGCGATCCCTGCGAATCTGGGGACCGGGGGTAAGGAGACTGAGATTTACTTTGCTGACTTCAATGATGTGGTTATCGCTGAAGACGGCAATATGAAAGTCGACTTCTCGAAGGAAGCCTCTTACATCGATGCCGATGGCACCCTGGTATCTGCGTTTTCCCGTAACCAGTCGCTAATCCGCGTTGTTACTGAGCATGATATTGGCTTCCGTCATCCGGAAGGCCTGGTGCTGGGTACCGGCGTCCTGTTCTAACCCATCCCTCAGTAAATACGGCCCGCATATGCGGGCTTTTCCCTTTCAGGAGAATGTTATGGCTGCGAAAAATAAAGCAGTGGAGCCGGAAGAAACAGGCACACAGGACAACCATGCGACCGTGGTCGCACAGGCAGAGCGTAAATCCGTTGTGTTCCTTGGGCCGCACCACCGTTATTCCCGTGGAGATATCGCGTGCTTTGAAGGATCGCGCGCCGAAGAACTGGTTAAGCGGCGTATCGCGGTATGGCCGGAGGATGCCGAACGTGCGCTGAAACCGAAGCCGGGAGACAGCGATTTTGATACTGACATTGGATGATGTGAAAACCCAGCTACGCCTGGAACTGGACTTCACGGAGCATGATGCCATGCTCACGCAAATGGTGAAGGCCGCGCAGCGGAGCATCGAGCGTGATTACTACTGCAAGCTGGTCACCAGTGATGAAGAGCTGCAGGCGCTCCCGGAGACCGTCCGCGGATTTATCGCGGATGAAGATATCCGTCTGGCTATTCAGTTTCTGGTCAGCGATGCGTATCTGAATGGCCATACCGGACAGTGGCTGGAAACCGCTGCGGTGAGGCATCTTCTTTTCCCCCTGCAGGAGCATACGCTATGAGCCTGAAACCGGGTGATATGAACTGTCGCATTGCGATTAGCTACGTTCAGTCCGGTCGGGGGCCGCTGGGCGAACCGCTACCGGAAAAGCAGGTTGAATCGGGAAAAGCGTGGGCAAAACGGGAGCTGGTATCGGGGCGGAAAGTCCGCACGCTGGATCAGCAGCAGGTGGTGGAAACCTGCCTGTTTACGGTCTATCCGGGGGTGCTGGTTGATATTGACTGGAAAATCACGACGAAAAATCTGGTTTATACCGTCCGGAATATCGACCGCAAAACAGACCGGATCATTATCACGGGGGAGGCTGACGGGCGGCATGATAGAGCTGGCGATTAAGGGTGCGCTGGAGCGCATCACCGGCATGAATGCGTATCCGCTTTTACTGCCGGACACGGTCCAGGAAGGTGCGACCTTTCAGCGTATCTCTGACCCGGAAATGGTCTCGGGAATGTTGCGAACGGGGATCGTATCTGCCCGTATCCAGGTGAATCTGTACCGTCTCGATGATTACACCTCACTGCTGCAGCTGGATAAAAAAATCTGGGCGGAACTGAAGTCCGTCGTTCATGGCCAGCTGGAGGGTATCCCGGTTCAGTATGTGGAGCGAGGCGGTATCCATCAGGATAAAAACCAGCTGACGAATCGTCGCATTCAGTATCGCCTGACCCGCGATTTCATCATTCACTACGTGGAGGACTCCTCGTGATCCGAATGGAAGTTAAAGGGCTGGATGAGCTGGAGCGGCAGTTAATGGCCCTGGGCGAAAAAGTGGCGACGAAGGTATTGCGGGATGCCGGGCGCGAAGCGCTAAAGGTCGTCGAGGAAGATATGAAGCAGCATGCCGGCTTTGACGAAACGTCTGCCGGGCCGCACATGCGGGACTCAATCAAAATCCGCTCTTCCACCCGCAAGGGTAAAGGGAACGCGGTTGTAACGCTCCGTGTCGGCCCCAGCAAGCAGCACCATATGAAGGCGCTGGCGCAGGAGTTTGGCACGGTTAAACAGGTTGCAGACCCCTTTATCCGACCCGCCCTGGATTACAACCTCCAGACCGTTTTGCGCGTGTTAACCGTGGAAATCCGAAACGGCATTGAAAACAGGTAGCATCCGCTGCCGTATAAAAAGAGAGAGAAATATGGCTGATAAAACTTCGCCTGAATATGCGATGTTGCCGGCGGGCACCATTGTGAAATACGGGGAGCCTGGCGCTGCCACGTCAGCGCTGAAACCGCTGATTAACTGTAAAGCGTTGGGTGCAATGGGACAGACGGGGGGCTTTGTCGACTGCACCACGTTACTGGATAAGCAGAAACAGTCCATCAGCGATCTGCCTGACGGGCCTGAAAAGTCGCTGGGCTTCATTGATGATCCGGGCAATACCGATTTTGCCGCGCTGCTGAACGCAGCAGAAGCCCGCAAGACCATCCAGTTGTACGTCGAATTACCCAACAAGCGAACAGCGACGATGCTCCTGGCGCTGTCCGGCTGGCAGATGAATGAAATCGCCGCTCCGGCGAATGAGGTCATCCAGATCACTGTTCAGGGCAAGCAGAACAAGATCACCTGGGGAACCGTCGCTGTCTCCGGCGGCGCCTGATTAACTTAACCTGTAAACAGCCACCTTCGGGTGGCTTTTTATTTTTAAGGACTACCTGTGAAAGATAAAGATTACCTGTCCACGCTGAAATCCGCGTTGCTTAAATCGGAGCCAACCGTCATTAAAACCGAGTTGTTTGGCGCCACCGTATTCATCCGCCGCCTGACCGGGGATTACCTCATCAGCTACGAAGAGAAAATGGCTGAAACCGCAAAAGCTGGCGCAGCGCGCGAGGCATCGGAGCAAGTCATCCAGATCGTCATCGATGCACTGGTTCAGCCGGATGGAACGGCCATTCCGGATGAGTTTAAACCCACGGCAGCCGAGCTACTGAAGGCCCATGAAAACCCCGAACTGCTGGCCGCAGTGGAAAAAGTGAAGCAACACGCAATCGGCAAGCTGGAGGAAGCGGAAAAAAACTGAGTGACTCGCCCTGGCTGGAGCTGATTTTCTGGCTGGCCGACCGCTGGGGCGAGCCTGACCCATCCAAAATTGCCGCATTGCCGGCAAACACTCTGTACCACTGGCGAGCCTACTTCCTGAAACAGGGCACTTTCCGCCGTCCTGGCGATGAAAACGCGCCACCTACCGAAACCACACCTGCGCCATCCCGGGTCGATGATGAATGCGCGGCAGTCATGAGGGCATTAATGTAATGGCAGACGTCGCATCTTTAGCGGTCGGGCTGCACCTGAACGCAGCCAGTTTTAAATCCCAGCTGCTGGGAGCGTATGGCGATGCGGAGAACCAGTCACGACGGTTTAACCGTAATGCCCAGGCGGACGCGAAAAAGACGGAGGACGCCTATAAGAAGGTCGGTCTGTCGATATCCGGGATGGCCAGCCGGCTGGCGGGGCTGGCAGGAGCCGGCCTTTCCATCGGCACGATCGTCACCACGTCCAGACAATATGGACAGGCATTATCAGACCTGCAGGCCATCACCGGTGCGACTGCAGCTGAAATGAAAGCGCTGGATCTGGCTGCGCAGGAAATGGGGCGCACGACAGAATACAGCGCCAGCCAGGCCGCCGAGGCGCTAAAGCTGATGGCGTCGGCTAAACCGGAGCTTTTAAAAACGTCCGATGGACTGCAGAAGGCTACGAACAGCGCGCTTATCCTGGCGCAGGCCGCCGGCACAACGCTGCCCGATGCGACCAGAACGCTGGCGCTCTCCTTAAACCAGTACGGGGCGAGCGCGCAGGAGGCGGATCGTTATATCAACGTGCTGGCCGCCGGCGCGAAGTACGGGTCGTCGGAGATTGTGGATACAGCGGCCGCCATTAAAAATGGTGGCGTCGCAGCCGCACAGGCCGGCGTTGGTTTTGAGCAGCTGAATGCCGCGATTCAGGTGCTGGCAGAGCGTGAAATTAAAGGCGGTGAAGCCGGCACGGCGCTGCGTAACGTCATCCTGAACCTGGAAAAGGGCACGGACAAGAGCCTCAAGCCGTCCGTGGTTGGTCTCAGCCAGGCGCTGACCAATCTTTCCGGGAAAAATCTTTCCACGGCCCAGGCCGTAAAACTGTTTGGCGTGGAGAATCTGAATGCGGCGTCTATCCTGGTCCAGAACCGTTCAAAGCTTGATGAGCTGACCGCTTCCCTGACCGGAACCAAAACGGCGCATGAGCAGGCATCCATCAGGGTTAACAACCTGAACGGCGATTTGCTGGGGCTGAGCAGTGCGTTTGAAGGGATGGTCATTAAGATCGGCCAGAGCAGTAACGGGCCACTCCGCAGCGGGATTCAGGTTGCCACGGAGGCACTGAACAGCCTGGCAGACAATTTCAACACCGTCTCCAGCGTGGCGCTTTACAGCCTGATCCCCGTGTTATCCACGAAACTGACTGCAGGGCTGCGGGAGAATATCGCGGCCTGGCGGGAAAGCCAGGCGGCGGTAAAAGCGCGGGCGCAGGCTGATGCGGATATTGCCCGCAAAACGCTGGATTCGACAGCGGCCATCCTGAAACAGAACGACGCTGAGTTTGGCCACTACCGGCAGATGGAGCGGACGGCTAAACAGTACGGGATGAATATCAGTTACCAGGATGAGTTTACCCGGCTTATCCGGCAGGAAACTGAGCAAACGAACCTGGCCAGCCAGGCGAAACTGAAACTGGCGGCGGCAAACCGGCAATTGTCGATATCAGCCCGCGCGGCCTCCGTTGCGGTGGGCCTGGCAAGAGGCGCTCTGGCTTTTGTTGGTGGTCCGGTTGGCGCGGCGACGCTGGCTGGATCTGCATTACTGTATTTCCATCAACAGGCAAAAGAAGCCCGGCAATCGGCCATTGATTTAAAAGATGCCGTAGTGGAAACCAGTGAAGCGCTGATGCGCCTCTCGCTTAACCAGTTAAATGTGAAGCAGTTCGACCTGGAGGATAAGTACGAAAACCAGGTCGTGCAGCGTAACCAGCTGATGAAAGAGATTCAGGATGCCGACAGTCGTATCGACAGCCTGAAAGGGTTTGACCCCTTCGGCCAGCTGGAAGGGGTGACAAAAGGCCAGGCGCGTGCACGGGCGGATCTCGAAAGCGTTAACGAGGGACTCCGCAAAACCGAGGAAAACATTAAGCGTGTCAGTGATGCAAAAACACTGGCTCAGCTGGGTTTATCGGGAAAAATAACCTCCCTTACGGACGATCTGAAAGGGGCATTAAGCACGCCCCCCAAAGAGACCGGAGATGGAAATCCCTGGGGCGGCGATGGCGGTACCGGCACGGGGAAAGGCAGTAAGTCCAAGGTCGACCAGTTCAAAACGCTGCGGCAGCAAATTGAAGAAGCCCATGCGTCCAGCCTGGCCAGAATTAACCTGCAGGAAAAGGACAGCAACAGGGAGCTGCAGGAAGCGGCGAAGAAAAATGGCGCCAGTGATGCTGACCTGCAGCGCGCGCTGTTAATGAACGCAGAGAATTACCAGAAACAGCGACTGGATCTGGCCGCGCAGTATTCCCCCGCCCAGGAAACTCTGCGAAAAGAGCAGGAAGCCAGCCGGGACCTGGCTGAGCTTTTCAAAGCCCGCCTTCTTGATGAAAAAGAGTACCAGGCCGCACGAATAACGCTGGCCAGAGATACTGCGAAAGAGCTGCTGCAGGCGCATGCCGATGAAATCGCTGCGCCGGCACTGGATATCGCCGGCGAAGTTGATCCACTGGTCTCGCTGCGCAATCAGCTTGCGCAGCGGCAGGCATTGCTGCAGGCGTACTACCAGGGCAGCGCGATCAGCAAAGAACAGTACGAAATGCTGATGCAGAAGGCGACGAAAGAATCCGCCGATGCGCAGTATCAGACGTCACTGGAGTTATACCGATCACAGGGAGAATTCCAGAGCCTGGCCGTCGGGTTATTTGAAACGGCCCATGAGCGCTCAAGCAACTTCCTGACGAGCATGCTGACGCGGACGAGAAGCTTTAAGGAGAACATGGCTGATCTGTTTTCCTCGCTCACGCAGTCGATCATAAAAAACCTCGTTGATATGGCCGCTCAGGCGCTGGTCACCAGTACCGTCATGCAAACCATTATGGGCGTGGTGGGAGCTGGAGTGAGTATTGCAGGTGGTGTTTCTGGAGCGGCTGATGTCGGCGCAGGAACTGCGATTCAGAATGCGGGTAATAACTTTAACTTTCAAATACCGGGTTATGCCAAAGGCGGTGTCTTCGATTCTCCTTCATTAAGTACCTACAGCAACCAGGTCTACGACTCTCCGCAGTTCTTCGCTTTCGCAAAAGGGGCCGGCGTATTTGGCGAGGCCGGGCCGGAGGCCATCATGCCGCTGACGCGTGCCGGCGATGGTTCGCTGGGTGTACGCGCTGTCGGTGGTGGTCAGAACGCCGGCGCGTCGGAAGGGCCAAAAGTCTATATCACGATTGAAGGCGGAAACACCTCAACGCAGGCGCCGTCTGGTTTTGAGCAGTTTGGCCAGCAGATCGGCTCGTTTGTGGAGAAAAAATACAGGGAGCTGATGGCGCAGGATATGCGCCCTGGCGGGATGGTCTGGAATGCAGTTAAAGGGCAACGTTGATGGCTATTGAGATATTCACCTGGAGTCCGCGGGTTAATCCCCAGCAGACCGTTAACTTTCGTGTCCGGAAGGCGCAATTCGGTGACGGGTATGCGCAGGTATCCGGCGATGGTATTAACACCCGATCACAGGACTGGGAGCTGAGCTTTGTCGGTACGGAGGACTATATCCGTCCGATTAAGCAGTTCCTTGACCGTCATGCCGGCACCCGCGCGTTTCAGTGGACCCCGCCTCTGGAAGAGGTGGGGCTTTTCCGCTGCGAACAATACAAACCGGTTCCGCTGGGCGGCGGAAATTACTCACTTTCAGCCACTTTTATTCAGGCATTTAAACCATGAGCCTTAACGCGAATTATCAGAAGTTAGAGCCAGGCGATGAAGTTCGTCTCCTGGAGATCGATGGCCAGGCGTTTGGCCTGGACGAGGTTTTGTATTTCCACGGCTATAACGTTCCCCATACTGCAGCCGAAATCCTCGCCGCTGGCGGCGACCTGGATAAGCTGCCGGCGAAAAGCATCTGGTGGCAGGGGCGGGAGTATAAAGCCTGGCCATGTGAAATCGAAGGGATCGAATCCTCCACCACGGGCAGTGACGCGCAGCCAACGCTGCGGGTAGGGAACATCGACGGGAAGATATCCGCGCTCTGTCTTCATTACGACGATCTGGCTCTGGCGCGGGTTGTCATCCACGACACGCAAAAACAGTATCTCGATGCGAAGAACTTTCCGGACGGGAATGCCTCAGCTGATCCGACGCAGGAGAAACGGCGCCTTTTCTTCATTGACGTAAAGCATTATGAAGACGATGAGAAGGTGGAATTTACTCTCTCCAGCCCGTTTGCCCTGCAGGGGATGATGATCCCCACTCGCCAGCTGCATGCGATTTGCACCTGGTGTATCCGCAATCAGTACCGCAGCGGTAACGGGTGCGACTATGCCGGCACCCGGTATTTTGACAGGAACAATCAGCCAGTTGATGACCCGTCGCAGGATGTATGCAACGGCACGCTCACGGCCTGTAAATTACGTCATGGTGAGAATAGTGAACTACCGTTTGGCGGGTTCCCCGGCACCTCATTAATCAGGAGCTGATATGCGTCAGAAAACGATTAAGGCCATCCAGGAACATGCGGCCGCAGAATATCCGCGCGAGGCCTGCGGCCTCGTCGCCCAGAGGGGCCGAGCGGAGCGTTATTTCCCCTGCCGGAACCTGGCCACAGAGTCGAAAGATAATTTTGTGCTGGCGCCGGAGGATTATGCGGAGGTTGAGGAATGGGGAACGATCACCGGTATTGTTCACAGCCATCCTGATGCCACCACCCAGCCGAGCGAACTGGATAAAGCGCAATGCGACGCGACCCTTCTCCCCTGGCATATTATCAGCTGGCCAGAAGGCGATCTCCGTACCATCCATCCGCGTGGTGAGTTGCCGCTCCTCGAGCGACCATTCGTGCTGGGCCACTACGATTGCTGGGGCCTGGTGATGAGCTATTTTCGGCAAACCCACGGCATCGAGCTGCACGATTACCGCGTCGATTATCCGTGGTGGGAAAAGGAGTATCCGGACAATTTTTATCAGGACTGCTGGTATGAATGCGGGTTCCGTGAGTTTGATGGTCCACCGCAACCGGGTGATATGGTGATCATGCAGGTGCAGGCGGATAAGTGGAACCACGCTGGGATTCTGCTGGAAGGGAATATGCTGCTGCATCACCTGTATGGCCATCTCAGCAAGCGCGTGCCGTATGGTGGATACTGGTTAGACAGGACGATGAAAATCGTCCGATACCATTCTCTGTGTTAATCTCTTGTGGAATTTTAACTATAAATCCAAGGGACACTGAAATGAAAAAAATAGCTCTAGCATTGGCAATTGTCACAGTAACAGGCTGTTCGACAACAGTTGTACCACCCAGCCAAGCTATTTCCGCCTCAAAAGAGCATGTTTTTAAATATCAAGAAAACGAAGGTAATAACGGTAGCCTGACAATCGTTCGTGATTCAGGATTCGTGGGGGCAGGATGCTATGCAACAGTTTATTTGAATGGTGAACGAGTAGCGAAACTGGATCCGAAAGAAAAAGCGACATTTTATTTATCAGAAGGAGAGTGGGCTGTCGGTGCTAATCTTGAAGGTAAAGGACTTTGCAGTTTAAACCGAGAGAGGCAAGAACGATTTTTCAATATTAAAGCTGGAGAGAAAAAAGCAGCAAGAGTTTTTACGGATGCTAATGGCGATTTGGATATAAGGCCAACCACTATTAATTAACTCGTTTCCCACCAACTGGAGCTATTATGCAGGAAATAATGACAAGAATTGAGCTTTCTGGAATTCTTGGCAAAACTTTCGGGAAGGTTCATCATCGGTTGATTTCAACAGTCCAAGAAGCAGGCATAGCGCTGGCTGCAACCATCCCTGGATTTGAAAATTTCATGAATAACAGCAAAGAAAAAGGGTTGACCTTTGCTGTTTTCAAAGGAAAGAAAAATATCGGTAAGGATGATTTAGGATTCCCCGTTGGTGGTGAAGTTATCAGAATTGTTCCTGTTTTAATTGGTAGTAAAAAGGCGGGGCTGCTTCAAACAATTCTTGGAGCAGTTATTATTGTTGCATCTGCTGTCGGCTCTTACTTTGTTCCTGGCAACCCCGTGTCAGCATTTGGTTATAAAATGGGGGCTGCTATGATGCTCGGCGGCGTCGTTCAGATGCTTTCCCCACAGCCCGCTGGCCTGGCACGAAAAGAATCCGCTGACAATAAAGCGTCCTACGCCTTTGGGGGCGTGACGAATACTGCCTCTCAGGGATACCCGGTCCCTTTGCTTTATGGCAAACGCCGAATTGGCGGAGCCATTATATCTGCCGGTATTTACGTAGAAGACCAGCAATAAGTTTTATTCAGTAAACCATCCAATTCAGGCCACCTTGCGGTGGCTTTTTTTATGGGCGTAATATGGCAAATAACATAATTAAAGGGCGCAAGGGTGGCGGCTCAAAGCAGCGTACACCGACGGAACAGCCGGATGATTTACAGTCCGTTGCGAAAGCCAAAATTCTGCTCGCATTAGGTGAGGGTGAATTTGCAGGTGGTTTAACCGGTAAAGATATTTATCTTGATGGCACCCCGCTTGAAAATGCTGATGGTTCGCAAAACTTCAGTGGCGTGTCCTGGGAATTTCGCCCCGGCACGCAGGCTCAGACTTATATTCAGGGTATTCCAGGTACTGAAAATGAAATCAGTGTGGGAACGGAAGTTTCCAGCAAGACAGCCTGGACCCATACCTTTACTAATACCCAGCTTTCTGCCGTTCGTGTCCGCCTGAAATGGCCGTCCCTGATGAAACAGGAAGATGACGGCGACGTGGTGGGCAATACCGTCAAGTATGCGATTGACCTGCAGACCGACGGCGGCGCCTGGCAGACGGTGCTGGAAACCGCAGTCACGGGTAAAACCACCTCCGGTTATGAGCGGAGCCATCGTATTGATCTGCCCCAGGCCGGCAGTACCTGGACGCTACGCCTGCGTAAAATCTCTCCGGATGCAAACAGTGTCAAAACTGGCGACGTGATGACGCTGCAGAGCTATACCGAAGTGATTGACGCGAAGCTGCGTTATCCCAACACCGCGCTGCTTTATATCGAGTTCGACTCCAGCCAGTTTAATGGCTCCATTCCGCAAATTTCCTGTGAGCCGCGTGGGCGCGTGATTCGTGTGCCGGATAACTACAATCCGGAAACCCGCGAATATACCGGCGTCTGGACCGGCGGGTTTAAATGGGCCTGGACGGATAACCCGGCCTGGATCTATTACGACATTGTTATAGCTGACCGTTTTGGTCTCGGTAATCGTCTGAGCAGCGCCAATATTTCGAAATGGACGCTGTACCAGATTGCACAGTACTGCGATCAGCTGGTTCCTGACGGGCGTGGTGGTGACGGCATGGAGCCGCGCTATACCTGTAACGTCTATGTTCAGGAACGCAACGATGCTTACACCGTGCTGCGAGACTTTGCCGCCATTTTCCGGGGCATGACCTGCTGGAACGGTGAGCAGATTGTTGTGCAGGCTGATATGCCGCGTGATGTCGATTTTACCTATACGCGCGCCAATATTATCGGCAAACCCCGTTATTCGAGCAGCAGCAGCCAGGTTCGGTACACCAACGCCCTGGTTTCCTGGTCTGATCCGGATAATGCTTATGCTGATGCGATGGAGCCGGCGTTTATCCCGGAACTGGTTTCCCGCTACAGTTTTAACCAGCTCGAACTGACCGCGATTGGCTGTACGCGCCAGAGCGAAGCCCACCGTAAGGGGTTGTGGGGCATACTGACCAACAACAAAGACCGGGTCGTTGAGTTTGATGTGGGGCTGGACGGTCGCATTCCTCAACCCGGTTATATCATTGCCCTGGCGGATGAGTTACTGGCCGGACGGGTCAACGGCGGGCGAATCAGCGCGGTGAATGGCCGGGTGATTACGCTGGATCGTGATGTGGATGCCAAACCTGGCGACCGTCTCCAGCTAAACCTGCCATCCGGTATCTCACAGAGCCGGACCATTCAGGCTGTTAACGGACGCCGGCAGATTACGGTCACAACGGCGTACAGTGAGACGCCAGAACGGGAATGCGTCTGGGCCATTGAATCTGATGACCTCTTCCTGCAGCAGTACCGGGTTACAGGGGTAAAAGAGAACAGCGATGCCACCCTCACGATCACCGGCGTGGCACATGACCCGGATAAATTCGCCCGCATCGATACCGGCGCTATTATCGACCAGCGCCCGGTTAGCGTATTGCCGGCGGGCAACCAGTCACCTCCTGACGATATTGTCATCACATCCCGCTCGGTCGTGAATCAGGGGATCAGCGTCGAAACGATGCAGGTTAACTGGTCAGCGGTCAGCGGCGCTATTGCCTACGAGGCACAGTGGCGCCGTAACGACGGGAACTGGATTAATGTGCCGCGCAGCTCGACCACCTCGTTTGAGGTCAGCGGCATTTATGCCGGTCGTTACCTGGTTCGCGTCCGCGCGATCAATGCGGCGGAGATCTCGAGCGGCTGGGCGTATTCCGAAGAGAAAACCCTGACCGGCAAGGTCGGCGAGCCGCTGGCACCGCTGGCGCTGGCAACCCGTTCGCTGGTTCATGGGGTCCAGGTTAGCTGGGAGTTCCCGACCGGCTCCGGGGATACGCTGCGCACGGAACTGCAGTACAGCAAAAACCAGGACGGCAGTGCGCCAATGCCGTTATCAGACGTGGCCTATCCGGGGAAAAGCTATCAGCAGATGGGCCTCAGTATGGGCGCCGAATTCTGGTACCGGGCGCGCCTTGTGGATCGTCTTGGCAATGAAAGCCCGTGGACCGGCTGGGTCCAGGGGATGGCCAGCGATAACTTTGATGACTACTACGAAAACCTGACCGACGCGATCAAGGATACGGCTGCCTGGGAGGAAACGCAGCGCACCATTAGCGAAACACAGGAAGGTATCCGCAATACGCAGCAGGAACTGGAGCAGACCGCTGAAGCTCTGCGTAAGGAAGCCGAAGACCAGGCGAAGCAGGTCAGCCAGAATATTGATGCATCGGCGAAAAGCATCACGGCTGATGTTGACGGGAAGATCTCCGCCGTGAATAAAACCATCACGGATGAAATCACCTTAGTTAATGAGACCCTCGACGCCGATATTGCAACAGTAAACCAGGCTCTTGATTCTGGTCTGGCTCAGGCAAACAAAGGCGTTCAGGAGGCAAAATCCGCCGTCGCAGATGCGAACAAGCAGATCGCAACTGTGAACAAGTCGCTGACCGACAGCATCACCCAGGTTCGACAGTCAGTCACCGATACGGCTGCGGAAATCAACGCCACCATCGACCTGGAGATTGCCAGGGTCAGCAAAACGCTGGCCGACGGCGATGCCGCATTGAATGCGCAGATAAAGACTGCCGAAAATGGCCTGAAGCAGTCGCTGTCTCAGGTCAACACCACGCTGACCAGTGCGGTGAAGCAGGAGACCGCGGATCGTATCGCCGATGTTAACGCGAAGGCGGCACAGGCCGCTGATGAACTGCTGGCGGCAACGCAGGGGATTGAGGCGAGTATCGAGAGCCTGACTCAGGTGATGAAGACCGCCGATGAAAATCTGGCGCGGGAAATGTCCAGCCTCGCTGCCGGCGCTAATATCCAGTTCGATTCGCAGGTTATCTGGCATTTCAACAATCAGACGACCGAGGGCTGGACCGGCAGCGCCGGCGTACCGGGTGTGTCACAGGATGGCTGGTTACGCCCGGCGGACAGCGCCACCGATCCGTACATTACCTCTCCTGGCGGGCTTGCTGTCGATGGTGCGGCGTACCGTTTCATCATGCTGCGCTTTCGTAAAACCGGCAAACCCGTCTGGGCGGGTGAGATCCGCTGGGTGTCTGCCGGCGAAAACTTCAATAACACGAAGCGATACATTGTTGCTGAGCCGGAATATGCCGATGGGGTGGCAACCCTGACGGTGCGTGATATTCCGTGGACAGGGAACATTGATCGTATTCGCCTGGACCTGACGAACCAGCAGGATGCCAGCAACTTTATCGAATTCGACTGGATCGCCGTTGGCCGGCCAGCACCCGGCGCCAGTACGGCGGCTTTGCAGGATGTGCGCAGTACGCTGAGTAACGCGCTCACCGCCGAAGCGCAGGCACGCAGCACGCTGGCGGCGCAGATGCGTGGCTCCTATGAGGGCAGCGATCTGGAGAAAGTCACCTCCGGGCTGCTGTACCAGGAAAAAACCGCGCGCGTTACCGCCATCTCGGCGGAAGTTAAGGCCAGAGAGTCCCTGCAGACGCAGTTTAACGACAACAAAGCTGCTGTTTCTGGTGAACTGAGCTCTCTGACGACAGAGCAGAGCGCGCAGGCGAGCCGTATCGGTGGCCTGGAAACCAGCCTCGGGAAAAAAGCCGATGCGGCCGCGCTGACGTCCCTGACGCAGAAAGTTGAGCAACAGGGCGCCACGCTGACATCGCAGGGCGCCGCGTTAACATCGCTCACTAACCGGGTTGGCCAGACGGAAACGGGCCTGGCTGGTACGAATGAGGCACTGAGCGGGCTGCAGTCTGTTGTTACCCGGCAGGGCGACAGGATAACCAGCCAGGGTCAGTCCATCACGAAACTGACGAGCGATTTGGGCACGACAAATGCCGCACTGGCGAAGAAAGCGGAGGCGACTGCGGTCACCGCTTTGACGCAGCAGGTAGAGCAAAACGGGCGGGATATTCGCAGCAATACTGACAGCATCACCAGCCTGTCGAATCAACTGGTCAATGGCCAGCCGAATCGCTGGTCCCGTCGACTCTATCCTGTGCAACTGGCTAACGCCGGGACAGTCCCGTCATTCAGCGATATTCGCGCCGTGGCGCCAACGGTCGTGGACGAGGTGGCCGACGCGGCCAAACTGGACTTTACGTCCGCCGGCAGCTATCTGATCGCGCTGTATTCCTGCCAGGTGAAAGTGGCCGCAGATACCACCATCACACTGGCGCCCGGCGCCAGGGTTTTTGATGATACCGGCGCCATATTTGTGAATGGGGTTCAGGTCGCCTGGGGTAACGCCAGCTGGAATACCGTCAGTTTTGAACTGAAAGCCGGCTGGAACACCGTTGAGTTTCTGGTGAATCAGTGGACCGGCCAGGCGTATATCAACCTGGGCCTGAAGCTGTCAGACAAGGTTGCTGAGATGTACTCCGGTCTCGGGGTTTCCGCGCTGGCAAACGCAGCCGGCGTGCTCAGCTCGAATGTCAGCCAGATTGGCAACGATGTGGTCAGCAATTCGCAGAACATCACCCAGCTCCGGAATGCGCTGACGCAGACAGACGCGAACGTGGCCAGCAAAGCGGATCAGACGGCGATGAACTCGCTAACCGGACGAGTGGAGAAGACGGAATCCGGGCTGACGGCTGCTAACGCCAACATTACCTCGCTGAAATCCGCTGTACGGGCCGGAAACGCATCAGGCGGGGATTTAATTCCCAACCCGACGTTTGACCCGGCGTATGACCAGATGGGGTTCAGCGTGGTAGCCACGACGGCTGAGGAGGTCCCGCCGGGCTGCCCGTATGGTTATGCGGCCCGAATTGCCAGCCGGGATCACCATCCTAACTTTGCCGCGTTCCCGGCCACGCTTAACGATGTGATTGAGATCAGCGCACTGGTTGCCTGCGGCGCCGGCACGGCGAATTTTAATCTGTATGTTGGCACCGCCGTTCGGCCAGATACGAGTACCGGTGCGCCACTCATGGCGGGGGGCGGAAAATCCCCCTCCGCGACCTGGCAGAGAACCACCTGGCGCTTCAAGGTCACGCAGGCGATGGTAGACAGGGGTTATATCCGCCCGTTCCTGCAGATCTCGCAGAACAGCCCGTATGGCACCGTATGGTTCGTTACGGACTGGCATATGCGAAATGTGACAGCGGCGCAAAAGGTTCAGGATACTGCGGATGCCACGGCGGCGGCGGTTGACTCCCTGACCACCACCGTGACGCAACAGGGTAATCTGCTGACCTCGACCGGCAACCGGACAACCCAGCTGGAAAACGGGCTGGCAACCACCAATGCCGCCGTGGCCAAAAAGGCTGATGCGACAGCGGTGCAGGATTTGACCAATACCGTCACACAGCTGGGCAACGACCTGACGGCTGCGAACAGCGCCATCACGAAACTGACCGGAAATCTGGCGAATACCGATAAAGCGCTGGCGCAGAAAGCCGATGCGACTGCGCTGGCCACGCTCGACACGAAAGTGACGCAGCAGGGTAAAACGCTGGAGAGCCAGAGCAATTCGCTGACGAATCTGTCGAACAGTCTCTCGCAGGTTGCGGCAGATATCGATGCCAGCGGTCAGATACCGGGTAACCTGGTCGTGAATCCCTCATTTGAACGCGGGCTGGATGGTTATACCGGGCGGTCAACCGCGACCAGTGTGGTGGAGGTTTCCGCTCCTCACAGCGGGACGCGGGCGCTGAAGGTTGATCCGGGGAGCGTGTCTCCGGGGCAATACATCCCGTTTGTTCAGGGGCGAACCTATGAAATCGGGGTGTGGGTCAAGGAACCGGGAGCGACGACGGATAATGGCGCGGGGAACAACAAGCTGCGGATCGGTAACTCTGCCGGCCAGCCGGTTTTTGAGCGTCCGTACAACAGCGGCACGGTGGGGACTAACTGGACCCTGATTTCCGGTCGCTGGAAAGCGACGGAGACAGCCAGCCTGCCGGTGACGCTGAGTAACTATCTGATTAGCGGCAGCCGCTACTTCGATGATTTTTACGTCACTGACGTTACCGACCGGGTGGACATCGATGCCACCGCCGGCGCCGTTACCGGACTGACGAGCCGGGTCAGCACAGCGGAAGGGGCCATCACCTCACAAAGCCAGCAGCTGACGAACCTGCAGAACAGCCTGAACACGACCAACAGCAATGTGTCGAAGAAGGCCGATGCAACGGCACTGACTTCGGTCGATAACCGGGTGACAGAGGCGGAAGGGAAACTGACCACACAGAGCCAGCAACTGACAAATCTGGCGAATGTGCTGACGGCCACCCGCAACGCCGGCGACAACCTGATCCCGAACTTTGATTTTCTGCAGGGCAGCACTGCCTGGGATATTCAGTATCCAGCCGGTGTGACCTTTGGCGATTTCGGGGACGGGAAAGCGGGGGTCCGGCTGAACCGGACGACTAACACCAGTCCGGGGATCTTCTCCAACAACAACAAGCCGGTGCCGCTGAATGGCCAGCGCAAGTACCGGGTGGTGGTGAAGGCCAAAGGTGTTTCCGGCGCGATGAGTCTGCTGATCCGTCGCCAGAACAAAATCGGCCAGACGGACAGTACGTATGAGGATAAAACGGTCACGCTGACCACTGACTGGCAAACCATCACCTGGGAAACCGGATTGACGGCTGCCGGCGCGGACGGGCAGAACTTCAAACTTTATTCTCATCCGACAAACGGTGAAATCTGGCTCGATTCCGTCCGGGTTTTTGATATCACCGATGAAACCAACATCAAGGCGACCAGCGATGCTGTTTCGTCTCTGACCGGGACGGTGACGAACCAGGGGAACACCCTGACATCACAGGGGCAATCCATCACGGCGCTGAATAACGCGCTGGAAGGGGTCAAAGGCGATGTGGCGAAGAAGGCTGATGCGTCGGCGGTCAGTTCACTGACCAACCGGGTTACCCAGACTGAAAAGGATATCCGTAGCCAGGCCGACAGCCTGACCAGGCTGAATACATCGCTGAAGCAACAGGCAACACGGGGAGCCAATGTACTGCCGGACGGCAGTTTTGAATCCTATGCCGTCGGCGATGTTCTCAGTAATGCCCGCGCTGTTATCACCAGTGAAGCTGCGCACAGCGGGACCAAAAGCCTGCGTGTTACGCGCAGTACGGAGTACAACCCGAACGCGACGGATAATAACGATACCCATATCTTTTCAGGCATGCAGGTTCGCGATAACGCGGTCTATTACGTGGAGGCGTGGGTTAAGTTGCCGGCTGGCTCGACCGCCGATCCGACCGTTTATATGGTGCTCGGATTTTCCTTCCAGGATTCTGCCAATGGCTGGTCGTGGCCTGGCCTGAACGTAAAAGTCTCCGAGTTGTCGGTGGACAACTGGACAAAAGTCAGTGGCTATCTGACCAACAACCGAACCGCGCTGAAACAGGCAATGGTGAGGATCTCCATCCCGAACACACCAAAAGTTCGCCTGGGTGACGCCTTCCTGATTGATGATCTGATCATCACTGACGTGACCGATGCGAAAGCGGCGCTCGATGCCGCCGATGCGAATGCGCAGGCGCTTTCCAGTCTATCCGCGTCAGTCACGCAGAACGGGAAGAATATTACGTCTCAGGGCAGCGCGATCACGAAACTGCAGTCGGATGTGACGCAACTTGGTAAGGATATCAGCGGCAAGGCCGATGCCAGCGCGCTGACGAATCTGACGACCCGCGTGACGGCTACCGAAGGCGGTCTGAAATCGCAGGGAGACAGCCTGACCAGCCTGCAGAACAGCCTGAACACGACTAACAGCAATGTGGCGAAGAAGGCTGATGCAACGGCGCTGCAGAGCCTGCAGAACACCGTTGAACAGCATGGCAGGGATCTGACCACGCAAAGTGGGGCGCTGACCAGCCTGCAGAACAGCCTGAACACGACTAACAGCAATGTGGCGAAGAAGGCTGATGCAACGGCGCTGCAGAGCCTGCAGAACACCGTTGAGCAGCACGGCAAGGATCTGACCACGCAAAGCGGGGCGCTGACCAGCCTGCAGAACAGCCTGAACACGACCAACAGCAATGTGGCGAAGAAGGCTGATGCAACGGCGCTGCAGAGCCTGCAGAATACCGTTGAACAGCATGGCAGGGATCTGACCACGCAAAGCAGCGCGCTGACGAACCTGGAAAACAACTTTTCCTCCCTGGCCGTGGGCGGGACCAACCTTATCCGCAATGCGGACACACTGGAGGGATGGAGCAGCCGCCACGCCACAGAGACCTATCTGGGCGACCGCGTGGCCTACACCCGGCTGGCGAAAGGTGCATCCGGTTATACCCAGCTGGATGAACAGACGCTGGACGTTACCGGGCGTACGGAATTTGTATTCAGTTTCTATGCGAAAGGGGCTTATGACGGGCAGGAGATGGCGAGTTATTTCTATAACCCGTCGAACACCACCACCACGGAAACCAGCCAGGGCGTTAAAGGCGGGGCCGGTGACGGCAAGGCGGTCACGAAACTGACCACCGCATGGGCGCGTTACTGGGTGAAATGGGTTATTCCTGCCACCAGTGGCACCAAACGGCTGATTGCCGCGCGTCTGGAAAGCGCGACGTCTGCCGACAAAGAAGTCTGGCTCTGCCGCCCTCAGCTGGAAACCGGGACCGTGATGACCGACTGGTCACCGAGTCCGGATGATGCGGCCAGCGGTATTACCGCGAACACATCGGCCATTAACAGCCTCACCAGTCGGGTGACGAACGCCGAGGGGCAACTGACCGCGCAGTCTCAGAGCATCACGAATCTGCAGAACAGCCTGAACACCACCAACAACAACGTGGCACAAAAGGCCAGCGCGCAGTCGGTGAGTGATCTCACCAGCCGGGTCACCAGTGCGGAAGGCAAAATCACCTCCCAGGGGCAGGCTATCACGAAGCTGCAGGGCGATTTGAGCAGCACCACCGATAAGGTCAACACCAAAGCGGATCAGACGGCGCTTAACGCGCTGACTGGCCGGGTGGAGAAAACCGAGGCAGGCCTCACGGCAGCCAACAGCAACATCGTCAGCCTGACGGCGGCGGTGAACGCCGGGAATGCTGCCGGGGATGATTACATCCCAAACCCGTCATTTGATCCGGCGTATGACCGCATGGGTTATGACGTGGTGGAGACCACTGCTGCAGGTGTGCCGGCTGACTGCCCGTTCAGGTATGCCGTCCGGCTGGCCGGGCGAGACCATGTGCCAAAAATCAACAACATCGCCGTGACACCGGGCGACGTTTACGAAATGTCTGCTCTGGTAGCGTGTGGTACCGGCAGCGCTGACTTTAATTTCTACATCGGTCGGGCCACTACCGCCACCGGTGGCATCGGAGCGAGAGCGTCCGGGGGAAACACCAGGACCACCACCGCGTGGAAACGAGGCCACCTGGCGCTTTACTGTGCCGGCAGACACGAACTTCCTGCGACCGTTCCTGCAGGTTAATCAGAGCAGCCCGTTCGGCACTGTCTGGTACGCTGCCGACTGGCATATGCGTAACGTGACGGCGGCGAACAGTGCGCAGAAAACCGCAGATGCGACCGCAAAAGCGGTGGATTCACTGACCACCACGGTTAGCCAGCAGGGTGATACGCTCAGCAGCATCGGCACGCGGACCACCTCGCTGGAGAACAGCCTCCGGTCGACAAACGATACGGTGAGTAAAAAGGCTGACACGACAGCGGTGACGCAGCTGCAGGGTACGGTGACGCAGCAGGGGAATGACATCGCGGCAGCCAACAGCGCGCTGACAAAACTCAGCAGCGATCTGGCCACGACGAATGCGAATGTGAACAAAAAAGCGGACGCAAGCGCGATGAACACCCTGCAGAACCAGGTCACTGAGCAGGGCAAAACACTCAGTGCGCAGGGGGATTCTCTGACGCAACTGAGTAACAGCCTGAGCCAGACGGCAGCGGATATTGACGCCAGCGGGAAAATGCCGGGCAACCTCATTGTCAACGGCAGTTTTGAGCGCGGCGCGGCGGGCTTTACCGGCTGGAGCAGTACCGCGACGGTGGCCGATTTACAGGTTCCGCATTCGGGTAACAAGGCGCTGAAAATGTCCGCCGGCCAGTCGAACCTGGTCGGGCAGGAAATCAGTATCACGCAGGGTCGTACCTACCGCATGGGGGTATGGGCGAAGCAGGACCCGGGAACCACGATTAAAGATGCGGGTAACACGAAGTTTCGTGTGGCCGACAGCACTGGCCTGCTGGTCGGCTCAAACTACGGACCGTTTAGTTCTGGCTGGCAACTGGTAACGTTTGACTGGAAAGCCACGAAGACCACGACGGCCAGTTTCCAGCTGACGACCTTCCTCAGCGCGGGGGCAATGTATTTCGATGATTTCCATGTCCTCGATGTTACGGATGAAAAGGATATCGCAGCTAATGCCGGGGCCATTTCTCAGATGAATACCCGCGTCACCGCTGCGGAAGGGGCTATCACCACCCAGGCGCAGCAGCTGACGAAACTCAGCGGCGATCTGGCCGTCACGAATGCGGCGGTCAGTAAGAAGGCCGAGCAAAGCGCTGTCACCGGGTTGACCACCCGGATGACGTCTGCCGAGGGTAAACTGGATTCGCAGTCGCAGCAGCTCACCAGTCTGCAGAACAGCCTGACCACGATGAATACTGAGCTGGGTAAAAAGGCTGACACGTCCGCGGTGAGTTCACTGACCGGTCGCGTCAGCCAGGTGGAAAACACCATCACCAGCCAGTCGCAGAGCATCACGTCGCTGACCAGCACCATCAATACCATCCGCACTCAGGGAGCTAATCCTTGGGTTGACGGTACGTTTGAAAGCTACAGCGATGGCCAGGTGCTGGGCGGGAACGGCACAGCCGTTGTGGTGGCGTCTCAGAAATTCACCGGCGGTAAGAGCCTGAAGTTGAGACGGGATGAGAACAACAGCGGCAACAGTGATAAACAGCTTGGCACCTGGCAGTCAGTCCGTGAGGACGCGAAGTTCCGGTTTGAGTTCTGGGCCATGATGCCGGCGGATCAGGCGCCCTCCTCCGGGTGGACAACGCTGGTCGGTATCCAGTCGCAGAATGCTGCCGGGCAAAATGCGTGGCAGGCGGCGGTCACTGTCAGCGAAGCCTCTCTGGGCGCGCGTGATAAGTGGGTGAAATTCACGGGTATCGCCAGTAACAACGGGGCAGGCAGAACACGCGCGGTGGTCTGGATCTCCACCCGTGGCGCCACCGGCAACGGTACCCCTGGCTATTCACTTTATATCGACGATCTGGTCATCACGGATGTTACCGATGCGAAAGCGGCACAGGATGCCTCTGACGCGACGGCGAGCGCCGTGAGCGGCCTGACGGCGCGCGTAACGGATGCCGAAGGGAAAATCACTGCCCAGGCGCAGCAGCAGACAGCACTGGCCACGAAAGTGGATAACGCCAACTCCCGCGTCGATAACATGGCGAAGACGCTGAGCGACAGCCAGAGCACACAGGCCAGCCTGAATACCTCGCTTCAGTCGCAGATTGACGCGCAGGCGGCCGCCAACATCAAAAACCAGACGACGCTGGACAACACGATTAAATCGGTGGCCAGTATCACCAGTACCCAGCAGACGCATGCAACGGCACTGGAGGCGCTGGCAACGCAGCAGACGACCCTGACATCCAGTGTCGGGGATCTCAGCGCTTCCGTTCAGAACACCGCCAAAACCGTGGCGGATGTGAATGGTACGGTTAGTTCGCTGTGGTCGATGAAGGTTGAGACGGTTAACGGGAAGAATGTTGGCGCGGGGATTACGCTGGGCAGCAATGGTGAAACGAGCGACATGATCCTCTACGCTGACCGCTTCTCGCTGTTTAACCGTAATAATGCGACGGCTGTTCCGGTGATGGTTGCCGAAGGCAATGAGCTGTATATCGATACGGCACGTATCAAAAACAGTTCCCTGACCTCTGCCAAAATCGCGGACGGTTCCATCACGAACGCGAAGATCGGCAACGAGATCCGCTCGAATGACTTTGTTGACGGGTCACGCGGCTGGCGTATCGCTAAGGATGGCTCTTCGCAGTTCAACAACGTGATCGTTCGCGGTGCGGTTTATGCGACTGACGGCTGGTTCCAGGGTACGGTATATGCGAACCACATCGAGGGCGACATCGGGTCATTTGCGATCAACATCGCTCAGCACCGCACGCGCAAGGTGCCGAAGGCTACATGGCAGTGGTTTGAGCTGGCCCGGTTCCGGCGGCAGAATTTCGACCAGGTGATCAATATTCGCGGTGGACTCCTCCAGACGGATAGCATCACTATCGACGGCGGCGCGAAACTCAGAGCGGGGATGTCCTACGCGCCAGGGGCTGACGGCGGACTGAATCCTGGCTATCTGTCGTATGCAATGCTTCTTCGTGGCACAGGCGCTACGTCTGGTGGCGGCAGTATGGAGCTAGGCATTGAGCTTATGTATGAAACAGGTGGAGCAACACGCCTGTTAACGGCGCAAGAGTCAATGAACGTAGACAACATGTCATTTGTCGTCCCTGCCGGTACTGGCGACGCTGTTCTGCGATATGGCTGTTACCTGGACCGTAACGGACAGATGGTATTAACCATCCTCTCAAGATTCGACGCCTTCGCCGCGCGCAATAACAACGTAATTAGAGCTGCATCATCTGCTTAAATCATGGCCCCGCAAGGGGCCTTTTCTTTTTCCAGGGAAGAGCATCCAGGAGGAACTTTATTATGGCGATGTATGAAGTCGGCACCGTCACGGGTGCAGCGTCGCAGGCACGGGTGACAGGTGCGACAACAAAATGGTCACAGGTGGCGCTGGGGATACTGCCCGGGTCGATTCTGGTGGTCTACCGCAGCGGTAGTGCTGACCTGTATGCGATCAAATCCGTGGACAGCGACACGCAACTGACGCTGACCCGGAATATCACCACCGCATTTTCCGGTGCCAGTTACGGCATTATTACCGCTGAAACCGCCAGCACCTCGTCGTTTGCTAACCAGCTGGCCAGCGCGTTTGCATTCTGGCGTAGTGTAGTGGAGGGCTGGTCGATGGCCCTGACCGGCAGCGGCAATATCACCCTGACAGACCCGATCACAGGAAAGCAGGTGATCGTGCCGGCGATAGCCGGGATGGCGAAGGCATCGGATCTTAACGCACTGGCAAAACTCACAGGAGGAAACAAACTCGACGGCTCGCAGGTTATAACCAGCGATAATGCCGGTTTTATTCTCGGTAAGAACTCAGATCTGGCTCTGCTCAAAAAACAGGGGCAAGGCGGGACAATTGCCGTTGGCTCGGGAACACCGTTCAGGGTTCAGCGTTCAAGAGCGACCACTGTGTCACCGACAGACACCTTTGATGACATCCTCGTTATTGATGCCAACAACCAAACGACACTGCCTGGCGCGCTGTCTGCCGGCGGCAATATCGATAACACGTCGAAGGGTAAAGTGTTGACGCAGGCCATTGAGCTATCGATGAGCACGCCATACATCGACTTTCATTTCAACGGTAGTACCGCCGATTACACAACGCGGCTTATCGAGAGCGTAGCCGGTGAGCTGACTCTCGAGGGGGCCTTTATGTGTAAAAAGCATCTATACGCCTGGGGAGCAATTATGGCCCGGAACATCGCTCCCAGCGCACCTTCTAATGGCCAGCTTGTCACCGGTGCGCCGTTCCAGTCGATGATACAGGGACGCGGTGGATATGGAGATGCGCGCGGGGCAGTGGCAAATTACTACATTGAGGAACGGGTAGGAGAAGAGCATAGGGCGGTTGTCTATCTTGATGGCTATGGCCGAACAGATGCTTGGCTATTTCGGCCAGGCGGCACTATCACCACAGGCAAAGGCGACGTCATGACTACCGGTTCTGACGTTCGTCTGAAAGACGGATTTACAGAACCCCAGGAAGGGGCCTCCAGGCGCATTAATGCGCTAGGGGTATGCGAGTTTAACATGAAGGGGGAAACACGCCGCAGGCGTGGCTTTATCGCCCAGCAGGCTGAGAAAGCTGACGATCTGTATACTTTCCTCGGCATCGAGCAGGAGATTGATGGCGAAAAATTCAGGGTGATGAATGTGGATTACACGGCAATCATTGCCGATCTGGTTACGGTGGCGCAGGGTTTACTGGTTAAAAATCAGGAATTGGAAAGGCGTATATCTGTGCTGGAGGGGACCTGATTGTCCTGCAATTAGCAGCAGATAAAATAATTGAATAAAAAAGGCCCCTGCATTGCAGGGGCCTTTTTTCTTATGTGGTTTATTTTTTTTCTAACTCTGACTCAAGCAACTCTTCAATTTTTTGCATTAAGCTGGATGGTATCTTCCGGTTATCAAATTTTAAGGTAACGTAGTTACCGCTATATTTAGCAACAACCCCTTCACCATATGCTTTTTCGGTCTTTTGTGTATCTTTTGCATTGGTCTTAATAAAATCCTGTAATGCTTGGATGATCCGTATAGGTTCGAACTTTTCACCCTGCTTCTTCATGCGTAGCAGCTGCTGCGCCGCATCGAGCATCGCTTTCTCGTTTCCCTGATATATCTTGAACAAGTCATGCCCCGCACGGGCTGATAGCTCACCAGGATGTTGAAAAATGGCGATGATATCTTTAGGCAGGCCAGCTGTGTTGATGCAGCGGGTTATGATATTGCGGTCCACCCCTTCTGCTTCAGCTAAAGCTTTTACGCTGCCGTCAAAATCTTTCAGGCGGCGCTGATATTTTTCCCCCCGCTCATATGCGCTTGTTGGTCGATAATCGTTGCCGATTTGAGAGAGCCACTGCATTTGTTCGTCATCGAGATCACCGACTAATACGCGATAATCGCAACCTGTAATGATGGCTGTTTTTCGGCGCCGAGAACCATCAGCAACCTCTATGATGCCTGCAGTTTTGCGAGCGAACGCCGGGTTCTGCTGCCCCGAAGTGAGGAATGACGGAACGAGATCGGCCAAGGACGTTTCGTTGAGCAGGTCTTGATCACGTTCATTACCGAGCCAAACCATCGTCGCCATTTCAACTTTATCCGCTGGGATAGTTTCCAGCTTAAAGTTAACGTTACGTCCACACACAGGCAGCATAATACTGTTTCCCGATAATGAACTAAGCTGGCGTTGCAAATCACCCACCATCGGTGACACAGGCTGTGATGCGGGCGCCTGGTGCGTCTTGCTCATAATGCTGTCGATGTTGGGGGCATTTTTTAAAATAGAGCGCTGTTTCACAATTAGTCCTCCCAACGAGGTTTAATCAAGTCATCGAAAATTTCTTGGCAAACAGGCTCCCAAATAGAGACTGCATTTCGCCATGCATTAAGCGTTGAACGCTGGTTCGCGGCCTGTTCAAATACTGTGCGCATTTTTATTTGGCCCTTTCCTACCTCATCCGTCACTCGGACAACCTGACGCAGGACCATCGATCCCCATGTATTTCTGATTTGCTCTTCCATCCAGCGCGATTGATTGCCAGTGGTCAGACTGTATTTCGTTAGTAACAGCCGTACAACAGGCTCAAAACCACCTAAATCAACGGTTTTAAGAAGGTCCAGAAGCATGGTGAAGAACTGCAGAACGGATGAATAATCAAATAGCTCTGCAGGGGTAGCCACGACGATAATATCGGCTGCACAAACAACATTAATCGTACCTGTCCCTAAGTTTGGAGCGCTATCAATGACGATGATGTCATAGTTATCCCATACGGATTCGATAGCGGCCCGTAGCATCAGATGCGGAGGATGAGGTAGTTTTCCTTGGGCATGGTATTGCATCAGATCCGTTTCGATACGGTGCAGCGCCAGGCAGCTGGGGATAATGTCCAGACCTGGCCAGCAGGTCGGTTTTATAGCGTATTCCGCATTATCACGCTCACCAAGGTAAAACGGGAGCAAAGTATCCTCGGCATGGATGTGTAAATCCGGTACATAGCCGTGATACATCGAGGCGGTCCCTTGCGGATCGTTACCTTCAATGAGTAGCACTCGGTGACCTTGCAGAGCTAACCATTGAGCTTCATGCACTGCAGATGAGGTTTTATAAACGCCGCCTTTGTGCGACATAACAGCTAACACAGCTGGATTTTTGTCTGCAGGCCGTTGATTCGGATTGCCGAAAATGCTGCGCATATGGCTAATCTGGTCGATGGTATAGCCGGCGCGACGTTCAACGCGACCGCGTAACTCAAAATCAGGTGGTGGTAGTCGCCCATTTTTTTCAGCATCCCTAATTGCTTGCGGCGAAACGCCGATTAAATCAGCAACCTCGGTTATCCCCCAGCGACGAGTGATACGGCGAGCCTCGGGGCTATCATCACCAAATTGAGCTATAGCAATGGCCTGCGTCATCTCCTGCCCGCGGCTGATACATTCATGCAGTAAATTAATAAGCGACATTCCAATCCCCCTTGAGGAGTAATTTTCCTTTATGTTTTTTATCGTACTTTATGTATTTAACGCAAAGCAACGTAAAAAACGCAAAGTTGATGATAAAAAGCAAAGTTTATGATTTAACCTACAGAAACAGGCTTTTAGCGTGCTTAGCCAATGCATTATGAGTAGAAGGTAAGTTAGAAGAAGAAGTGTAAAACCTAACTTTATGTTTTTTATAGATAAAGTTGTTATCTGTCTTCAACTCTATCGGAAGATAACAGACTGCTTTCGAGGCCCTTTTTATTTAAAGGACATCAACCGATAAATAGACCACAACAACGTAACACTATCAGACAACATAAACACAAAGAAAATTTTAGGCTTCCCCATTCCTTAACTTGATCACAAAAACTCACATCATAACACAATTGCATGTCATCGGTTAATCACAACAATTGACATCGTAACCAATTCAGAGAACATAGTCAAGCATCATAACACAACGGCGCTACATATCAGCACACAATAGCCCATTATACGCGCGTATAATGGGTTATTGTGTGCTGATTATCGTAACACAGTTGCACATTGATTTACACATGAATCTAAATATTGTTATGTTATATTTATGCGATTATGTTATGATAATAATGCCGAGAGATTGCGCTTTGATTGTGTGATGTTTCTCAGTTTGTGTTATGATGATTAAGGGCGAGAACAGGAGGTAGGCCATGCGTAAGGTGAAGATTGGTGAGCTAATCAATTCGCTTGTGAACGAGGTTGAGGCAATCGACGCCTCAGATCGCCCACAAGGCGAAAAAACAAAGAAAATTAAAGCCGCAGCTATAAAATATAAGAATGCATTATTTAATGATAAAAGAAAGTTTCGCGGAAAAAGCTTAGAAAAAAGGATTTCGGCTAATACTTTCAATGCCTATATGAGCCGGGCAAGGAAAAGATTTGATGATAAATTACATCATAATTTTGAAAAAAACGTAATAAAATTATCCGAGAAGTATCCCTTATACAATGAGGAATTATCCTCATGGCTTTCTATGCCTGCGGCATCAATTCGACAAAATATGTCAGCTCTGCAAGCCAAGCTAAAAGAAATAATGCCATTAGCAGAAGATTTATCAAATATAAAAATCGGTGCGAAAAACAGCGATGCAAAATTAGCCAAACTTGCCAATAAATATCCAGAATGGCAATTTGCTATTAGTGATTTAAGCAGTGATGATTGGAAGGGTAAGCGAGATTATCTTTATAAACTCTTCCAGCAAGGCTCTTCGCTTCTGGAAGATTTAAACAATCTGAAAGTAAACCATGAGGTCCTCTATCACTTGCAGCTTAGCTCTGCAGAGCGAACCTCCATCCAGCAGCGCTGGGCCAACATACTCAGCGAGAAAAAGCGCAACGTGGTTGTGATTGACTATCCGCGCTATATGCAGGCTATCTACGATATAATCAATAAACCTATATCTTCGTTTGATTTAACCACCCGTCGTGGTATGGCCCCTCTAGCGTTCGCGCTTGCGGCGCTATCTGGTCGACGAATGATTGAAATCATGCTTCAGGGTGAATTTTCCGTCGCAGGTAAATATACAGTAACATTCTTAGGACAAGCTAAAAAACGCTCAGAAGATAAAGGTGTATCAAGAAAAATATATACTCTTTGCGACGCTGATTTATTTGTCAGTCTGGTTAACCAACTTCGCTCCTGCCCTGCTGCTGCGGATTTTGATGAAGTGGTTAAAGGGTATGGGGAAAATGATACCCGCTCTGAAAATGGTCGTATTAACGCTATTCTAGCGACAGCGTTTAATCCGTGGGTAAAAACTTTCTTAGGCGATGACCGCCGCGTTTATAAAGATAGCCGCGCTATTTACGCCCGCATTGCCTATGAAATGTTTTTCCGCGTTGATCCACGGTGGAAGAATGTCGATGAGGACGTTTTCTTCATGGAGATCCTCGGTCATGACGATGAAAACACCCAGCTGCACTATAAGCAGTTTAAATTGGCAAACTTCTCCAGAACCTGGCGCCCACATGTTGGCGAGGAAAATACCCGGCTGGCAGCGCTACAAAAGCTGGATAGCATGATGCCAGATTTCGCCAGGGGCGACGCAGGGGTTCGTATTCATGAGACCGTGAAGCAGCTGGTGGAGCAGGACCCATCAATAAAAATTACCAACAGCACCCTGCGACCGTTTAATTTCAGTACCAGGCTGATACCTCGCTATCTGGAATTTGCTGCGGATGCCTTGGGTCAGTTCGTCGGAGAAAATGGCCAATGGCAGCTGAAGGATGAGGCTCCAGCGATAATCCTGCCTGATGAGGAAGTTCTTGAACCAATGGGTGACGCCGATCTCGATGACGAAACCCAAAACGATGAAACGCTGGACGACGATGAGATCGAGGTAGATGAAAGTGAAGCCGTAGAGCCGGAGGAACCGGATGAACCGGAAGACGACGAAGAGGCTGAGAAGGCAGAGAAGCATCCTGCGAAGCCAAACTTTAAAGCGCCGAGGGATAATGGTGATGGCACCTTCAAGGTGGAGTTTGAGTTCGATGGCCGCCATTATGCATGGTCCGGTGCCGCCGGCAATCGGATAGAGGCAATGCAATTCGCCTGGCATGCCTACTTCGAATAACAAAAAGGCCACAGGTTATCGCCTGTGGCCTTTTTAATTTCCAGCTCTACAACATCAGCTCTCCCTGGCGGCCAGCTGCGCTGACAGAGAGGAGGAACAGTTACGGGCTTCTTGTACCAGCTCACGGGCTAACTGGAGCAACTCCGCCGCCTCCTGCATATACAGCGAGGCCTCATAGCTAGATATCGTCCGGTGGGCTGAGGAAACCAACGCTTCTATCTGCGCCAGGCGCTCCTCAATCGACTCAAGCAGGCCTTGGATGTTTAGCTGTACCTGACTCACGCGATCACCTCGCTAACCCGGATACGGGCTGACAGAACGAGAATAAAACGGCTGGCGAACTGGCGGCGGGCTTCACGCTCGGATGAGGCGATGGTGGACAGATGATGAATATGGGATTTTTTATCGGTACGGCAGATCGCCGCGAACTTGAATTTGAACATGGTATGCACTCGTGTTTGGTTAAACAGTGCTACCACCAGAGGTTCCAATCTCTATATGGTGGCAGCCCAGACGGGGTTGGAACTACCGGTACCAAACGAAACCGGCCAGTCTTTCGACTGCCCCGCCTGAGCCGCCATAAATTGGGCATGCGCAGGTATTACACACAAAAAAACACGCTGGCGCGTGCTGTGCGTCGTCTGGTTATTCGGGGTTCCAATCCCGGCTGCAGATTTTGCTGCAGCGGGCTAACTTTACCGCCAAAACGCAACGCACGTCAATAAATTACATAGAGATTTTACCCCGTGACCAGTCACGGCGACAGGAGTTTTTACAGCTAACTTGACCAACTGATCACAACCTGATCAGTCGGTTTTAGGAAGGGATGGCAAAACACGGCGATGACCCATCTTTATGTAATTATATTTTAACATAATTTAGGATTATTGCTGGCTTGACTTGCCGGAGGGTTAGGGCTACCTTTGAGTGGCTGTATATTTATACAGCTAATTTAAAACTCACAAGGAGATTAACATGCCTGAAGAAACATTGACTGTCGTAGGTGGTGGTAATAACAGCTGTAATGTTAGCTGGGGTGGTGGCAATGGTAACAACGGTGGTGCTGGCTATTCTGGTAAATACGGTGGTACTAGCTATGAAGGTGCAACTAGTATGTTGAAGTTGAATGACCGTGTTTTAATTCAGCTTTATCTTTGCAATCCGCTTAACCCAGATTATATTGGAGCACCTTGGGGCAGTGATAAAGATGCTGAATCAATTATCAGAGCTAACAGAGATAAACCAGGAAAATTCAAGGCTAATATTCAGAACTGGAAAACAAGCGGTACAGGTTCTTTAGGTAGCCCTGTGGTTGGGAAATCTTATAGCTCAGGTGATGTAGATACTTATTCGGTTAGCTTCGGAAAAGAAAAATACAACGTCCTGTATAACCGTAAAAAAGACTCTTTTACTACAGCTTATGTCGATGGCGGCGCAAATAAACCTGAGCATAGCATGAAGGATCAGGCTATTGCCGTTGTTAAACTTTACCTTCTCAACGAAAGTCAGGCATCTGTAATCGATACTACATCGGGAATTATTACTGACTCTGGTAAAACTCTTAGCGGGAAATTAGGTGATAAATACAACACTCTGGCGAGAGAAGCTGCTGACAATATAAAAAACTTCCAGGGTAAGAAACTCCGCAGTTTTAATGATGCTATGGCATCTATTAATGAACTAGCTAACAATCCAAAGATGAAGTTAAGTCAGGCGGATAAAACAGTCGTTTCTAATGCCCTCAAACAAATGGATTTGTCAGCACTAGCTGACCGATTCAAAGGGTTAGAGAAAGCCTTTACTTGGGGTGATCGACTTCTTAAAGCCGAGAAAATCAGAGACGGTGTTGTTACTGGTGTTACCACAGGGGACTGGCAAAAGCTGGCGTTTGAGGTTGAAGCTATGTACCTCAGTGGTGTTGCTGGCGCCGTAGCGTTAGGGATTACTACTGCCATGATTAGCACAGTCGCAGTCGCTTTGTCACTTCCATCTGTAGCTGTCTCTGCGCTTACTGTTGTGGCCGTCATTGGCATCTCTATTCTCACATCTTATATCGATGCTGATAAGGCCAAAGCACTGAATAATGCAGTGCTTGGCTTATTTAAATAATACTTATGTTTAGTGTAAAGCGGAGGTTATCTCCGCTTTTGAAAAAAAGGCAGACCTTTTAAAAGATATAAATAAATCAAAAGCAACCAAATAAAAAAATAATTAGTCAGAAATAAAAGAATGTAGTAAATTAATAGAAAGCACTCATTGCCAGCAATAATTCTTTTAATGCGATACATACTATCAGACATATTTTCCACACCTACATATGTTAAATAGTATGCTCCTGCCGTTAAAAGGAGTACACCAGGCAGAAGTTTAAGCCATCGCTTCAAATCGAGTTTGATGGTTTTTATATCAAACTTGTTCCAGCAAATTATATACATTAATATGACGAAAATTGGTGCGGTTTTAGTATATGCAGAAGCTATAGTGCTCACGGCTAAATATTGTTCTGAAAAATCCCTTTGATATCCATTTGCAATATCAAAAAGGTATGAAATGATGTGTGAGCTTTCATTGCTGAAATGAATAAAAAATATTATTATTATTGGGGTTATCCCTAATAGCAATGAAATTAATGAATATTTGAACAGCCCCTTCCCTTCCATATTATATCCCACCATTATCATGTTAATGATACGTAATCATAACCGACAAATAGAAAATGATAAAGGTTCTCAATACCGACAAGCTAACCGGCCCGAGTCTAATCGCTCCGAGCCGGACATCGATTATTCTACTTCAACCCGGTTATCCGGCTGAATAATGCAGCTGTTTTTGACGTAGTTGCAAACCCGACACGGCCACGGATAAGCCACTGGAACGGGATAGTCAACGAATACAGCGGCACGAACCACAGGCGGTTAAGACGCTGCCAGAACGTCGCGTCACGGCTTGCCATCCATTTGGTATTGTCGACCACCTGGTAATCATATTGCTCTGGCATTTTGGCTGATTCGGCGTAGTCATCCCCTTCACCGCAAAGAAAATTACATATCTCTTTCCAGTTTTCGAAACCCTGCTCTTTTAACTTACGCTCAAGCTCATGCCGAAACAAAACCGGCACCCATCCCTTGCGGTAAATCATAATGGTTTCCCCTCTAATGCTGACAATTCCATGCGATCAAGTATTCGCAGCAGGTAACGCGCATCCTCAGCATCAGCATGGCCAGCTTCATTGATGGTGACTTGTACCAGGCGATCACGCAGATGGTTGAATACCTCATGAACGAACGGTTCCGGGCTGTTGTGCAATGCCAGCTGCGCGACCTGAAAGCGATGCTGCGCCAGCATGCTTTCAATATGCGCCGCATGGCTTTTTAAAACGGAGGTCATCTGATCCGCCTGCTGTTCCAGAAGTGCATCGATATCTTTAGCCATAGAACGCCTCCTGCGCGTCGTAGCCGCCCGTAACCGTGCCGGTGATGTATTCACGCAGCCGGCGCAGTTCGTTGCTGGAGAGGCGGTCCATGAACTCTGTGAGGTACAGGGACGCGAAGGTCATCGCTATGCTGGCTGGCGACCAGGAGGTCATTGTGGCCAGCTCATCATCAGACAGCGCGGTCATCGCCCAGGCCTCCGGCACCGGCACCGGCAGTTCGGCCAGCGCCTCAGTTATTACTGAATGAGGGGCGTCCAAATCCTGCCCGTTTGTGGATCGCGTTTTATGATCCATATATATATTGAGATCTAAACCGTGATCCACTTCGGTGGTGGCTTTCTCGGCTTTACGCAACTGCAGAGACAGGCCGTCGTCTTTACGGTTCTCCAGAATTTCCATCATGAACGCCGCCGACTGCTGATCCACAAACCGTATGGTCGGGCGCTTGTCTCCGTCCCTGGCGCGGCGCTTGTCGGTTTTCAGGCCGAGCGACTCGCAGATGGTTTTAAACAGCGCCTCGGGGACCTTCGGCTTGCCTTTGGGCGTCATAAAGCCACCAATGCGCAGGACGTTGTTTAACAGGTCTCGCCGTTCGGCGGTCATGAGTTTATCCCTGGCGTATGCCAGGCGCGCCTGGGTGGCTTCTCCGGTCATGGTTTCCGGGTCGATGCCGCAGTCAATGAAGTACTGGCGTAGCACCGTAGATTTGAGGCCGTAGAAGCCGCGCATACCGACCTCGACCGCGGGTGTCGATTTGACTTTGTACTCGGTGATGCCAGGGTGTTTCGCCTGGAATGCTTCATCAGCCTGCTCGCGGGTCATCGCGGTGGCGGTAAAGTATTGCCATTGGCCCGCCTGCCTGAAAGCGTAGGTGAAGTTGATCGCGGATTCCTCGCGGTCGAAACGCCGCGCGGTGATCTCATCGAGCAGCATGGTTTCATAACGGCGAACCTTATCGCGGGCGCCATCGAAGTAGAATTTCAGGTTGTCCTCGTTGACCGGCAGTTTCAGCTCATGCTCGATGTCCCAGCGGACCAGCTTCGCCTGCTCTTCCAGGGTCAGGGCGCGTTTCTTCAGAATGGCTTCCCGTTCAGATTCGTTCGGCGTTTCGATATTCAGGTGGAGATCCAGCGTTTGTTCCCAGACAATTTCGCGGGCTTCCTTGCGCAGCTCCTTGCCGACGCAGTTCGCCAGCTCGTCGGATGCCAGGGGGGCAACCTTGTAGCCGTCGCTGTGCATTATGCAGATCATATTGCTGGCGTAGTCATTACGCGCGGAGGCCTCAATCGCTGCTGCCTTGATTTTCATCCGGGTAAAATCGGTGTTGGCCACCCCCATAGAAATGCGGTCGCCGTCGAAAACAACGTCGGTTAGTTCGCCGTTCATGCCGGCAGTGGCCAGCAATGCTTGGACAAACGCACGCTCAATTTTTTGCGGATCGGTTTCGCGTCGTGCGCGAACCTTGTCAAAGCCAATGATGAACTCTTTGGCTGTGCGGTCGCGGCGCAGCATCTGGATCGCATCGCTGGGGACCACTTCGCCGCAGAACATGCCGAAATGGCGGTCGAAATGCTTTTGCTCGATGGAGACGCCGGAGGATATCGACGGGCTGTAAATCAGGCCGTCGTACTTCTTCACCATCTTCTTCGGTTTATTGGTGAATTCTTCAACCTCGGGTTCCGGCTTGCTCTTCTGGTTTACGCAGAGGAATTTTTTCTCCGGGTAGCGCTGGCGCAGCGTGGCGGTAACGTCTTCGGCAAACGTTGAGCTATCGGTCGCCAGCATGATTTTTTCACCGAGTTCCACCGCTTTAATCACCTCGGTCATAATGCGATCTTTCTCGGTGTAGAATACGCGGATAGGTTCGCCCGTTTCGCGGTTGCGAACGTCGACCGGCAGCTCGATGACGTGAATCTGTAACCATGCCGGCAGGCCCATTTCTTCGCGGCGCTTCATCGCCAGTTCTGCCAGGTCGACCAGCAGATCGTTAGCATCGGCGTCTACCATGATGGGGTGCAATTCAGTTCTGGCCAGCGCGTCGATCAGCGTATTGAAAACGGCGACCGGGTTCTCCATTGCGCGGCCAGAAAGAATGGCGCGAAGTCCCTGCGTTGCCTCATCAAAGCCGAAATAGTCATGCTGGCGCATCAGCGGCTGCCAGCAGCCTTTGACGATGGAGTTGATGCAAATGGTCAGCTTATTCGCGTATGGCGCCATTTCCTGATAGCCGGGGTCCTGGTAATGCAGAATATCGGCCTTGGTCCCTTTCTGCTCTGTCATCATTTCCCACAGGCCACCGATGAGGCTTACGCGGTGCGCAACGGAAACGCCGCGATCAGCGTTATGCATCAATGGGCGCAGCAGGCCTGTCGACTTACCTGATCCCATACCGGCGCGAACAATAACGATGCCCTGCAGCTGCTGCACGTATTGCAGAATTTCATCCGTCATCACGGATGTTTCAAAGCGTTTATACGTGATGTGCTGGGGACGCTTGTTCGGGTCGGTGATCCGCTCGCTAAAGGAACGGGGAGCCTGGGCAGTACGGCATTTGCGGTTCAGGCGGCGTGCGATGTGGTCTTTAACCGTGGCGCGATAGACACTTTCCAGTCCCATATCACGCAGCACGATGCAGAACATGTTAAACAGATCCGCCGGGCTATTCGGTACCGGGCAGGTCAGCATGCCAATATCCACCGCGTTCAGCAGTTCTTTAGCAAACGTCCTGCGGTTGTCACGTTTAGCCGTTTTCAGCTTGTTTAGCGTCAGAGACAGCAAATCAGTGCTGTTACTCAGGCGGTTCCCTTTGGCGAATAGCTGGCGACAGGTTTCGCGGAGTCCACGTAATCTGTGCAGGTCGTTGAAGTCGCTGCACTCCAGCTGGGGATCGTCTTCAAAGGTGGGATAAACGCATTTGATGCCGCTAAATTTTGCGAGAATATCGAAGCCGGTACGTAAGCCGGTGTTGCCTTTACCTTCAGCCGATGATTTGCGGTCGTTATCCAGGGCGCAGGTAATTTTTGCTGCCGGGTACATGTTCACCAGCTGCTCAACAACATGGATCATGTTGTTTGCGGCCACAGCGACCACGACAGCATCAAAGCTTTTTTTCGGGTCCTTACGGGTAGCCAGCCATACGGACGCGCCGGTGGCGAAACCTTCCACCACTGCAATATTTTGCGCGCCGTTCAGGTTGCCGATAACAAAGCACGCCCCGACGAAATCACCACTGGTGATCGCGCTGGTCTGGAATTTACCGCCGCGCTGGTCGATACGCTGCCAGCCGACAATTTGTCCGTCTTTGCGTCCGTCCAGGTGGGCCAGCGGAATCGCCATGTATGTAGTCGGTCCACGGCTCCATTTTGCGTTGTCGTGACTGGTCACGCGACGAATATCGCAAGCGCTGAATACGTCACGAATGCCTTTTTTCACTGCGTAAGGCCACGACCCGTCCTCAGCTGGCGCATGTTCCCATGCACTGTGGAACGCCAACCATCCGAGCAATCGTTCCTGCTCTAACTGATTGTTTTTAAGTTCATTTATCCGTTGCTGTTCGGCGCGGCGCTTGCGGGCTTCTGCCTGGCGTTCAATACGCGCCAGTTCTTCAGCAGGTTGTGCGACCACGGTCGCATGATTTCTTTGTTGTTCACGGCGGTATTCGGCGAACAGGAAGGAGAAGCCGCTCCAGGAACCTTCGTCATGCCCTTTCTGGACAAAGTTGACGAATGGGTAGCTGATGCCGCTTTTGTGTTGTTCCTTGCGGGAGTAGATTTCCACACGCCCTTTGAGGCTCTTTTCCAGAGCCTCGGGGGCGCCACCGTTATATTTTGAATAACGTTCTTCCCCGCCGCGCGGGTTCAACTGAATGTTATCAGCACATGCTGCCCAGTTAATGCCAGCCATTGTGGCCAGCTCTGACAGCTCATCCCGCGCTGCTTCAAGCAATGAATACGGATCGCTACCGAAGCGAGCCGCATAGAATTCTTGTAAGGTCATTTTAAGCCTTTCCATGCGAATTTATGATTTTTCGGGTTGAAAAAATCCGCAGGAGCAGCCACAATAAACGCACAAATCTTCGTAGGGACTGTGTTGCGTTTATCGTGGTGCTGCTCCTGAAAAAAAGGCCCGAGTTTGCCGACTCGGGTTTTTTTTCGTCTTTTTTCAGCTGCTGCAGTCTGATTCAACCGCGATACATTATAGCTCGCATTAAACCAGATTTATAGGCAGCAATAAACCCTGTTATTCTGTCATCTACCCTCTATCATGAACGATTTGATCGTACCGACTATTTGGTGCACAAATTGAAGATCACTTTTCTCATGGATAACTCGTTGAGAGTTAACGCCATCTAAGTAGTAGCGCTCATCGTCGAAGCGCGCTAACCGCTGTATCGAGATTTTCCCGTCTTTATCACAAACTAACACATCCTCACCCGGAACTGGCGTGAGAGCTGAGTCAACCAGGACGACGTCACCCGGCTGATAGCTGTGCTGAACCTGGTTCCCGACAGTGAGCGCATAAACGGTTTCCCGTTGGCTAACAAATGGCAGGAATCGTTCTGTGTTGGCAGGTTCTCCTGGCTGCCAGTCGCTATCCGGACCACTCTCTGTTGTGCCAATAACAGGAACGCGGTCAGGATCAGATTCAGTACCAAAAAGTATCCATTGCACAGGTTTGCGCAGGCATTTCGCCAGGGCAAGCCCGATCTCCAGCGACGGCATAACGTCGCCACGTTCTAAGTTTTGGACGCCAGGAAGAGAGATACCGACACTTTGCGCGACTTGCTTCAGTGTCATCTTCAATTCTAAACGGCGTGCTTTCAGTCGTTCGCCTCGTGTTTTCATACGATCAATCATAAACGATCTCTTTATAGCTGGCTATAAAATTTATGAATTATACCTAGCTTTAATTTATGGTTATGGCATATAATAATTTTATGAAGCCAGAAGAACTTATCCGCCACTTTGGCGACGTCGAAAAAGCAGCTGCAGGCGTAGGTGTAACACCTGGCGCGGTCTATCAATGGCTTGCGGCTGGGGAGATTCCACCGTTACGCCAGAGCGATATTGAGGTCCGCACGGCATACAAACTGAAGAGCGACTTCACCGTTAAGCGGGTTAGCAAGGACGGTAGTGATGGAACTTGAACGAATCCGCGCTTGTGTGGCCACGGCCCTTTCAGATCTGCATTATCTCCAGCGCGGAATTTTAGAAGTTCAGCTTGAGCAGTTACGTCTTGCCAACTCCGGCAGGTTTACTGATAAGCCAACCCGGGTCATTCAAATGGGCGAGAATAATAAATACGAGATCTCGGTCGCGGCTGAGCAGGTTCGTTACCATGTTGGGAAAACGTTTAAGCAATCCTCAATGCTGCTGACTGAACTTGATTTTCAGACGGCTAGTTGGCGCAGAGCTATTGAGCAGTTAAATCGTGAGGAAATTGCCTGGCTGCATTATTGCTATGGCTGTAAGCCCAATTTTGAAAATGATGAAGTTATATGCCAGTGGCTATGGCTGGATTTTCTTGTCGCTCATTCAAAGCCTGATTTCAAAAAAATGAAAGAGGCGACAAAGAAAAAGATGCGCAATTTAACTTATTACGCCATCCAGCAGGTTAAGGCTTCAATATTACGCGGAGAGGATGTGGACCCGCTGCGTGAGGATGAGCATATAAGTCTTTTGCTTAATATCACCGTCGATAGCTGGCGTAAGGATTATAAAAAACGCTGGCTATTAATGAAATCACGATGCCTGCATCTGAATAGCATCGCGTTATTTAACGCAGCGGAGAAGCGCAGTGAAATCATCAACCGCCATTGTACAGGAAGTGCCAACGTGCCTGTGCCAGCAGATTATGCACAGGAAGCCCGGTAAACCCGAACTGAGGTATGCCGCAAACCGTAAAGAGTACATTATCTGGTGCCCAACCTGCGATTACCGGACTCATCCTGATACGAACCGGCAATCGGTTATCACTGAATGGTACCTGTCAAATCAGCCTGGTAATAAACACATCGAAGATATGTGGCTGAAACGTTATCTGGAAATAAAAGAGGGTGCGACCGCGGTCGCATAGGGTAATGATGCGAACTCCATTTAAACAAGGCCCCATGTCATACGATGATGCGGTGCGAATTTCTAACGTTTATCGAAATAAAGGTCGAGAGACTTTAATCACGCGCTCGGATGATTTAGACGGGACGTATTACGTTTTTGTTTATCTCCCTGAGTCCAGAAAAGTCCCAACGCCATCCAGAACTTTTCAACAAAAAATATGGGAATAAAATGCTTACCTACCATCAATCAATTTTTAAAATGATTATGGCAAATTGGCTGAACAGCGATCATGTCATCATCGATACTGAGACCACCGGGCTTATGGCTTCTGATGAAATTATCGAGATCACGATAATTAATATGCGTGGTGAGATTCTGTTAAACACCCTGGTGAAGCCGAGCCGCCCTATTCCGCCAGAAGTTACCAAAATTAATAACATCACCAACGAAATGGTCGCTGATGCGCCAGCATGGCGCGAGGTTTTCCCGGCTGCGCTGAAAATTATTCGTAAGCATAAATGGCTGGCATGGAACTCCAGTTTTGATGCCCGCCTGATGGTGCAGACCTGCCTGCAGACCGGATTTTTTGATGACCTAAAGCCTCACCTCATCACCTCCATCATCATGGCCATTGAGACGCGCCACATTGACGCCAAAGCGGTTTATGACCAGTGGTATGGGGAGTTCGACGAGAAGCGCAAAAACTTCAAAAGGCAGAGCCTGGCTACAGCAGCAGCGCGCCACGGCATTTCAACCGCTGGCGCCCATCGCGCGCTTGCCGATTGCCTGATGATCCTCGGCGTGCTGAAACAGGTTTGCCAGCCGGAGGTCGCATGAACTCTGAACTATTCAACTACAGCCTGAAAACGCTACAGGTGCTGAACGTTGTCGCAGATTTGGTTTTATCAGTGGCGCTGTTTGGCTTTGGGTACGGCCTTCTTAACTTGCTTGAGTGGTGGCTTGCATGACAGATATCACCCGACTGATTAACAGCATTAAGCGCCGCACGTCCTCAGCAAGAGAGCTTGGCTACGATGTCCTGTTCGTGGCACTTGATGATTTGGATGTCCTGGCTGATTCGCTGGAGACGGCGCTGCGCGCAAACGCCGCCCAGGCCGCTCACATCGAGCAGCTGCAGGACACGTTTAACAAACTTGCAGCGGAGAATGTGGCGCTGAAAAGAGTTCCGGAAACAGACAGCGTGGCGATGCTGATGGCTCTGGATTCGTTCCGCAGCGAGTCATTGCCGGATGTCGGTTTGCAAAAGGCGTTTGAAAGCTTGATGTACCACCGAAAGACCCCTACCACCGTTCGTATCGTAGCCGGGATTAAGGCTGATGGAGTGGAAGAATGGGTTTCCAGCAGAGGTGGCCGCTGGAATGGCACGACAGAAGAGGCGCTTAAGTTCGCCAAGCAGCTGCGCGAAGGAGGGAAAGTATGAGACTGCAAATGCGCACTCCCGATGGTTCTGTGATTGTCGAGAGCAACCTGGTATCTCAGTTTTACCCCGATTACGAAAGCGGTGGTGAGCTAACAACAATCGAAACTGTTTCTTCTGACGGTGAAGCCTCCTTTGTGAAAGTTAAGCACTCGTTTCATCAAGTAACCCATGCTCTGGCTACTGCATGGAGCGTAGATGAAAAAGAAGCGATGCACACTCAACGGGAGGAATGCCGTGGCTAAAACTCCTGCAGAACGGCAACGGCAGCGCCGTGAACGTTTAAAGCAGTCCGGCACCACCAGACGCGATTGGGTACTTGAGCCGGAGGAACTGCGCATGCTGGGCGAAATTTGCATCCAGCGTCGCCCAGGCAGAACGCCGTATTCAGAAAATGAAGTAATCGGCCTGTTGATCCGAAAGAATTACAAAGAGCTTCAGAAGAGCCTGGCGAACACATGCCAGCGATGTGGCCAGGCGCTGCCGGTGTCTGAATGCATCTTCGACGGCGAAAATTCATGCTTACTGACGACTGCCAGACTAAAGCTGGCCATTAAGGCGTGACTGGTCACGGAGGCTTAAAAATGGATAAATCGGCATTGCTTTTGGAGAAACTCCGTCAACGAACGCAAAGTAGCCTGGCCAGCGGTGGCGACGGCTTTGTCTTTGCATCGATGCTGGTCTTTGACGTGGGCTTGAATGCCCGGACTATTCGGCAAATGTTGGACGTTGCAGTAAGGAACGGGACCCTTGAAAAAAGGGAAAGAGGCATAGGCCGCGCGCATAAGTATCGGACAAATCTGCAAATTTGATGAGAACCTTGACAGGAAATGACGTTTTAGCATTTGCCAAAACGCCTGTGTTTTTATACAGTATATTAATATTTTGTAAGACGAATAACGGGTAGGCTATGTGATGGAAGATACGGTCCTCTCAAATTGTGAAAGGCTGGACGCTGAGCTGAGTGATATCGATGCCGTATTAGATATGGTATCGGTAGCGATGGCATCCCCGGAGGCCAGTTTGCATGTGGCTCAAACTATGCGCCTCATTTGTATGTCACGTCGGATGCTGCAGCGGTGCCGGGATCTCAACAAGGTTGAAGGAAGAAGCCACTAGCCAGCCGAATTGAAAAAGGTGAGGTTTCCCTCACCTTTTTACGTTCAGTATACGGCCTGGATGTTAATTTCAGCGCCGCACGCTTGCGCGTATTTGCTCAGTGTCTTCATGCTGGCCCCCAGGGGGTTCCCCTCGAGGCGACTAATAGCAGATGGCGTGATCCCCATCCGTTCCGCCAGGGCAGATTTGCTTAACCCAGCCTTTTCACGCATCTCGTACAGCATTTCGACCAGTGCCAGCTCTTTATCTGCTTCCTGGTAACCCCGGATTGCCTCCGGGGTGTTGAGCAGACTTTCTTTGACCTGGTTAAATGGGATGCCTTTTACTTTCATTAGCTCATCTCCTTCAGGCGCTTTCTCGCTATCTCTATGGCCCCTGCCGGGGTTTTTTGTGTCTTCTTAACAAACGCATGCAGTAGGTAGATTTCGTGGCCGACTGCGTAAGCGTATAACGTTCTTGCTATGTTTTTGTCTCCAACCCTTAACTCAAAAAGCCCGGCGCCAATTACGCGGCTATGAGGCATTTTTAGTTTTCCTTCACTTTCCAGTCTTTCAATCAGTCGGGTCATGCGACCTCGTAACTCGTCCGGTAGTTCCTGTAACTCTTCCAGCGCTGCCGGGTGGGTTATCACGTTAAACATAGTATATCCTCCCTATGTGTTTAAATATACCAATAAATTAATTTTCACACAATAGAGAAATTTCACTAAAAAGTGAAAAATAAGACTGGATGTCTCATGTTGCCAGAGTTACAGTTCGTGTCGTTGAGACGGGAAACAAACCCGGTAACTAGATGAATTTGGAGGATATTGTGAACTATCAAGGCAACGAAAAAATGAGACAGGACGCGGCTGAGATTTCTAACGAGCTGTATGAACTCTGGCAAAAAGTGAAGCGTTTCCAGCGTGAGTACAGCTTCAACAGCGAGAACATTACAGACAGATTGGCGGGCCGACTGATTGGAACAATGGAACCCAAACTGGCCGACCTTAACAGCTTTATGGCCGATGTCGATTACCAGTTTGAAGATTAAAGGGGGAAATGATGAACGTGAAACAGATCCGCGAGAATATGACCGAAGCGGCCTTGAGCGTTGAGAGTGTAATGCGGGGACACCCCCGCATCACCCTGCAGGAATTAAGCACTGCCTGCAGCATTAGCCTGCCAGCGGTAGAGTTTATTATCGAGCAGATGCTTTGTATGAGGGTGGCGCAGCGGGGCGCTTTTGGGCGGTACTCCCTTACCCCGGAATACCAAAATGGTAGCTTTTAAAAACTGTGCGACCACGGTCGCACAGAAAGAAAAGGATAACTTTTGAAAAACTGTGCGACCACGGTCGCATAGAAAGAAAATGAAAAAGGTTGGCAAATAAGGCTTTTTTAGGTATCGTTTTTGTATGTTGGGAATTTTATAGCCAACGCCCTCACAACCGCCGCCAAGGCGGTTTTTTTATGCCTTGGAAATGGGCGCTACAGCATGTGTCACCATGCTGTAGCTTTCAACCCATGCCGCCTGACAGGGTCAAAACAAGGCCCATTGCTGATTGCGCAACAGCAAAAAGAGCCTACCAAAAAAGGCCACTAAAGACCATGAAAAACACTGTGAAAATAAACAGTGCCGAACTTGTGCATGCAGATTCACTTGAGTACATCAAAACCCTGCCGGACAACAGCTTAGACGCCATCATCACCGACCCACCGTATTACCGCGTAAAGGCAAATGCCTGGGATAACCAATGGCCCAGCGTAACGGATTATTTGGCTTGGCTGGATGAGTTTTTCGCCGAGTTCTGGCGAGTGCTTAAGCCAGCAGGGTCGTTATATGTGTTCTGCGGGCCGAAATTATCATCGGACACCGAGTTGTTGTTACGTGACCGTTTCAACGTGCTGAACCATATCGTTTGGGCCAAACCCAGCGGGCGCTGGAATGGCGCGCGTAAAGAAGGTTTCCGATCTTATTTTCCGGCCAGTGAGCATATTTTCTTCGCAGAGCATTACGGCGCGGAAGGCTTTGCTAAAGGCCAGGCTGGGTATGCGACAAAGTGCCAGGAGTTGAAAGGCCAGGTCTTCGAACCGCTTATCGCTTATTTCCGGGATGCTCGCCAGCGACTTGGTATTTCCGCTGCCGAAATCAACGCGGCAACCGGCACGAAAATGTGTAGCCACTGGTTTAGCGCCAGCCAGTGGCAATTGCCCAATGAACGGCAGTACCTGGCGCTGCAGGCGCTGTTTAACCGTAAGGCCGCAGAGCAGGGAATATCGGGATTGTCAGAGCCGCATGCGGCGCTACAGGAGGAATACGGCACTTTAACGGCGCTATATTCCGAACTGGTTATGCAGTATTCCGAACTGCGACAGCAGTACGAGAATTTGCGGCGCCCTTTCCATGTGACAAAAGATGTTCCACACACCAACGTGTGGACGTATCCACCGGTTCCGTACTATCCGGGCAAACACCCATGCGAAAAACCGCTGCAGATGATGCTCGACATCATTTCGGCTTGTACGCGCCCTGGCGATGTGATCGCCGACTTTTTTATGGGGTCGGGTGCAACGATAAAAGCCGCGCTGCAGTTAGGACGCGGAGCCATCGGCGTAGAGCTGGAAGAGGAGCGATTTTTACAGACGGTCGCCGAGATAGAAAAACAATAATCAACAGCCTCGCCTAAGTGCGGGGCTTTTTATTACCCGCCACGCGGGTGGCGGAGTCATGAACACAGCTATCGAATATGGAAATCCAGATCTCTGGCTGGTCTTGCTCATGCTGGCCGCCGGGGTGGTATCAAGCGCCCTGCTTTCCGAAACCCCTATCAACCCGCGCCGCCTCATCGGAGACGTTCTGAGAGGCGTAATCGTGGCCATCATCCTCTGGGCTTACGGCGCTATGGGCAACATCTCAATTTTGAACGTAATCACTCTCGCCGGTTTATCGGCTGTGGCATGGCCACACACCGTCAACGAAATCACCGGCTTTGCAAAACGAACTATCAGCCGAATTTTCGGCGGGAGAAAAGAACGATGAATTATGGACTGGTGAGCAAGCAAGACGCGCGCCTGTATGCCGAAGCCGTTTGCGATGTGATCGGGCATGGCAAGGCGAATGCAGCTGTTTTGCTGTGTGTCGAAACGGCCGCCGCCGAGACATTGCTCGGCGATTACAAAGATCCCACGCCGAGCAGCGCCGGAACCGGATTAACCCAGGTTGATCTCGGTACCTTCGAATGGCTCCGCGATAAGTACAAAAACAGCCGTTATGCCCCGGTACTGCTGAATCAGTTTGGTATCGACCTGAGCCGAACAGTTTATGCGGAACTGAGGACCTCGCCGCTGATGGCGATGCTGTTTTGCCGCCTGCGCTATCTGGCGGTTTCAGAGTCGATTCCGGCGACTCGCGAGGCCCGCGCAGCGTACTGGAAAAAATATTACAACACCTCGGCAGGCAAAGGCACGCCGCAGGATTACATCGATAAATGCCAGCGCGCTGGCGTTGATGCGCTATTCACGCAGTGAGGCGCGAGGAGTGATTATGAACAGTTTAAAACGTATGGCTAAAGCCTGGTTGCTGATGAATGGTGCCTTCGTCCTTCTTGTGATGGCGACGCAACCAGCGATGGCAAATGAGAGCCAGAATCTTGGTTTGGATCTGGATTCAATTCTGAGCGCTCTTCCTGCAGGCTGGGCCAGCGGCGTAACTGCCGTATTTATCGTGCTGTATGCGGTGGCGCAGCTGCGCGCCGTACTCCCCCCGTCAGTGACCAAAAGGATTCCCACGGTGGTCATGAAAATTCTCGACCTCGTTGCCGCGAACTATGCCCACGCCCGGAACGCTGATGCGATCAGCAAAGTTGCGCGGGATGCCGGGAAAGCCAAAGGCCCATCAGATGTTGATTATCGTGTGATGGTGGAAACGGCCAAAAACAATGGAGAGCTTCGTGGAAGCCGGATTGAGAGTGCTGGCGATTATCCTGGAGATGATCGCCCAGGCAGTAAAAGCCCGCAATGAAGCGGAGCGCCAGGCGAGGATTGAGTATGCGCGTAATAACCCAGCTGATTATCTGCGTCGCTTTGGCCGGGTGCGTGAAATCAACGCCAATGACACCAACACTGAATCCGGCTCCGTGCGCAGCGGAAAAGCCGGTGATTGATGTGGTTCACGTCGATGGGCATTTCGTTATCGCTGATGACGATATGGGTAAACTGACCGGCTACATTGCCGCACTGGAAGCGGGCTGCACCGCACCAAAATAGAGTACTCAATGAAAATTTATATTGCTGGCCCGATGACCGGGCGCGAGAACTTTAACCGTGAGGCATTTAACAAAGAAGCCGAACGACTGACCCGACACGGGCACACCGTTTTAAACCCGGCAAGCCTGCCTGATGGGCTGGAGCAACGCGAATACATGGATATTTGTTTTGCCATGCTCCGTTGCGCTGATGCGATCCTGATGCTCCCCAGCTGGCAGACCTCCTCCGGCGCTACGGCGGAATATCACTATGCCTACAAAATGGCGCTTCCGGTTTATACCACGGTTCACTATCCGCCGGTCGCATAGCGGGAAAATGGAGGCTATGCGACCACGGTCGCACAGGCCAAACCGGTATCCCCATTTAGGGATAAATCGTGTTCTATCCCCATAAAGGGATAACTGGTCTGCCACTGTAGAGCATAAGGCTGCCTTCGGGCGGCCTTTGTCTTTTTATCATCACATAATGGGGAAACTCATGCCTGATCGCTCAAGTAATCCGCCCAATGCATATCAACAACTCAATAATCCTGGCGCAGCAATCACTCAGCTGACCAGAGACATTGCTGAGAACAATGCAAACACGACCCAGAAGAGTATTTCCAGCATTGGTACCCTGGCCTCAGGACCCGTATTAGAGCTTTCTGATAGTGCTCAGGATGTGCTGTATGCTCTTTTTTTCCGAGGCGCACTCGTATCTGGTGATATTCCTTCAAAAGCTGGCGCCTCCGCACTGCGTTCTCTGGGATTTGCCGAGACCGGCCATACAGCCACGCCATACAAAGGGGAAGACTATTTCACCTGGCTGACTCCTGCGGGGTATGCGTTCGCCATTGGGTATCTGGTTAACACTCGCTTCGGCAAACATCCTGCAAATGCAATAGCTTCCGGGCAGCCATCGGTTCATCCAGAAGGATTAAGCATTCACAAAGCCATGATTAAAGGGGCGATCAGAAGCGCAGCCCATGTTTGCGGCAATACCATCGAGCAGGAAACGCTGTCGAAGGTTCTGGCCAATTCACTGCATAACGTTTCCCATGAGAAAGCTGGCGATGTTGCTGAACAACTGGCCAGGGCCGTTAAGTCTGCGTTTAGTGCGCTGGGGAATGCATCCAGTGAACAGGACAAGGTACGACCTAAAGAATCGGACTTATCCGTCGGTACTTTCAAAATTTATCGCGATGGAAAGGTGAAGATAGCTTCAGGCTCTCCCTTAACGGCTGAAATAGAAACCGAGCGTGAAGATCGCAAAATAGCAGGGACCATTAATTTAAAACTGGAGCTGGATACCTCTGATGCCATCGAAGGCATTAATGGGCTGAGCAAAGAAATTTCAGATCTTGTTGATACTGCTATTGCCGATGCGCTCAAGCCGGGAGGACGGTTGTGGGAGGCCATTCGCCACTCCAGCGGAGAGTCCCTCAGCACGCGTGTAGATAATCTTGAATCTAGTTACCACGCCGCATGCGCTCTGATTAGTGATTTGTCTCGCCGTATTTCAGAACGTATCACTGGTGACGTCCATGCCAGCCCGGTCTAAACGTCCATGCCGCCACCGGGGGTGTGCGGCGATAACCAACGATCCCAGCGGCTATTGCGATGCTCACCGGCAGCAACATGCTGGCGACGGCTGGCGCAACTACCAGGGCGGGAAAAGCCGGCATGAAAGGGGCTACGGTCGCCCCTGGGAAATCCGCCGCGCCAGAATCCTCCAGCGCGATAAATATCTATGCCAAAACTGCCGGCGTCATGGCATCGCCACCAAAGCGACCAGCGTCGACCACATCATACCCAAAGCGCATGGCGGTACAGACGACGATTCCAATCTGGAGTCGTTGTGCTGGCCCTGCCATAGAGCGAAAACAGCAACAGAGAGAACCCGATGAATAATTTTAAAATTGAATACGTTGATGGCGCTTTGACCGTTCTGGAGACGGATGGTCATTCACGGATGAATGAAGCCGTACATGGCATCCATTTTGAGCATGTCCAGGGCGGTCGCCCACTGCTGAAACTGACGATTGCGCATGATATTGCCCCGGCCTCGACTCCGGCCCCGGCTGCTGCGTCGGCTCAGGAACCTTTAGAGGGTGAGCTGGTACAGGAGCAACAATCCCCGCTGCCTGGCGGTCGCCGTTCCCGCCATCGCCGTGGAGGTAAGCAATGATGTATCAACGCACGGATCTGACGCTCTCCATGTTCTATGCATCCAGCGCTGATGCAGACGGGAACAAAGTGGCTACGTTGACGATGCAGGTAATTGCGGCAGAGGTTGGCGCCGTCCAGACCAGTCAACTGCTATGCATCACCGATAGCGCGAAGAAAAAAACGTATACCGTGGGCGAGCAATCTATCAGTAATGGTTCCGATCCGTTGCTGGTCGCGATTGAGAATTACTGGCGCCAGAGTACGGATGTCGTGGTTAAAGGACTGATCGCCGAGGTGACCGATTTCATCGCAGGGAATATCAACTCAGTGAGCACCTGGATCGGCCAGTTTGGGATGAAGGTATTCGAGAACCAGCCATTAGCTGAGCGGTTGCCAGAAAGCGTGCTACAGGCTGATGGTAGCTCCACTACAGCGACAGGGTCCTGACAGCAGGCATTACAACAGGCGCTCACAGAGCGCCTGTGATAATGGCTGAATGCTTCACCAGCGCGGCGTTTTATGGGAGGTCATGATGAGTTACACCAGCTGTACTTATTGCGGTTCACGTCTCCATACGCGGGCTAACTGCCCGAAAACATGGGGCGGTTCATCGCGTCGCGCCAATCTGCGCTGCAGCTATTGTGGCCAGTCCGGGCATAACTCGAATGCCTGCCCACATAATGCGAGCAGCAGTCGGCGGCGCAGCCTGAATGACGACTTCCACCTCGACTGAGGCAGCCGCCGTCATGGGGTAGGGGGGATCAAATCCCTAACCCCTTTCGCGCTTCGGGA
contig-4
TTAGATGCACTAAGCACATAATTGCTCACAGCCAAACTATCAGGTCAAGTCTGCTTTTATTATTTTTAAGCGTGCATAATAAGCCCTACACAAATTGGGAGATATATCATGAAAGGCTGGCTTTTTCTTGTTATCGCAATAGTTGGCGAAGTAATCGCAACATCCGCATTAAAATCTAGCGAGGGCTTTACTAAGCTTGCCCCTTCCGCCGTTGTCATAATCGGTTATGGCATCGCATTTTATTTTCTTTCTCTGGTTCTGAAATCCATCCCTGTCGGTGTTGCTTATGCAGTCTGGTCGGGACTCGGCGTCGTCATAATTACAGCCATTGCCTGGTTGCTTCATGGGCAAAAGCTTGATGCGTGGGGCTTTGTAGGTATGGGGCTCATAATTGCTGCCTTTTTGCTCGCCCGATCCCCATCGTGGAAGTCGCTGCGGAGGCCGACGCCATGGTGACGGTGTTCGGCATTCTGAATCTCACCGAGGACTCCTTCTTCGATGAGAGCCGGCGGCTAGACCCCGCCGGCGCTGTCACCGCGGCGATCGAAATGCTGCGAGTCGGATCAGACGTCGTGGATGTCGGACCGGCCGCCAGCCATCCGGACGCGAGGCCTGTATCGCCGGCCGATGAGATCAGACGTATTGCGCCGCTCTTAGACGCCCTGTCCGATCAGATGCACCGTGTTTCAATCGACAGCTTCCAACCGGAAACCCAGCGCTATGCGCTCAAGCGCGGCGTGGGCTACCTGAACGATATCCAAGGATTTCCTGACCCTGCGCTCTATCCCGATATTGCTGAGGCGGACTGCAGGCTGGTGGTTATGCACTCAGCGCAGCGGGATGGCATCGCCACCCGCACCGGTCACCTTCGACCCGAAGACGCGCTCGACGAGATTGTGCGGTTCTTCGAGGCGCGGGTTTCCGCCTTGCGACGGAGCGGGGTCGCTGCCGACCGGCTCATCCTCGATCCGGGGATGGGATTTTTCTTGAGCCCCGCACCGGAAACATCGCTGCACGTGCTGTCGAACCTTCAAAAGCTGAAGTCGGCGTTGGGGCTTCCGCTATTGGTCTCGGTGTCGCGGAAATCCTTCTTGGGCGCCACCGTTGGCCTTCCTGTAAAGGATCTGGGTCCAGCGAGCCTTGCGGCGGAACTTCACGCGATCGGCAATGGCGCTGACTACGTCCGCACCCACGCGCCTGGAGATCTGCGAAGCGCAATCACCTTCTCGGAAACCCTCGCGAAATTTCGCAGTCGCGACGCCAGAGACCGAGGGTTAGATCATGCCTAGCATTCACCTTCCGGCCGCCCGCTAGCGGACCCTGGTCAGGTTCCGCGAAGGTGGGCGCAGACATGCTGGGCTCGTCAGGATCAAACTGCACTATGAGGCGGCGGTTCATACCGCGCCAGGGGAGCGAATGGACAGCGAGGAGCCTCCGAACGTTCGGGTCGCCTGCTCGGGTGATATCGACGAGGTTGTGCGGCTGATGCACGACGCTGCGGCGTGGATGTCCGCCAAGGGAACGCCCGCCTGGGACGTCGCGCGGATCGACCGGACATTCGCGGAGACCTTCGTCCTGAGATCCGAGCTCCTAGTCGCGAGTTGCAGCGACGGCATCGTCGGCTGTTGCACCTTGTCGGCCGAGGATCCCGAGTTCTGGCCCGACGCCCTCAAGGGGGAGGCCGCATATCTGCACAAGCTCGCGGTGCGACGGACACATGCGGGCCGGGGTGTCAGCTCCGCGCTGATCGAGGCTTGCCGCCATGCCGCGCGAACGCAGGGGTGCGCCAAGCTGCGGCTCGACTGCCACCCGAACCTGCGTGGCCTATACGAGCGGCTCGGATTCACCCACGTCGACACTTTCAATCCCGGCTGGGATCCAACCTTCATCGCAGAACGCCTAGAACTCGAAATCTAACGTCCGTTCGGGCATCGAGGTCCATGTCGGGGTGGGACGGGCCCGTGGCTTCAAGATCACTTGCAGTCCGACCGCGATGTCTTGGTTGCGCGAGAGGTTGTCGACAGGCCATGCTGAGTGTGCGATGGTTGATCGCTTCCTCGCCGCTCTCCACGGCGACGATGGCCGCCGCCATCAGCAAGTGCGCCAGTTCCCCTATGGTGCCCTCGCTGCGTGTGAGCAGGTAGCGAGCCATGTCCAGCGTGGCAATTGGGGAAGGCCGGCGCAGCGGGAGCGAAGCGGCGAAGCTGGCCAGCAGTGAGCAGCAATCGTCGTTGGCCTCCCATACCGGCAGCATCATCGGCTCGAAGCGATTTTCCAACTGGTCATCGGAGCGGATGGCTAGGTAGGCGTCGCGCGTGCCTACCCCAACCAACGGGATGCGCAGTTCGTTGCCGAGGAAGCGCAGCAGGTTGAGGAATTCCCGGCGGTTGACGCTGTTGCCGGCCAGCACGTTGTGCAGCTCGTCGATCACCAGCATGCGCACGCCGACCTTGCGCAGCAGTGCCAGAGCCAGTTGCTCCATTTCCGGCAACCGTGGGCGTGGGCGCAGCGGCGCGCCCATCGCGGCGAGCAGCGCGACGTAGAAGCGGATCACGGACGGCTCGGACGGCATCTGCACGACCAACACCGGGATGTGCTCCTGGTCGGCGTCGGAGCTGGCCGGGTGGGTGCGGCGGAACTTCTCGACGATCATCGACTTGCCATTGTTGGTCGGGCCAACCAGCAGCAGGTTGGGCATGCGTTGCTTGTTTGGCCACGCATAAAGGGCTTCCAGCCGGTTCAGCGCCTCGACTGCGCGCGGATAGCCGATCCAGCGGTCGGCGCGAAGGCGCTGGATGCGCTCGTCCGCCGGAAGACGGGCCAAGCCCTGGGCCGCCGGCAGCAGGTGGGACAGGTCGATGATGGGATATTCGTCCACGGCTACCACTCCTCAATCTGGTCGAACGGTTTGGCGGGTGGCAAGTTGTCTGCCTGCGGGTCGGCAATATCCGTATCCGGCGGAACGGGCTTGTCCGGCCGAGCTGATGTCTTGAGGTGCTGGCGGCGATCCGCGTCACGCCGCGCCTTGCGTGTGGCCTTCTGCGCGCTGGTCACAATCTCACGCATCTGGCCGATCATGCGGAACAGCGCCGACTCATCCACCTGTTCGCGCCCTTGCTGCCGCAGTTTCGCCAGCGCCTGCCGTTGTTCCCAGAGGGTGACAGCCGGATGCGACAAGGTACGGTAGGGAATTTCCAGGTAATGCTGTCCCTCCGGTTCCAGGACCCAGATACGGCTGATGTCGCGCGGATCGCGCCGGATCAGAAAGGACGGCCAGCGTTCACGCCGCGCAATCCACGGCTTGAGCGCATCGGCGTAGTAGTGGATGTGGTCGATGACAAAGCCGGTGCGGGTCAGCGTGCGCCGGAGGATCGGCAGAAAATCGACCAGGAACGAAGTAGCGCGTGTGACGACGGCCGGTACGCCGACACGCGCCACGGCCTCGGCCCAGCGCGCGGCCGGCGGTTGGAGCAGGCCGTTGTGCACCGAACCGTGGTAGGTGCCGACCGCCAATGTGAGCCAGCGCTCTAGCTCGCGCAGCGTCAGGGCGGCCTTGTTTTCGGAATCGTAGTCGCCGCGCTGGTCAGGGTTGGAGAAGGTCGTTCCCGGCAGTTCGTCGTGAATCATCTGCATCGCCGTGCCGATGATCCGTTCCACGATGCCGCCATAGTGCGGCTGTCCCAGCGGGCGATAGTCCAGCCGGATGCCATGCTGCTCGCAACCCCGGCGCAGGGCCTCGCTCTTGAACTCGGCCGCGTTGTCTAGGTAGAGCAGCAAGGGCTTGCCGCTCATCTGCCAATCCATTTCCACGTTCAGTCCTTCCAGCCAAGGGCGCTTGTCGCAGGCGACATGCACGAGGCACAGGCCAACCGAAACGGCAGACGGCGCTTCCAGCGTGACGACCATGCCGAGCACGCAGCGGGTGAACACGTCGATGGCGAGGGTCAGGTACGGGCGGCCAATAGGTTGCCGGTCGCGGTCATCGACCACGATCAGGTCGATGACCGTATGGTCTATCTGGGGGAACCGCAGAATTCGGAAAAAATCGTACGCTAAGCTAACGGTGTTCTCGTGACAGCTCTTTGACTAGGCTTTCTAAGGCCATTCTGATAGCCCTGACTTCCTGAAAAGCCATGGCTAAAATTTGTGCGGCTAAAAGGGATAACCGATGGTAAAGTAAGTTATCCCTGTCGAGATACTGAAAAGCGTTATCCTCGTTTTTCCCAAAACTGTTTTGCCAGTTCGCTCAGAGCGCTAGTTAACTGAGCGACAGATTTCGCACTTTGCAAATTATTCTGCCCGGTCTGTACATTGGTATCAGCAGCATCGCGTATATTGATAATACTGCGGTTTATGTCTTCACTTACTGCTCCCTGCTGCTCGACCGCAGTCGCTATTTGCGCGTTCATGTCGGTAATTTCGTTAACGCGTTGGCCAATTCCATCAAGAGCTGTAGCTGCTTCCTCTGCGTGAGCTACACTCGTGTGCGCTTGCCGACTACTTTGCTCCATGACTGTAACAGCGGATTGCGCTCGCTCTTGTAGAGCGCTGATCATGCTTTGAATATCCGTTGTCGATTGCTGTGTGCGAGCAGCAAGACTGCGAACCTCATCGGCGACAACAGCAAAACCACGCCCCTGCTCACCAGCACGCGCGGCCTCAATTGCTGCGTTGAGTGCCAACAAATTCGTTTGCTCGGCGATCCCTCGTATAACGTCAAGAACTTTTGATATCTCGTTACTTTGACCTTCAAGCTCATGAATAACCTGAGTGGCTTGCCTAATTTCACCTTCAAGGGCAGTGATTGACTGGCTTGTGTGGGCTACCAGACGCTGGCCAGATGCCGTCTCAGTGTCTGCTCTTCCGGCCGCATCTGCAGCATGCTGTGCATTGCTCGCAACCTCTTGAATGCTTGCCACCATTTGGTTTACTGCCGTTGCTATTTGATCTGTCTCTGCCTGCTGCTCAACTGTAAGTACATTGCTTGACTCAATATCCTTTAGTAGGCCTCGGGTGTGTTCGCTAAGCCGATTTGATGCATCACCTATGCGACCTACTATGGCGCCTGTTTCAGCTTGCATCATTCGTAAAGCAAACTCTATTTGGCCAAACTCATCGGTGCGCCCAGTGTAGAGGGATTGACTTAATGGGTTATTGGAAATATTCCTGGCTCTTTCAACCAGTCTTCCAAGAGGAGAGAGAATAGCCAAAACACTAACAGAGCTTAAGCTTCCTGACATTAAAGTGGCTAACAATAAGCTGCTTATTGATGTATCAGTAAGCATGCCGGCAGCCATTGCGCTTGATATAATACTACCCCATATGAGCAAGAGTATTTTCACGGAAAAGCTAGCAGCCAATTTCGGCCTCGCGGCCTTCCCGCTTCTCAATTGAGCATATAATTTTTCCGCAGCCAAAACCTGCTCAGGTTCAGGCTTGGTCCTTACAGACTGGTATTCAACAATCGAACCATTCTTAGCTATTGGCGTTACATAAGCACTTACCCAATAGTGGTCGCCATTTTTACAGCGATTTTTTACTAGCCCCATCCATGAGCGGCCAGATTTTAATGTACTCCACATATGCTCAAATGCAGCAGGCGGCATATCTGGGTGTCTTACGATGTTGTGAGGCTGGCCTAATAGTTCTTCCTCAGTGAAACCACTGATTTTAATGAAGTCAGGATTAACGTACGTGATATGGCTTTGAGGGGAGGTAGTCGAAAGGGCACTGTTGCAAATAGTCGGTGGTGATAAACTTATCATCCCCTTTTGCTGATGGAGCTGCACATGAACCCATTCAAAGGCCGGCATTTTCAGCGTGACATCATTCTGTGGGCCGTACGCTGGTACTGCAAATACGGCATCAGTTACCGTGAGCTGCAGGAGATGCTGGCTGAACGCGGAGTGAATGTCGATCACTCCACGATTTACCGCTGGGTTCAGCGTTATGCGCCTGAAATGGAAAAACGGCTGCGCTGGTACTGGCGTAACCCTTCCGATCTTTGCCCGTGGCACATGGATGAAACCTACGTGAAGGTCAATGGCCGCTGGGCGTATCTGTACCGGGCCGTCGACAGCCGGGGCCGCACTGTCGATTTTTATATCTCCTCCCGTCGTAACAGCAAAGCTGCATACCGGTTTCTGGGTAAAATCCTCAACAACGTGAAGAAGTGGCAGATCCCGCGATTCATCAACACGGATAAAGCGCCCGCCTATGGTCGCGCGCTTGCTCTGCTCAAACGCGAAGGCCGGTGCCCGTCTGACGTTGAACACCGACAGATTAAGTACCGGAACAACGTGATTGAATGCGATCATGGCAAACTGAAACGGATAATCGGCGCCACGCTGGGATTTAAATCCATGAAGACGGCTTACGCCACCATCAAAGGTATTGAGGTGATGCGTGCACTACGCAAAGGCCAGGCCTCAGCATTTTATTATGGTGATCCCCTGGGCGAAATGCGCCTGGTAAGCAGAGTTTTTGAAATGTAAGGCCTTTGAATAAGACAAAAGGCTGCCTCATCGCTAACTTTGCAACAGTGCCGGATTGAATATAACCGACGTGACTGTTACATTTAGGTGGCTAAACCCGTCAAGCCCTCAGGAGTGAATCATGACCGTAGTCACGACCGCCGATACCTCCCAACTGTACGCACTTGCAGCCCGACATGGGCTCAAGCTCCATGGCCCGCTGACTGTCAATGAGCTTGGGCTCGACTATAGGATCGTGATCGCCACCGTCGACGATGGACGTCGGTGGGTGCTGCGCATCCCGCGCCGAGCCGAGGTAAGCGCGAAGGTCGAACCAGAGGCGCGGGTGCTGGCAATGCTCAAGAATCGCCTGCCGTTCGCGGTGCCGGACTGGCGCGTGGCCAACGCCGAGCTCGTTGCCTATCCCATGCTCGAAGACTCGACTGCGATGGTCATCCAGCCTGGTTCGTCCACGCCCGACTGGGTCGTGCCGCAGGACTCGGAGGTCTTCGCGGAGAGCTTCGCGACCGCGCTCGCCGCCCTGCATGCCGTCCCCATTTCCGCCGCCGTGGATGCGGGGATGCTCATCCGTACACCGACGCAGGCCCGTCAGAAGGTGGCCGACGACGTTGACCGCGTCCGACGCGAGTTCGTGGTGAACGACAAGCGCCTCCACCGGTGGCAGCGCTGGCTCGACGACGATTCGTCGTGGCCAGATTTCTCCGTGGTGGTGCATGGCGATCTCTACGTGGGCCATGTGCTCATCGACAACACGGAGCGCGTCAGCGGGATGATCGACTGGAGCGAGGCCCGCGTTGATGACCCTGCCATCGACATGGCCGCGCACCTTATGGTCTTTGGTGAAGAGGGGCTCGCGAAGCTCCTCCTCACGTATGAAGCGGCCGGTGGCCGGGTGTGGCCGCGGCTCGCCCACCACATCGCGGAGCGCCTTGCGTTCGGGGCGGTCACCTACGCACTCTTCGCCCTCGACTCGGGTAACGAAGAGTACCTCGCTGCGGCGAAGGCGCAGCTCGCCGCAGCGGAATGAGCGAACGTCGATATAGCCCGCTCGCGACGCTGTTCGCGGCGACCTTTCTCTTCCGGATCGGCAACGCGGTGGCGGCCCTCGCGCTTCCATGGTTCGTCCTGTCTCATACAAAGAGCGCGGCCTGGGCGGGCGCCACGGCCGCTAGCAGCGTCATCGCGACCATCATCGGCGCGTGGGTTGGTGGTGGCCTCGTCGATCGGTTCGGGCGCGCGCCCGTCGCATTGATCTCGGGTGTGGTGGGCGGCGTGGCCATGGCGAGCATCCCACTGCTCGATGCCGTTGGCGCCCTCTCGAACACTGGGCTGATCGCTTGCGTGGTGCTCGGTGCCGCGTTCGACGCACCCGGTATGGCCGCGCAGGACAGTGAGCTGCCCAAACTCGGCCACGTCGCCGGGCTCTCCGTTGAGCGCGTCTCGTCACTGAAAGCGGTGATCGGGAACGTCGCGATTCTAGGTGGCCCGGCCCTTGGGGGGGCCGCAATCGGCCTGCTTGGCGCTGCGCCAACGCTCGGGCTGACGGCGTTCTGCTCCGTCCTTGCAGGTCTGCTCGGCGCGTGGGTGCTTCCCGCGCGTGCCGCTCGGACGATGACCACGACGGCGACTCTCTCCATGCGCGCCGGCGTCGCTTTTCTCTGGAGCGAACCCCTGCTGCGCCCTCTCTTTGGTATAGTGATGATCTTCGTGGGCATCGTTGGCGCCAACGGCAGCGTCATCATGCCTGCGCTGTTTGTAGATGCAGGACGCCAAGTAGCAGAGCTCGGGCTGTTCTCCTCAATGATGGGGGCTGGTGGTCTCCTTGGCATTGCCATTCATGCGTCGGTCGGCGCCCGGATATCAGCGCAGAACTGGCTGGCGGTGGCATTTTGTGGCTCTGCGGTGGGCTCGCTTCTGCTTTCACAGTTGCCAGGCGTGCCGGTGCTGATGTTGTTGGGCGCGCTCGTGGGACTGCTGACCGGCTCAGTCTCTCCCATTCTCAACGCTGCCATCTACAACCGCACGCCGCCAGAACTTCTCGGCCGGGTACTCGGCACGGTCTCGGCGGTGATGCTGTCAGCCTCGCCCATGGTTATGCTTGCGGCCGGCGCGTTTGTCGACCTTGCTGGTCCGCTCCCTGGCCTCGTTGTATCGGCCGTGTTTGCGGGGCTCGTGGCTCTACTCTCGCTCCGTCTTCAATTTGCTACAATGGCGGCGGCAGCCACAGCCTCCGCCCCAACCCATACAGAAGGTGAACACTGATGCCCCGCCCCAAGCTCAAGTCCGATGACGAGGTACTCGAGGCCGCCACCGTAGTGCTGAAGCGTTGCGGTCCCATAGAGTTCACGCTCAGCGGAGTAGCAAAGGAGGTGGGGCTCTCCCGCGCAGCGTTAATCCAGCGCTTCACCAACCGCGATACGCTGCTGGTGAGGATGATGGAGCGCGGCGTCGAGCAGGTGCGGCATTACCTGAATGCGATACCGATAGGCGCAGGGCCGCAAGGGCTCTGGGAATTTTTGCAGGTGCTCGTTCGGAGCATGAACACTCGCAACGACTTCTCGGTGAACTATCTCATCTCCTGGTACGAGCTCCAGGTGCCGGAGCTACGCACGCTTGCGATCCAGCGGAACCGCGCGGTGGTGGAGGGGATCCGCAAGCGACTGCCCCCAGGTGCTCCTGCGGCAGCTGAGTTGCTCCTGCACTCGGTCATCGCTGGCGCGACGATGCAGTGGGCCGTCGATCCGGATGGTGAGCTAGCTGATCATGTGCTGGCTCAGATCGCTGCCATCCTGTGTTTAATGTTTCCCGAACACGACGATTTCCAACTCCTCCAGGCACATGCGTAAACGGAGGTGTGCAGAGTCCCTGCGGCAGGCGACGAACACGACCGTCGTCGATTAGTACCGGTACGGTCGGTGGTATCGAAGTCTTGATCACCACTCAGGTCTACGGCTTACAAATGGTGACCATCCCGATACTTGCGTCAGAGCACCGGGCCGATTCTTTGACAGTGAATCACTCCCGTAAGGTTGTGCCGGTGTGGGTGTCCCGGGTCGAGACGATACTCCGCCAATGCGCCCAGCAAACAACCTGGCCATCGCAGGTGGTGGGGAGCGGTGTGGCGGATGAGTTGGACAAGTTGGTGTAGCAGCACGAGCACGGCGAGATAACATCGCAGGAGTTCGACATGCTCAAGAGACAGCTGATTGCGAATCGCGATGCAGATTCATAACCCGATTGCGGGTTGGCTTCACTCCACCATCACCGAGCAGACTAGCACGGCGGGCTCTGTTGCAAAGATTGGCGGCAGTCAGAGGTAGGCTGTCGCTCTGCGCCGATCAGGCGGCTGCTGCGAAATGGTGGTTGAGCATGCCCATGGCCTCCGTCAGCGCCGAGGGCCCAATGCCAAAAGCTCTCTCCACAAGGCGCACCTCGCCCCTGATGCCGGGCTGCAGGCACCAGGGGCGAGCCTGTCCTTTGCGCAGGGCTCGCATGACTTCGAATCCCTTGATCGTGGCATAGGCCGTGGGGATCGATTTGAAACCGCGCACCGGCTTGATCAGTATCTTGAGCTTTCCGTGATCGGCCTCGATCACGTTATTGAGATACTTCACCTGCCGGTGGGCCGTCTCCCGGTCCAGCTTTCCTTCGCGCTTCAATTCGGTGATCGCTGCACCATAGCTCGGCGCTTTGTCGGTATTGAGCGTGGCAGGCTTTTCCCAGTGCTTCAGGCCTCGCAGGGCCTTGCCCAGGAACCGCTTCGCTGCCTTGGCGCTGCGGGTCGGCGACAGGTAGAAATCGATCGTGTCGCCCCGCTTGTCGACTGCCCGGTACAGGTAGGTCCACTTGCCCCGCACCTTGACGTAGGTTTCATCCAGGCGCCAGCTCGGATCAAAGCCACGCCGCCAGAACCAGCGCAGCCGCTTCTCCATCTCCGGGGCGTAGCACTGGACCCAGCGATAGATCGTCGTATGGTCGACCGAAATGCCGCGTTCCGCCAGCATTTCCTCAAGGTCGCGATAGCTGATCGGATAGCGACAATACCAGCGCACCGCCCACAGGATCACATCACCCTGGAAATGGCGCCACTTGAAATCCGTCATCGTTCCGTCCGTCCAATCTCCGCCAAGCATGCTCAAGCTTCACGATTTTTGCAACAGAGCCCACACGAGTATTGAGCATAGTCGAGATTGGTGCAGATCACTTCTGATATTGAACTGTCAGGAGCTGGCTGCACAACAGCCATTACGCCCAATCAACTGGTGCAGTCGTCTTCTGAAAATGACAATCCAGTTAGGGTATAGCTCAACCTGACATAGAAGCAAAAACTCAACCACCTTCTACCAACTCTCCGAACAGCTCCTTGACCTTTGTTTTCGCATCAGCAAGTGCAGTTCTGCCTTGTTCAGTGATGTCATAAACACGCCGTTCACGTCGCCCGGTGCGTTCGTGGCGTGAGGTCAGATAGCCTTTTTTTTCCAGGCCGTGCAGCATCGGGTACACGGTGCCAGCGCTCATCTCGTAGCCGTGTCGGCGTAGCTCTTCGATGATCCCCAGCCCAAAGACAGGTTCCTCGGCTGCATGGTGAAGGATGTGCAGGCGGATCAAACCGCCGTAGAGGTCTTTGTCAGTCATTTTTTGTGCCTCACAGAGCGACGCTCAACAGCCACCCAGCTGCACCGCTACCGAGGACAACCAGCCACGGCGGGAGCTTCCAGAACATAAGTGCGACAAGGGCAACTAATGCCAAGCCGAAGTCTTGCGGCTGAAAGATGGCGCTAGTCCATACAGGCTGATACAGCGCGGCCAGCAGCAAGCCGACTACAGCGGCATTGATCCCGGCCAGCGCAGCTTGGATGCCTGTATTGCGGCGCAAACGCTCCCAAAATGGCATTGATCCGACGACCAGCAAGAACGAGGGCGCGAAGATAGCCAGCAGACACACAATGCCGCCGATCCAGCCCGACGGGGCGGTGTTCATCGAGGCACCAAGAAACGCGGCGAACGTGAACAAAGGGCCGGGCACCGCTTGAGCTGCCCCGTACCCCGCGAGAAAGGATTCATTGTTGACCCAGCCGGAGGGCACCACTTCGGCTTGCAGTAATGGCAGCACAACGTGACCACCGCCGAACACCAGTGATCCGACACGATAGAAGGAATCCACCATTGCCATGGTTTGACTTGGCATCAGTTCGGCCAACACCGGCAGGCCAATCAGCAAGACAAAGAACAGCGAGAGCCAAAGCACGCCGGCCCGGTGACTGACCGTGATAGGTAGGGGGTCATGCTCAACAACTTTCGCTGGCTTGAACAATAACCGGCCTGCGATGCCTGCGATAGCAATCACGCCAACCTGTCCCCACGCGGACGGCACAAGTAAAACGACGCAGGTAGCAATTGCCATGATGGTGACTCGCAGCCCATCCGTGCATAGGTTACGCGCCATGCCCCATACTGCTTGAGCGACCACGGCCACAGCCACCACTTTTAAGCCATGCAACGCGCCCTGCGAGACGTAATCGCCATAGCTGGAGATGCCGAGCGCAAAAAGGATCAAGGCTATGGCAGACGGCAGCGTGAAGCCAGCCCAAGCAGCCAGCGCCCCGCTGTATCCAGCCCGAGACAGTCCTACCGCTATGCCGACCTGGCTGCTTGCAGGCCCTGGCAAGAACTGACAAAGCGCGACCAAGTCAGCATAGCTCCGTTCGGAGAGCCAGCGCCGCCAGTGTGACAAATTCGGCGCGGAAGTAGCCCAAGTGCGCAATGGGGCCGCCAAAAGATGTCAATCCAAGCCGCAGAAAAATAAGAAAGACCGACCATGGTCTGCTGTCATCGGTAGGGTTATTCGTCATACTTTCGCCTTCATGATCTGCAACGAGTTGATCAATAATAAGCGAAATTCGATAACGAAATTCGATATAAATCTAGAAAAAAATACCTCTATGTGTACTACGCAGTTTTAGCTGTGGCTTTCACAGGAGCACGCTTACTTACGGCTTAGCGTGCTTTATTTAATGAGATGGTCACTCCCTCCTTCCCAGTACTATGCTGAGGACAGGCTTTCATTCGGAGAACCATCATGGAAAACATTGCGCTTATTGGTATCGATCTGGGTAAGAACTCTTTCCATATTCATTGTCAGGATCATCGTGGGAAGGCCGTTTACCGTAAAAAATTCACCCGACCAAAGCTAATCGAATTTCTGGCGACATGCCCGGCAACAACCATCGCGATGGAAGCCTGTGGCGGTTCTCACTTTATGGCACGCAAGCTGGAAGAGTTAGGGCATTTTCCAAAGCTGATATCACCGCAATTTGTCCGCCCATTCGTTAAAAGCAACAAAAATGACTTCGTTGATGCTGAAGCTATCTGTGAAGCAGCATCACGTCCATCTATGCGTTTCGTGCAGCCCAGAACCGAATCTCAGCAGGCAATGCGAGCTCTGCATCGTGTCCGTGAATCCCTGGTTCAGGATAAGGTGAAAACAACTAATCAGATGCATGCTTTTCTGCTGGAATTTGGTATCAGCGTTCCGCGAGGTGCTGCCGTTATTAGTCGACTGAGTACCCTTCTTGAGGACAGTAGTTTGCCTCTTTATCTCAGCCAGTTACTGCTGAAATTACAACAGCATTATCACTATCTTGTTGAGCAGATTAAAGATCTGGAATCTCAGTTGAAACGAAAGTTGGACGAAGATGAGGTTGGACAGCGCTTGCTGAGTATTCCCTGCGTTGGAACGCTGACTGCCAGTACTATTTCAACTGAGATTGGCGACGGGAAGCAGTACGCCAGCAGCCGTGACTTTGCGGCGGCAACAGGGCTGGTACCCCGACAGTACAGCACGGGAGGTCGGACGACATTGTTAGGGATTAGCAAGCGGGGCAACAAAAAGATCCGAACTTTGTTGGTTCAGTGTGCCAGGGTATTCATACAAAAACTGGAACACCAGTCTGGCAAGTTGGCCGACTGGGTCAGGGAGTTGTTGTGTCGGAAAAGCAACTTTGTCGTCACCTGTGCTCTGGCAAACAAGCTGGCCAGAATAGCCTGGGCACTGACGGCGCGACAGCAAACTTACGAAGCATAAAGGCAGAAATACACCAGTTTAAACAATCATTCATCTGGTTTTGCGAATACTGATATTGATGATACTAACGGCCCACCGGCCTGTTGAGGAACCTGTAAAACGGAAAGGCTCATTGAAGCCGTATATTTTCTGGAGGTTCATCAGGCGCGGAACTCATCGAGGCGCGGGAATAAAATCCCATTCAGACGCCGGATAGATTCAAGCAAGCCAACTTGTCGTCAAAATCGGTGTTGCAAAAACGGGAGTGACCATAGATTCCGTTTTCTGAGACGACCCCCGTCACAGGGAAAAACCCTGGCCGTCATGCAGGTCAGCGGCGGCTCACAGTCGTTCAACGCTGTAAATCAGATGCGTATTCTTGGACGCTGGATGCGGATGATCACCATCCCGAATCAGTCATCCGTGGCAAAAGCCTGGGCCGAGTTTGATGAGGATGGCCGCATGAAGCCTTCTTCGTATTATGACCGCATAGTGGACGTCATGGAGGAACTGATGAAGTTCACCCTGCTGACGCGCGGTCGCAGTGATTATCTCACCGACCGCTACAGCGAAAGGAAAGAGAGTGCCGCGCAGCTTTCTGAGCGGGTCAACCAGCGCAGCATATAAAAAAGCCGGCAGATGCCGGCTTTTTCCACACTGTTATGCCCGCAGCCTGGTAAAAAATCAGTGGCTGACGCGGTTCCCGTGCTCATCAATGACGGCTTCGCCGTCCTCTTTGGTAAACGCGCCCTGCTGCGGGTCCGGCAGTATGTCCAGAACCACTTCGGAGGGACGGCACAGCTTCGTGCCGAGCGGTGTCACTACCACCGGGCGATTAATGAGGATCGGATGAGCCAGCATGGCATCGAGCAGTTCGTCATTGCTGAAGCGGTCTTCTGCCAGGCCGAGCTGTTCGTACGGTTCGGTATTTTTGCGCAGCAGGTCGCGCACGCCGATGCCCATATCCGCAATCAGCTTCTTCAGCTCATCGCGTGACGGCGGCGTTTCCAGATACAGAATAACCGTGGGTTCGGCGCCGCTGTTACGGATAAGCGCCAGGGTATTGCGGGATGTCCCGCAGGCCGGGTTGTGGTAAATGGTAATGTCAGTCATAAGCGGTACTCCGTAAAGGGGCTGCACGGGCGCAGCCCCGGGGTTAAAGTTAAACAGACAGGCGCAGGGCCAGCGCGGCCAGCGTGACAAAAAGCACCGGCAGGGTCATCACGATGCCCACGCGGAAGTAATAGCCCCAGCTGATGGTGATGTTTTTCTGTGCCAGCACGTGCAGCCACAGCAGGGTTGCGAGGCTGCCGATAGGGGTTATTTTCGGGCCGAGGTCACAGCCGATGACGTTGGCGTAAATCATCGCCTGCTTCACCACGCCCTGTGCGCTACTACCGTCAATCGACAACGCGCCAACCAGCACGGTGGGCATGTTGTTCATGACGGACGAGAGTGCCGCCGTCAGGAAGCCGGTGCCGAGCGTTGCGCCCCATACGCCGTGCTCTGCAAACCGGTTCAGGGCGGCGGAAAGGTAATCAGTCAGTCCGGCGTTACGCAGTCCGTATACCACCAGATACATGCCCAGCGAAAAGATAACGATCTGCCAGGGCGCGCCTTTCAGCACCCTGCCGGCGTCAATCACGTGTCCTTTGCGGGCAACCAGCCAGAGAATAAACGCCGCCACCGCCGCCACCAGGCTGACCGGCACGCCGAGCGGCTCCAGAGCAAAAAAGCCAACCAGCAGAAGAACCAAAACCACCCAGCCAGCCTTAAAGGTTCGTGCATCCCGGATGGCTTCCCGCGGTGCCTTCAGCTTCGCCAGGTCATAGGTGACCGGGATGTCCCTGCGGAAAAAGAGATGAAGCATCACCAGCGTGGCCGCAATGGAGGCAATGTTCACCGGCACCATGACGGATGCGTACTCGCTGAAGCCCAGCGTAAAGAAGTCAGCCGTTACGATGTTCACCAGGTTCGATACGATGAGCGGCAGGCTGGAGGTGTCAGCGATAAAGCCCGCTGCCATCACAAACGCCAGCGTGGAGCCGGGAGTGAATCCCAGCGCCAGCAGCATGGCAATAACGATCGGCGTCAGAATTAGCGCGGCTCCGTCATTGGCAAACAGCGCCGCCACTGCGGCACCCAGCAGAACGATATACGTGAACAGCAGCCGGCCCCTGCCGCCTCCCCAGCGGGAAACGTGCAGCGCGGCCCACTCAAAAAAGCCGGACTCATCGAGCAGCAGGCTGATAATGATGACCGCAATGAACGTGCCCGTGGCGTTCCAGACAATCTGCCAGACCACCGGAATATCACCGATGTGCACCACGCCGGTCAGCAGCGCCAGCGCCGCACCGATGACGGCACTCCAGCCAATGCTCAGCCCCTTCGGCTGCCAGATGACCAGTACCAGCGTCAGGATGAAAATCGCACCTGCCAGAAACATACCCGCTCCTATTGAATACAAATGCCTGTTAAACCGGACTGATAAATTTTCGATGCGTAATATATTCGATAATCCAGATATATACCGGTAAATTTTTAAATGCAGACAGGCTTGCCGTTGGTGGTGGCGTTATCGCGTTCAGCCTGCCGGCTGAGCTGGCGGATATCATCCCGCTGGCAGAGATAAGCCTGTTCGATAACCGCCGCTGCCCACGCCGGCATATGAGGCGACAGACGATAGTGGATCCATTTTCCGTCCCGCCGGTCGGTAAGCAGCCCGTTTTCTCTCAGCAGAGCCAGATGCCGTGAGATTTTGGGCTGAGTTTCTTTCAGCACGGACGTAAGTTCACAGACGCAGAGCTCCCCTTTTTCGCGTAGCAGCAGCACGAGGCTGAGTCGGGTTTCGTCGGAAAGGCTTTTAAAAAGCTGCAGGGGGGACACGGGTGGCATGGTGACTCCTTATTGTGACTGACCTGAGTGTACCTGTGAAACTTTCTCCGTCAAATTTATATTCACTTAATCATATGTATGTGCGAACGCCGGACGAGCCTGAGCATGCAGAAGGACTTTCCGTCCGGATGCGCCTGACCGGCATTCCATGAACAGCGTTTTTGCCCTGCGCGTTGACCCCGTTAACAATTCGTGTAGAGTAAAAAGCGCTTTTTGCCGTGGTTCATCTGCCCGGCGGGCATTTGTGGCCGGTACTGAACGTCTGTTCATCCGGTCTTTCTGATTACCCGCGCTGCTCTGTCAGCCGTGAAGGAGTGATAAACACCACCATGCGTCTTACGCCACCCTGAGTCGTACCCCTCCTCTGTCGCACTGAATAAACTTCGGCGCGCACTCAAAAACATCCCGTCTGCGGATGTGCTTTTTCGTACGTAAAATTTTTGCCCTCACGGGCTGACCGTAATCAAAAACTGAGAAATGACTATGCTGCTGTCCTCGACGCGTAAGGACTGGCTGGGTAACGTCCGTGGTGACGTCCTTGCCGGTATTGTGGTCGCGCTCGCGCTTATTCCCGAAGCGATCGCCTTTTCCATCATCGCCGGAGTCGACCCGCAGGTCGGGCTCTACTCTGCGTTCTGTATTCCCCTGGTTATGGCCTTCCTCGGCGGCCGTCCGGCAATGATATCGTCCGCCACCGGTGCGATGGCGCTGCTGCTGATCACGCTTGTAAAAGACCACGGCCTGCAGTATCTGCTGGCGGCCTCGGCGCTGACCGGCGTACTGCAGCTGGCGGCCGGCTACCTGAAGCTGGGCAGCCTGATGCGCTACGTCTCCCGCTCGGTGGTCACCGGTTTCGTGAACGCGCTGGCCATCCTGATATTTATGGCGCAGCTGCCGGAGCTGACCAACGTCACCTGGCACGTTTATGCCCTGACCGCTGCGGGCCTGGGCATCATTTATCTCTTCCCGTATCTGAACAAAACCATTCCCTCGCCGCTGGTCTGCATCATCGTGCTGACCGCCATTTCCATGTGGCTGCACCTGGACGTGCGCACCGTGGGTGACATGGGCAAACTGCCGGACAGCCTGCCGGTGTTTCTGATCCCGGATATCCCGCTTAACCTCGACACGCTGATGATTATTCTGCCGTACTCGGCAGGACTTGCCGTGGTGGGGCTGCTGGAGTCGATGATGACCGCCACCATCGTGGACGACATGACCGACACGCCGAGCGATAAAAACCGCGAGTGCAAGGCGCAGGGCGTGGCCAACATCTGCACCTCCTTTATCGGCGGCATGGCGGGCTGCGCGATGATTGGCCAGTCGGTGATCAACGTCAAATCGGGCGGGCGCGGGCGGCTTTCCACGCTCACCGCCGGCGTGGTGCTGCTGCTGATGGTGGTGTTCCTGCGCGACTGGGTGTCCCGGATACCCATGGCGGCTCTGGTGGCGGTGATGATCATGGTCTCCATCGGCACCTTCTCCTGGCGCTCCATCAGCAACCTGCGCAGCCATCCGCTGTCAACCAGCGTGGTGATGCTGGCCACCGTGGTGGTGGTGGTGGCGACCGATAACCTGGCGTTTGGCGTGCTCACCGGCGTGCTGATTGCCTCGCTGAACTTCGCCACCAAGGTCGCCCGCTTTATGGCGGTCTCCTCTGAGCTGAAGGACGACACCCGCACCTATACCGTAGCCGGCCAGGTATTCTTTGCCTCATCCGATCGCTTTATGAGCCACTTCGACTTCCGTGAAGCGGTGGAGCGCGTGGTGATTGACGTAACGCACGCCCACTTCTGGGATATCACCTCCGTGAGCGCGCTGGACCGGGTGGTTATCAAGTTCCGTCGCGAAGGCACGGAAGTGGAGATCAAGGGTATGAATGACGCGACCCGCACCCTCGTTGACCGCTTCGGAGTGCATGACAAGCCTGAAGAAGTGGAAAAGCTGATGGGTGGCCATTAATTTACTGGAGAAAGCATCATGAATAACACCGTTATTGCCTGCGTTGACGGCTCGCCGTCAACCCGGCCGGTCTGTGAGTATGCTGCCTGGGCAGCCGGTAAACTTGGCGCGCCGCTGGCGCTGCTGCACGTGCTCGAAAAGAGTGAGACTCCCGCCGTGTCTGACCTGACCGGGAGCATTGGTATTGACAGCCGGGAGCAGCTGACCGAAGCGCTGGTCCGCGTCGAGGGTGAGCGCAGCCGGCTGCTGATGGCGCAGGGCAAGGCCGTGCTGGCCGGCTGTGCGGAGCTCCTGAAGCAGACCGGACAGCCGGACGCACAGCTGCTGCAAAAGCACGGCGCACTGGACGAAATCCTGGCGGAGCTGGGCGAAGTCCGGCTGATGGTGCTGGGGCGCCGCGGGACGCAGAATCAGGTAGGCAGCCATCTGGAAAGCGTCATTCGCCTGCAGAAAAACCCGGTGCTGATTGTGCCGGAGACGTTTACGCCGCCGGCGCGGGTGATGTTTGCGTACGACGGCAGCAGTGAGAGCCGTAAAAACCTGACGCGCCTGACGGTCAGCCCGCTGCTGCACGGCCTGAGCTGTCATATCGTGATGGTCAACGGTGACATGTCAGCCCTGCAGGATGCGCAGGCTGTTCTTCAGGAAGCCGGTATCACGACCGAGACACGCCTGCTGGAAGACGAGTCCGTAACCGGGGCGCTGTGCCGCTACGCGGACGCCCATGATATCGACCTCACGGTAATGGGGGCCTGCGGGCACTCCCGGTTACGGCGATTCTTTATTGGCAGCCACACCACGGAAATGCTGTCTGAAAGCCGTCAGCCCCTGCTGATGCTGCGATGAAACAGGCGGGCCTGATATCAGGCCCGCCTTCACAGGGGAAAGAGGATGACGGGTATGAAGGTAAAGGCGCGTTATTGCGGCGCATCCGTCCTGATACCGGTGGCCAGCAGGCTGGCGCCAAGAATGTAGACCAGGCAGAACAGGGCCTGAAGATGCAGGGTGACATGGTTATCTATCAGCACGCCCATGATTACCGGGGATGCCCCGCTGGCAATCACCGTCCCTGCCTCAACCGCCGAGCGCACCCTGGCCAGCTGCGCCGGACCAAACAGCTGTACCCAGAGCGCGGTGGCAAGCGTTGAGGCAATGGCCGACGATACGCCGGTCATAATCAGGTAAAAAGGCGTCACCCACTGACCGTTGCTGAGCCATAGCGCCAGCATGGCCAGGGCCTGTGGCATCAGAAACCACGGCAGCAGCCTGCGTGGTGAGAGCCGGTCAATCAGCGGGCCAAACGACAGCAGCGATACCGCCTGGGTAATGGCATAGGCAATAAACCATACCGCCACCCACGACAGCTCCCAGCCTTTCTCCTGTGCCAGCCTCGCCTGGTGGAAGAAGAAGCCGGTGGTGATAAAGGGGGAGGCCAGCACGACAGGCAGCGCCAGCAGCAGGTTGCGGTTTCGCCATACCGGCGCCTCTTTTTCTTTCTCCTCACCCCGCTTTCTGAACGTACGCAGCGGCTTCTCTTTCCCGCGGGGCAAAAACATCAGCGCGACCCCCACGCCGGCAACAAGCATTCCGGCATTGATGCCCCAGGCAGCGCGCCATCCCGTCAGCGCGCTTATCTGCACCGCAATCACAGGAAAAACGGCCTGCGCCAGCGAGAGCCCCAGCGCGATGGCGCCGAGCGCCTTGCCTGCATCAAGGGGGAACTGGCGCGCCGTTGCGGTCAGCGCAGTATGCACCATCAGTCCCTGGCCGCCGAGGCGCAGAAAGTAAAACCCGATGCACAGCATCCACGCCGCCTGTGCGCCGGAAACCAGCAGGCAGGCCGTGAGCAGCAAAAGGGTGACCGCCAGCGTGAAGCGGCGGGTCGTGGTGTAGTCAATCAGCCGTCCGGCCCAGGTCAGCGTGATGGCGCTCATCACCGTTCCGATTGCGTACAGGCCGCCCAGTCCGCCGTCGGTGAGCCCAAAGGCCTCACGAAAATCCTGCCCGTAAAGTGAGACAAAATAGGTCTGTCCAAAGCTGGACATGGCCATCAGCATCGCACCGAACGTAAGGTGAGAGGCGTGATGAAACATAAACCGAAAAAGCTGACGCATGAATATCCCTGAAGGCGGGCTGCAGCCCGCCGATTAATCACGACGTGTCCGTACCGGCTGCTGCGGACACGGCGCCTGCGTCCCTGAAGCAGGTACACGCGGGTTCACCGTGAAAGGTGGCAGTCCCGTAACGGATATGAGAGAACGGTACCCGGCGCGGACTGGCTGTCGCGGCAGGCTCTCTGATAAAGGACGGGCGAAGAGAAACTCAGGGTGGCGTAATGTGCATGACTCACAGTCAGATATAAAATGCTGCCGAAACGATAATTTTTAATGCTCTTCAGGTCAAGCCTGAAAACGGGCTCCTCATGCCCGCCGCAGGGGGAGTCGCACAAAAACAGTGGATAGCCGCTTGATTAACGCCCGTGACCGGGCCAGAATTGCGGCGAGGTGATGGCGTTCCACCTTACCCAACCGCTTCCCCTGAGAAGCTGATGACGCCTGATATTACTCCCCTTTAACCGGGAGTATGTCAGGCCGCCCCGTATCATCAGCCTGCATACTCCCTCTGACACAGAGGTAAACCCCGTGAAATCTTATCTGGCCATTATCATTGGTGGATCCGCTGGCTGCCTGATCCGCTGGCTGCTTGGCGCACGCCTGAACAGCCTGTTTCCTGACCTGCCACCGGGCACGCTGGTAGTGAACCTTGCGGGCGGATTTATCATTGGTGCGTCGCTGGCCTGGTTCATGCGCCATCCTGACCTGGATCCGGCCTGGCGATTACTTGTTATCACCGGGCTGTGCGGTGGGCTGACCACGTTTTCCACGTTTTCCCTGGAAATATTCTCACAGCTGCAGTCCGGTAATTATTTCTGGGCGTTTACTTCACTGCTGGTACACGTAACCGGCTCCATTCTGATGACTGCCCTGGGTTTTTTTGTCGTCACATGGCTGCTGTGAGCGTGTGGCTGATGACGGATAAAAATGCCCCTGCCTGCGGCAGCTTTACAGGGCTTTACCTCTTCCGCCTGAAGCGGGCCGGACGTTATGATAAAATTAACGTCACGCTAATTCGTTAATTTATCAGCAATTAATTATCGTATTTTTTATATCTTCAGCGTAGCTCAGCCGGCTTATCCTCTGATAACCAGCGGTTGTATATCAGGGGAAGGCCTGTTTTTTTTGAATAAAGGGAGGGAGTGTGTCAGAAATCCCAGACAGAAATAAAAAGAGGATGTCAGAAGTGCCATCTGCATTTTTCAGCTCGCCCGCAGCCGGCGGCATCGTGCTCATCATCGCCTCAGCAGCCGCTATCATCGTGGCTAACTCTCCGCTCAGGGAGGGATATGAGGTATTCCTGAAATACAACGCCGCCGGCCTCTCCGTTGAGCACTGGATAAACGACGCCCTGATGGCCGTGTTCTTCATGATGGTCGGCCTGGAAATCAAGCGCGAGCTTCTCACCGGTCAGCTTGCCACCTGGGGCCAGCGCGCGCTGCCGGGATTTGCCGCGCTGGGCGGGATGGCCGTGCCTGCGGCCATTTACGTATGGTTTAATGCGGGCAGCGATGAAACCCTCGCTGGCTGGGCAATTCCTGCCGCCACGGACATTGCCTTTGCGCTCGGGGTACTGGCACTGCTGGGCAGTCGCGTACCTGCCTCGCTGAAAATTTTCCTGTCGGCGCTGGCTATTCTGGACGACATGGGCGCAGTGGCTATTATTGCGCTCTTCTATACCAGTAATATTTCGTTTCTGATGCTGGCCGGTGCGGCGGTCACGGTTGCTCTGCTGTTTATCATGAACCGTGCCGGGATTACCCGGCTGTTTCCCTATCTGCTGGCGGGGGGCGTGCTGTGGTTTTTCATGCTTCAGTCCGGGGTGCACGCCACCATCGCGGGTATCCTGCTGGCGCTCTTTATCCCGCTGCGGGTAACCGATCCGGATAAACAATCCCCTCTTGCCCGGCTGGAGCACGGCATCAATCCGTGGGTGACGTTTCTGATACTGCCGCTGTTTGGCTTCGCAAATGCGGGGGTCGCGCTCTCCGGTATGACGGCTGATGACCTGATGTCGCCGGTACCGGTCGGCGTTGCGCTGGGCCTGTTTGTTGGCAAGCAGGCGGGCATTTTCGGCCTGTCGCTGCTGGCCGTCAGCCTGGGCCTGGCAAAACGGCCTGAAAAAAGTACCTGGCTGCAGGTTTACGGCGTATCGGTCCTGTGCGGAATAGGGTTTACCATGAGCCTGTTTATCGGCAACCTGGCGTTTGCAGAAAGCCCCCTGTTGGTGGACGAGGTCAAGGTGGGGGTACTTGCCGGCTCTGTACTGGCAGCACTGGCGGGTATGCTGATACTGCGCTTTTCTCCTTCGCATCCTTCCCGGTAACGCATTCGGGTCCGGAAAATCCCCGTGATGACGGGGATTTTTATTTCCCTGCAAACTTATTAATCAACAGGGCCACCTTCATTACCGTCGGCATTTATTCAGGTGCTTATCATCACACTGGTGCCCGCATTTATAGTTTGCCGAAAAAATTCGCACCGTTAATCATGCAGGTACAAACAAAAAGCAGTCTTTTTGTCAATCATGGCAACTTTTCCTGGCCGCCCCCGGTTATGTCGGTTCTCTCGCCTGTTATTAATGTAGCGGGTAATGTCCCATTTCAAAAAGGGGAAAGGGAGAGGCATGCTGATGTCTAAAATCAGAATGCCCCCGGAGTTCTGTTTATGGATGAGAACCTACAGCTGCTTGTGTCCTGCCAGAATTTTCAGGCCAATGATACCCGCCAGAATCAGTCCGAAACAGGCAATGCGTAACAGGCCCTTATCTTCATTTAAGTAAATTATTCCGTACGCTGCTGTCCCTAAAGCACCAATCCCGACCCAGACCGCATAAGCGGTTCCTACAGGAATAGTCCGTGTTGCCAGGGACAAAAAGTACATGCTCACACCGATAAATGTCAGGCAAAAAATACTGGGGTAGATCCGGGTAAATCCCTCAGTCCGGAGCATTGACGCGGCATAAAAGACTTCGGCTATGCCGGCAATCACCAGATACATCCATCCATTCATAAAACTCCTTTAACGGCTCATCAAAACCAGCAATATTGTGGGCAATGTTAACTCTGTTTTTAAGCAGGGGATCATCAGCATCAACCGCGAAACCCTTTCCGGCACAGGAAAAAATCGCTGCCTGCGTCGGGTTAACTGCCTGGGCCCAGTTTTTTTAACCTGAAATAGGTGGCCCTGGATATGCCGGTTTTCTCCATCACCAGTTTAATGGGCGTTTCGTGCCGGATAAGCTCCAGTGCGGCGGCCGATTTGTGATGAGGTTTCCGTCCAAACCTGACGCCTGCCGCCATGGCGATGACCCGGCCTTCGTTTGTGCGCTCCAGGATCCGCTCCCGCTCAGCTTCAGCAACGGCAGCAAGGATCTGAATGACCATTTTACCCATCGTGCCTTCAGTACTCAGTCCATTCTCCAGAAACCGGATGGCTATTCCCTTTTTATAGCAGGCATCAACAATGTGGATCATATCCGCTGTGTTGCGGCCAAGCCGGTCCATTTTGGTACACATGATAATGTCATCTTTTTCGGCACGGGCAAGCAGCCGTTGTAACCCTTCACGTTCGTCCGTGGCGCCCGACATCATGTCAGTAAAAATCCGGTCATCTCTGACGCCTGAAGATTTCAGCTCCATGATCTGCGCCGTCAGTTTCTGATGGCTCGTTGATACCCTTGCATATCCCAGTAATGCCATATTGGTCTCACAAATCGATACTGATACTGCGTAGTATCATAAAGCATAAAACACGATTTTTGATACTCATGTAAGCACGCACTTTAAAAGGTCTCAAAACTTATAATATTTCGGACGGTTGCGAAATTGTTAATTTATGACCATCAGGCAGGGAGGCCGATATGCCCGTCGATTTTCTGACCACGGAGCAGGAACTGAATTATGGTCGCTATGTTGCAGAACCCAATGACGTGCAGCTGGCGCGCTATTTTCATCTTGATGAGCGGGATCTTGCCTTCATTAACCAGCGACTGGGAAGGCATAACCGGCTGGGAATTGCGCTTCAGCTCACCACCGCCCGTTTTCTGGGCTCTTTTCTGACAGATTTAACCCGGGTTCTGCCGGGTGTTCAGCATTTTGTCGCGGTACAGCTTAACATCCGCCGTCCGGAAGTCCTTTCCCGCTACGCAGAACGGGATACTACCCTCAGAGAGCATACTGCGCTGATTAAGGAATATTACGGTTACCATGAATTTGGCGATTTCCCCTGGTCTTTCCGCCTGAAGCGCCTGCTGTATACCCGCGCATGGCTCAGTAATGAGCGACCCGGCCTGATGTTTGATTTTGCCACCGCGTGGCTGCTTCAGAATAAGGTCCTGCTGCCCGGAGCAACCACACTTGTGCGTCTCGTCAGTGAAGTACGCGAACGGGCAAATCAGCGACTGTGGAAGAAACTGGCCGCGTTGCCGGACAGCTGGCAGACCGCCCGCGTGACGGAGCTGCTGGACATTCCTGAGGGGCAGCGTATTTCACCGCTGGAGCAACTGAAAAAGGGACCTGTCACCGTCAGCGGCCCGGCATTTACCGAAGCGCTGGAGCGGTATATCCGGCTGCGAAACCTGGAGTTTTCCCGACTGAATTTTACCGGTCTGCCTGCTATACAACTGCGTAATCTGGCCCGTTACGCAGGCATGCCGTCGGTAAAATATATCGCTTGAATGCCACAGCAGAGAAAACTGGCCGTACTCACCGCATTCGTTAAAGCACAGGAGACTGCGGCGCTGGATGAAGCCGTTGATGTGCTCGATATGCTGATACTGGATATCACTCGTGCGGCGAAGAAAACGGGGCAGAAAAAGCGACTCAGGACGCTTAAAGATCTTGACCGTGCTGCGCTACTACTGGCGCGGGCATGTTCATTGTTGCTGGATGAGCAGGCTGACGATGCTGAACTGAGGGAGACAATATTCAACAGCATACCGAAAAGCAGGCTGGCAGAATCCGTCAGTAAGGTAAATGAGCTGGCCCGGCCTCAGAACAACAATTTCCATGACGAAATGGTGGAGCAGTACGGGCGGGTAAAGCGTTTTCTTCCGGCGGTATTGCGCGACCTGCATTTCCAGGCGGCGCCAGCCGGAGAACATACGCTGTCCGCTATTCATTATCTCACCGAACTGAACGGCTCGAAACAGCGCATCCTGGACGATGCGCCTGAACATATTATTACCGGCCCCTGGAAACGTCTGGTATACGATGCGGAGGGCCGGATACAGCGTGCCGGTTACTCTCTTTGTCTGCTGGAGCGCCTTCAGGATGCACTACGTCGACGGGACATCTGGCTCGAAAACAGCGATCGCTGGGGAAATCCCCGCGAGAAGCTGTTGCAGGGGGAAGAATGGCAGGCTCAGCGGGTCCCCGTTTGCCGGGCGCTGGGACATCCCACTGATGGACATAAAGGCGTGCAACAGCTGGCGGTCCAGCTGGATGAAACCTGGAAAGCCGTCGCATCCCGCTTTGAAGGAAATGCGGAGGTTCATATTTGCTATGACGGTAAACATCCTTCCCTGACTATCAGCAGCCTGGAGAAACTGGAGGAGCCACCATCGTTGCATCGTCTCAACAGTCGGGTAAGGCAGCTACTCCCGCCAGTAGATTTGACGGAACTGTTGCTTGAAATAGATGCCAGAACGGGATTTACACGTGAGTTTACGCATGTCAGTGAATCCGGGGCCCGGGCGCAGGATCTGCACATCAGCCTGTGGGCGGTCCTGATGGCAGAGGCCTGCAATATCGGACTGGAACCGCTGATAAAGCACAACATACCGGCGCTGACGCGCCACCGGCTCAGTTGGGTGAAACAGAATTACCTCCGGGCGGAAACGCTGGTCAGCGCCAATGCCCGTCTGGTTGATTTTCAGTCCACACTGGAGCTTGCTGGCCGCTGGGGTGGTGGCGAAGTGGCCTCAGCTGACGGCATGCGCTTTGTCACGCCGGTGAAAAACGTCAATTCAGGGCCTAACAGAAAATATTTTGGTTCCGGACGTGGTATCACCTGGTACAACTTCGTCTCTGATCAGTACTCTGGATTCCACGGCATTGTTGTCCCCGGCACATTACGAGATTCCATTTTTGTGCTGGAAGGCCTTCTGGAGCAGCAGACAGGGCTGAATCCGGTTGAGATCATGACGGACACAGCCGGTACCAGCGACATTATTTTTGGCCTCTTCTGGCTGCTGGGATACCAGTTTTCCCCCCGGCTTGCCGATGCCGGTGAAGCGGTATTCTGGCGGGTGGATAAATCGGCAAATTACGGTGCACTGGACGAACTGGCACGTGGTTGTGCCGATCTGTCGAAAGCCGAGGATCAGTGGGATGAGATGATGCGAACCGCCGGTTCGCTGAAACTGGGCACCATTCATGCTTCAGAACTCATTCGCTCTTTGCTGAAAAGCTCGCGTCCATCAGGACTGGCACAGGCGATCATGGAAGTGGGGCGCGTCAACAAGACGCTGTACCTTCTAAATTATATTGATGATGAAGATTATCGTCGGCGGATCCTGACGCAGTTAAACCGGGGAGAAGGCCGCCATGCTGTGGCGAGGGCGATCTGCTACGGGCAGCGCGGTGAGATCAGAAAGCGCTATCGTGAAGGTCAGGAAGATCAACTGGGTGCTCTGGGCCTGGCCACTAACGCAGTGGTGCTGTGGAACACACTTTATATGCAGGAAGCCCTGAGCTGGATGCGCAGTAATGGAGAGGAAACCGGTGGTGAAGATATCGCCAGGTTATCCCCACTGATGCACGGACATATCAATATGCTGGGGCATTATACGTTCACGCTACCGGAGGATATTTTGAAGGGGGGAACTGAGAGCATTAAATTTCAATTTAAACAATGAATTACCTTCTTAGCGTACGTTTTCGTTCCATTGGCCCTCAAACCCCTGGTACAGTCAGTGAACCAACGTAAATCACATATCCACCTTTTCCACCCATATCTTTTGCAAGTTCATCTATATTGGCCTGAGCATATTTTTCGCTATCAATAGTTTCCACATCCCATTGAGCTATCTGCTTATCAGGGGACTCATGAGACAACACAACAATACCTTTATCCCGGGCTTTTTTTAATACAGGCTCCAGAACCGTTGCATCATTTGGTACAACGATAATTGCATTAACATTTTTAGCAATAAGGTCCTCAATGACTTTAACTTGTTGAGCCGGATCCGGGGTTGCTGGCCCTGTCTGATAGGCATTAACATTGAGTTTATCGGCAGCTTCCTTTACGCCAACCCCCATCCGGTTAAACCATGGGATACCATTGACTTTTGCAACCAAGGCAATTTCATATTTCTCTGCTGCGAATACTGAACCGGAAAAAATATATGCTGAAGACATAGCTACGCTAAGCAATGCAATTTTAAGTTTCATATTTTTGCCTTTCTGAACTGTAGGGGGTGGATGTCATGGAAAGATTACCGGTAAAGGGAATAGCTCAGGAAGTCAGGATTACGTAATTGTGAGTTATGCACATTAATGTTAAAATTCATGATTTTTTATGTTGATTTTGTGTTAAATCATGAGGGATTGATGGGGGAAGACAAAATAAAATGTTAATTAATGGTGGTTTTAAATCATATTATTTAACCATTTGATAACATTTCAGGGGTTTTAGGTGATGCCCGAATACAGCGAATTTAAGTCATAAAATTAATTTTTTATTTCGCATGTCTCATTAGTAATTTTTATCACCATAGATAAGTCTGCTGACCGGGGAACCAGCATGCGGAAAAAAGATATGTGATTTGCAGGGGTATACACCGATACGTGCATCAGCGACTGACAACGTCTCTTACTGGTAATGAGGAGCAGGGTGGAAAAATACTTTTTCTGCAAAGTCGTGAACCCCATCTGGGGGTGTTATCTGCCTTCACAGAGATGTTGCCGGAACACAATAATGAACAGGCCGGATTATGCTATCCGGCCTGTTGTGTCAACTTGGTGATTTTTCGACAAATAGATTGAGATGGTAGCGGTAGCTGTCGAGGAACCGGGATTTACATGCATCATTCATACTGCCGGTGACCTGTTCAACGTCCACTTTCCGCCCTTGTGAGTTCATCTGGGCCAGACTTAATGCAATAAAATCAAAATCTTTTGGATGAAACTTTTCTACGTGGTGTATTGCCTGCATATTCCTCCCTTTTAATCGCCATGAAGAGTAAGGTTTATGCTCTGCTATTTTCAGTATGGCCCAGCCTCTCGATATTCTCCTGCAGAGTCGCGAAAACTGTGAGGCCAGCCGCAGATTTTGTACTTTAGGGCGTTTCCTGCCGCCGCAATCCGCCTGTCAGGCCGTCTGGTGGAGGTAAATGCTGCCATGAAGTTGCAACCCAGAATGATTGAGCTGTCATCAGGCGTATGTTTTATTTTTTTATGGCTTTGTTGAATAAATCAGATTTCGGGTAAGTCTCCCCCGTAGCGGGTTGTGTTTTCAGGCAATACGCACGCTTTCAGGCATACCTGCTTTCGTCATTTTGTTCAGCGCTCGTACCAGGGCCATAGCCTCCGCAACCTGACCATCGTAGTCACGCAGCGTCAGTGAACCCCCGAACAGCTGTTTTACCCGGTACATCGCCGTTTCCGCTATCGAGCGACGGTTGTAATCTGTTGTCCATTTCCACCGCGCATTACTCCCGGTCATTCGCTGATTAGCCACTGCACGGTTACGGTCTGCATATTCACCGGGCCAGTAACCCGCACCTTTTCGGGGAGGGATAAGCGCGCTGATTTTCTTACGCCGCAGTTCATCGTGACAGAGCCGGGTGTCGTAAGCGCCGTCTGCCGATGCTGCCCTGATTTTTCTGTGAGTCTGCCGGATAAGACCCGGGAAGGCTTCTGAGTCCGTCACATTGTTCAGCGACAGGTCAGCGCAGATGATTTCATGTGTTTTACTGTCAACGGCGAGATGCAGCTTACGCCAGATACGGCGGCGTTCCTGGCCATGCTTTTTGACTTTCCACTCGCCTTCACCGAAGACCTTCAGCCCGGTGGAATCAATTACCAGGTGTGCGATTTCACCCCGGGTGGGCGTTTTGAAACTGACATTAACCGACTTTGCCCGCCTGCTGACACAGCTGTAATCCGGGCAGCGTAGCGGAACGTTCATCAGAGAAAAAATGGAATCAATAAAGCCCTGCGCAGCGCGCAGGGTCAGCCTGAATACGCGTTTAATGACCAGCACAGTCAGTGATGGCAAGGTCAGAATAGCGCTGAGGTCTGCCTCGTGAAGAAGGTGTTGCTGACTCATACCAGGCCTGAATAGCTTCATCATCCAGCCAGAAAGTTATGGAGCCACGGTTGATGAGGGCTTTATTGTAGGTGGGCCAGTTGGTGATTTTGAACTTTTGCTTTGCCACGGAACGGTCTGCGTTGTCGGGAAGATACGTGATCTGATCCTTCAACTCAGCAAAAGTTCGATTTATTCAACAAAGCCTTTTTTTATATACGATCTGACGAATTCAGCAGAAGGAAACTCATCATTCGTGACGAAATAAAAATTAGTTTCCCCATTAATATAGAAATGAGTGTTTACTCACAGAAAGAAAATCAGGAGTAATTATTCTGAAGACAGATAATACAGAAGTCGTACAGCGCATTTAACTCACTTCTCAGGAGGTTAATCACTCTCTATTTGTGGACAACCGACATGTCTTAAGGCTCTGGAATAACGTGTTGATATTTCGATGCGTAGCATGCAGCGGAATATTACCGGATCAATAAAGCAGGAAGAGGCGTTTTAATTCTTTCCGCAGGATGATAGTAGGGTGACTGCCATGTCTGATTATAATGAAAAAAGTGCGATCTCCGCACTTCTCGCAGGTCATTGTTCCGATCCATTTTCCGTGCTTGGCATGCACTCAACCGATGCGGGTCTGGAAGTGCGCGCATTATTACCCGATGCCACCGATGTATGGGTGATTGAACCGAAAACCGGGCGCAAAGTCGGTAAACTCGAATGCCTCGACACACGCGGGTTCTTTAGCGGCGTTCTGCCGCGCCGGAAAAATCCTTTTCGTTACCAGCTGGCCGTCACCTGGCACGGTCAGCAAAACCTGATTGACGACCCCTATCGCTTTGGCCCGCTGCTGCAGGAGCTTGATGCCTGGCTGCTCGCTGAAGGGACTCATCTGCGGCCCTACGAGACGCTGGGAGCCCATGCCGACACCATGGACGGCGTCACCGGGACGCGTTTTTCCGTCTGGGCGCCGAACGCCCGTCGTGTGTCGGTGGTCGGACAGTTCAACTACTGGGACGGCCGCCGCCACCCGATGCGTCTGCGCAAAGAGTCCGGCATCTGGGAGCTGTTTGTCCCCGGCGCGCATAACGGCCAGCTGTATAAGTTCGAGCTGATTGACGCCCACGGCCACCTGCGGGTGAAATCCGACCCGTATGCCTTTGAGGCACAGATGCGCCCGGAAAGCGCGTCGCTTATCTGCGGCATGCCGGAAAAGGTCGAACAGCCACAGTCCCGTCAGCAGGCCAACCAGTTTGATGCACCGATTTCGATTTATGAAGTGCACCTTGGCTCGTGGCGCCGCCACGCCGATAACCATTTCTGGCTCAGCTACCGCGAGCTGGCGGACCAGCTGGTGCCTTACGCGAAGTGGATGGGCTTCACCCATCTGGAGCTGCTGCCGGTAAACGAACATCCGTTCGACGGCAGCTGGGGCTATCAGCCCACCGGGCTGTACGCGCCGACCCGCCGTTTTGGTACCCGTGAAGACTTCCGCTACTTCCTGAATGCTGCCCATGCCGCGGGTCTGAACGTGATCCTCGACTGGGTGCCGGGCCACTTCCCGTCGGATGACTTTGCGCTGGCATCGTTCGACGGCACCGCGTTGTATGAACACAGCGACCCGCGAGAAGGTTATCACCAGGACTGGAATACGCTGATCTACAACTACGGTCGCCGTGAAGTCAGCAACTTTCTGGTCGGGAACGCGCTGTACTGGATTGAACGCTTCGGGATCGACGCCCTGCGCGTGGATGCGGTTGCGTCAATGATCTACCGCGACTACAGCCGCAAAGAGGGGGAGTGGGTGCCCAATGAGTACGGCGGCCGGGAAAACCTCGAAGCGATTGAATTTCTGCGCAATACCAACCGTGTGCTCGGTGAGCAGACGCCGGGAGCGGTCACGATGGCGGAGGAGTCCACCGACTTCGCCGGGGTTACACGACCGTCTTCGACGGGCGGTCTTGGCTTCTGGTTCAAATGGAACCTCGGCTGGATGCATGACACCCTCGACTATATGCAGCTCGATCCCATCTATCGTCGTTATCATCACGACAAGATGACCTTCGGGATGCTCTACAACTACACCGAAAACTTCGTGTTGCCGCTGTCACACGATGAAGTGGTTCACGGCAAAAAATCGATTCTTGACCGGATGCCTGGCGATGCCTGGCAGAAGTTCGCCAACCTGCGCGCCTACTACGGCTGGCTGTTTGCCTTCCCCGGTAAAAAGCTGCTGTTTATGGGCAACGAGTTTGCCCAGGGGCGGGAGTGGAACCACGACGCCAGCCTCGACTGGCATCTGCTGGAAGGGGGCGACAACTGGCATCACGGGGTGCAGCGTCTGGTGCGCGATCTGAACCATACCTATCGCCACCATAAGGCACTGCACGAACTGGATTTTGACCCCTACGGCTTTGAATGGCTTGTTGTGGATGACCATGAACGGTCGGTGTTTATCTTTGTCCGTCGCGATAAAGCCGGGAACGAGATAATCGTGGCGAGCAACTTCACGCCAGTACCGCGTCACGGCTATCGCTTCGGGATTAACCAGCCGGGGCGCTGGCGTGAAGAGCTGAACACCGACTCGATGCACTACCACGGGAGCAACACCGGCAACGGCGGCTGCGTGGCAAGCGAGGCGATCGCCAGCCACGGTCGGGAGCATTCGCTGTCGGTGACTCTGCCGCCGCTGGCGACAATCTGGCTGGTACGGGAATCTGCAGGGCAATAAAACGCGCAGCTGATTTATTGCAGCTGACTTATTACCGGAGGTGATCACTTCTGAATTATTTTGCAGAAGAGTGAGGCTTTTTCTTCATTATTTTCTTTTATGGCTTTTATTTAATAGCAGGACATTATTATGAGTAAACTTGAATATACTGACAACTTAATGCTGTCGCGCCAGTTACCGCTTAAATCCGTGGCCCTGATCCTCGCCGGCGGACGTGGCACACGATTAAAAGACCTGACCACTATTCGCGCAAAACCTGCGGTGCATTTCGGCGGTAAATTCAGAATTATTGATTTTGCTTTATCGAATTGTATTAACTCCGGAATAAGACGTATCGGGGTCATTACACAATATCAGTCCCATTCACTGGTGCAGCATATTCAACGCGGCTGGGCATTCTTTAACGAAGAAATGAATGAGTTCGTGGATTTATTACCGGCGCAGCAGCGGGTGCATGGTGAGAACTGGTATCGGGGGACGGCGGATGCCGTGACCCAGAATCTGGATATTATCCGCCGCTATGATGCGGAATATGTCGTTATTCTGGCCGGGGACCATATCTATAAACAAGATTATTCGCGGATGCTGCTCGATCACGTTGAAAAAGGGGCGCGCTGTACCGTGGCCTGCCTGCCGGTCCCGGTTGAAGAGGCAAGCGCTTTTGGCGTCATGGCCGTGGATGAGAATGACAAAATCATTGAATTTGTTGAAAAACCGGCTAATCCGCCCACCATTCCTGGCGATGAAACCCGCTCGCTTGCCAGTATGGGCATTTATGTGTTTGATGCGGAATATCTCTACCAGCTGCTGGAAGACGACGATCGGGATGAACACTCCACCCATGATTTTGGCAAAGATATTATTCCCAGGATAACGGCGGCAGGTGAAGCGTATGCGCATCCGTTCCCGCGCTCCTGCGTTCAGTCGGATAATAATGCCGAGCCATACTGGCGCGATGTCGGAACCCTGGAGGCGTACTGGAAAGCGAATCTGGATTTAGCCTCAGTAGTGCCAGAGCTGGACGTTTATGACCGTAACTGGCCTATCCGTACCTATGTCGAATCGCTGCCCAGCGCCAAATTTGTTCAGGACCGTTCCGGCAGTCATGGCATGACCATGAATTCTCTGGTCTCCGGCGGCTGTATTATTTCTGGCTCGGTGGTGGTGCAGTCGGTTCTATTTTCCAGAGTTCGGATTAACTCGTTCTGTAATATTGATTCGTCGGTTTTATTACCGGGCGTCTGGGTCGGTCGCTCCTGCAGGATAAGACGCTGCGTGATCGACCGGGGATGCGTTATTCCGGAGGGGACGGTGATTGGCGAAAATGCCGTTGAGGATGCGCGACGCTTTTATCGTTCGGAAGAAGGCATCGTTCTGGTTACCAAAGAAATGCTGGACAAACTTGAGGTATGAGCCCATTTGCGGAAAAAGCGTGTCCGGCGGCAGAGAAAATATTGCCCTGTCGCGGGTCGTCTCTGTGGCTGAATAATAAGGAGCATACATGCAAGTTTTACATGTAGGAGCAGAGATGTTCCCGCTGTTAAAAACGGGCGGACTGGCCGACGTCACCGGCGCGCTCCCGGCGGCGCAAATTGCCGAGGGGCTGGATACCCGCGTGCTGCTGCCTGGGTTTCCGGCGATCCGCAACGGGGTTCAGGATCCGCAGGTGGTGGCCAGCAGGGAGACATTCGCCGGGCGGATGACGCTGCTGTTTGGCCATTTTAACGGTGTGGGCATCTATCTGATTGATGCCCCGCATCTCTATGACCGGACGGGTAATCCTTATCATAACCAGCAGATGCAGGATTATCCTGATAACGTCCTGCGTTTCGCGTTGCTGAGCTGGGTCGGGGCCGAGCTTGCCGGTGGTCTTGACCCGTTCTGGCGTCCTGAAATCGTCCACGCCCATGACTGGCACGCGGGTCTCACCCCGGCTTATCTGGCCACCCGCGGCAACCCGGCCAAATCGGTGTTTACGGTGCACAACATTGCCTATCAGGGGTTGTTTCAGGCCCGGCATATGGCGGAGATCGCGTTACCGTGGTCGTTCTTCCAGATGCACGGGGTGGAGTTTAATGGGCAAATCTCCTTCCTTAAGGCGGGTCTCTATTTCGCTGACCATATCACCACCGTCAGCCCGACATATGCCCGTGAAATTACCGAACCACAGTACGCGTTTGGTCTGGAAGAGCTGCTGCGGCAACGTCAGCGGGAAGGGCGACTGTCGGGGATCCTGAACGGGGTTGACAAAAATATCTGGGATCCGCGCCGCGATCCGCTGCTGGCAGCGCCTTACGACCAGAATTCACTGGCGGAGAAAGCGAAGAACAAGCAGCAGCTGCAGACGTCGCTGGGGCTGAAGGCGGACGATCGGGCGCTGCTGTTCACCGTTGTGAGCCGGCTGACCAGCCAGAAGGGGCTGGATCTTCTGTTTGGCGCGCTGCCGGGAATTATATCTAAGGGAGGGCAGCTGGCGCTGCTGGGATCCGGGGACCCGGATTTGCAGGCCCGTTTTCTGACCGCCGAGGCGCAATACCCCGGGCAGGTGAGTATCCGGATCGGCTACGACGAGGCGCTGTCGCATCAGATGATTGGCGGCGCCGACGTCATCCTGGTGCCCAGCCGTTTTGAACCCTGCGGTCTGACCCAGCTTTATGGTCTGCGCTACGGCACATTACCGCTGGTTCGCCGTACCGGCGGACTGGCGGATACCGTCGCCGACTGTTCGCTCGAAAACCTTGTTGACGGGCTCGCGACCGGATTTGTGTTTACCGACAGCGAGACGGAATCGTTATTACATGCTATCCACCGGGCCAGTGTCCTGTGGTCGCGTCCCTCGCTGTGGCGTTACGTGCAGCGGCAGGCGATGAGCATGGATTTTAGCTGGCAAAGTGCCGCAAAGTCTTTCCACCTGTTGTATCAGCGTATTATTTAATTGCTACGGATAAGAAAAATGGAACCACGCATAAGTTATATTTCACCCAGGCTGAATGAAGAAGCGCTGCAGCATGCTATCGCTTATAACCTCATGTTTATTCTCGGTAAAGACCCTTCACTTGCCAATAAGCATGAATGGCTCAATGCTACGCTGTTCGCCGTGCGCGATCGGCTGGTTGAGCGCTGGTTGCGGGCGCATCGGGCGCGGATCTCGCAGCAGGCGCGCCAGGTATATTATCTGTCGATGGAGTTTCTCATCGGCCGTACCCTCTCGAATGCCTTACTGTCGCTGGGCATCTATGAGGATGTGAAAACAGCGCTGGCCGGGATGGGTCTGGATCTGGAAGAGCTGATTGACGAAGAGAATGACCCGGGCCTGGGCAACGGCGGTCTCGGTCGTCTGGCAGCCTGTTTTCTCGACTCCCTGGCCACGCTGGGGCTGCCAGGACGCGGTTACGGCATCCGCTACGACTACGGCATGTTCAAGCAAAACATCATCGACGGCCGGCAGATGGAGTCACCGGACTACTGGCTGGAGTACGGTAACCCCTGGGAATTCGAGCGCCATAAAACCCGCTATACCGTGCGCTTTGGCGGGCGCATTCAGCATGAGGGGAAAAACTCGCGCTGGCTGGAAACCGAAGAGATCATCGCGGTGGCCTACGATCAGATTATCCCGGGTTATGAAACCGATGCCACCAACACCCTGCGCTTGTGGAGCGCCCAGGCCAGCAGCGAGATTAACCTCGGTAAATTTAATCAGGGAGATTACTTCGCGGCGGTAGAAGATAAAAACCATTCCGAAAACGTCTCCCGGGTACTGTATCCGGACGACTCGACCTACTCCGGGCGCGAGCTGCGCCTGCGTCAGGAATATTTCCTCGTTTCGGCGACGGTGCAGGATATTCTTTTTCGCCATTACCAGTTGTATCAAACCTATGACAACCTGGCAGATAAAATTGCTATCCACCTCAACGACACCCATCCGGTGCTGTCGATCCCGGAGCTGATGCGTCTGCTGATTGACGAACACCGCTTCAGCTGGGATGACGCTTTCGGGGTGACCTGTCAGGTCTTCTCCTACACCAACCATACCCTGATGAGCGAGGCGCTGGAGACCTGGCCGGTCGAGATGCTGGGGAAAATCCTGCCGCGCCATTTGCAGATTATTTTCGAGATTAATGACTATTTTCTGAAAACCATGCAGGAGCACTATCCCGATGATATTGCGTTGCTGAGCCGGACCTCGATTATCGATGAATCCAACGACCGTCGCGTACGGATGGCCTGGCTGGCGGTGGTGGTCAGTTACAAGGTGAACGGCGTGTCGGAACTGCACTCCCGGCTGATGGTGGAGTCGCTGTTTGCCGATTTCGCCAGAATCTTTCCGCGCCGCTTCACCAACGTGACTAACGGCGTCACGCCGCGCCGCTGGCTGGCTGCCGCTAACCCGTCCCTTGCCGCGGTTCTGGACCGCCATATCGGCCAGACCTGGCGAACGGATTTAAGCCAGCTGAGCGAAATGGGGGAATATCAGGATTATCCGCTGGTTAACCAGGCCGTCAGCGCCGCCAAACTGGCGAATAAACAGCGTCTGGCCGATTATATCGCCCGTCAGCTGGGCGTGGTGGTGAACCCGAACGCGCTGTTTGATGTGCAAATTAAACGGATCCACGAATATAAACGCCAGCTGATGAATGTGCTGCATGTGATCACCCGCTACAACCGTATCAAGGCGGACCCGCAGGCCGAATGGGTGCCGCGAGTGGTGATTTTCGCCGGCAAAGCCGCGTCCGCTTACCACACGGCAAAACAGATCATCCATCTGATAAACGACGTCGCCAAAGTCATCAACAGCGATCCGCAGATTGGCGACAGACTAAAGGTGGTGTTCATTCCCAACTACAGCGTCAGTCTGGCGCAGATGATCATTCCGGCCGCGGACCTTTCTGAGCAGATTTCGCTGGCAGGGACTGAAGCCTCCGGGACCAGTAATATGAAGTTCGCCCTCAACGGTGCGCTGACCATTGGCACGCTGGACGGCGCCAACGTTGAGATGTTGGAGCACGTGGGTGAGGACAATATCTTTATCTTCGGTAATACCGCTGCAGAGGTCGAGGCGCTGCGCAGCAACGGTTATCAGCCGCGTGATTACTACGACCAGGATCAAGAGCTGCGCCAGGCGCTGACCCAGATGGGGACCGGGGTGTTCAGCCCACAGGAGCCGGGCCGCTATCGCGGTCTGCTGGATTCGCTGATCAACTTTGGCGACCACTATCAGGTGCTGGCCGATTACCGCAGCTATGTTGACTGTCAGGACAAGGTGGATGCGCTCTACCGAACCCCGGAAGAGTGGACCGCCAAAGCGATGCTCAACATAACCCACATGGGCTATTTTTCATCGGACCGTACGGTGCGGGAGTATGCGCAAAAGATCTGGTATATCGACAAAACGCAACTCTGAGCGCGTACTGACAACCAGGAAACGCCGGGGCGGGTGGCAGGAGACCGGCCCCGTCGATGAGCGACCCGGCAGCAACACATAAATAAGCCTGACGGATATGACAGGAGAGAAAAATGACGGACAGTAAACGCGCAGGGGAGCCTGCACAACAGAGTGATTTGATTAACGTCGCTCAGCTGACCGCGCAGTACTACGTACTGAGGCCGGAAGCGGGCAACGCGGAGCATGCGGTGAAGTTTGGTACCTCTGGCCATCGTGGCAGTGCAGGGCGCCATAACTTCAATGAGCAGCATATTCTGGCGATCGCGCAGGCGATTGCGGAAGACCGCGCCAGGAACGGGATTACCGGTCCCTGCTACGTGGGTAAAGATACCCACGCGCTCTCCGAACCGGCCTTTATTTCCGTACTGGAAGTGCTGGCGGCCAACGGCGTTGATGTTATCGTGCAGGAACACAACGGTTTCACCCCGACGCCGGCCATTTCCAATGCCATCCTGGTGCACAACAAAAAAGGTGGTCCGCTGGCAGACGGCATCGTGATCACGCCGTCTCATAACCCGCCGGAAGATGGCGGTATTAAGTACAACCCGCCGAACGGCGGCCCGGCGGATACCAACGTCACCAAAGTGGTAGAGAATCGCGCTAACGAACTGCTGGCCTCGGGTCTGCAGGGCGTCAGGCGCATCTCCCTCGATGCGGCACTGGCATCCGGTCATGTTAAAAAGCAGGATCTGGTACAGCCGTTTATCGAAGGGCTGGCGGATATCGTCGACATGGCGGCAATTCAGAAAGCCGGCCTCAAGCTCGGGATCGATCCGCTGGGCGGGTCCGGTATCGAATACTGGAAACGTATTGCCGGGCACTACAAGCTCGACCTGACTATCGTCAACGATCACGTCGATCAAACCTTCCGCTTTATGCATCTGGATAAAGACGGCGCCATTCGCATGGACTGCTCATCTGAGTGCGCAATGGCGGGCCTGCTGGCGCTGCGCGATAAGTTTGACCTGGCTTTTGCTAACGATCCAGATTATGACCGTCACGGCATCGTCACGCCGGCAGGGCTGATGAACCCGAACCACTATCTGGCGGTGGCGATTAACTACCTGTTCCAGCATCGCCCGCAGTGGGGCCAGGATGTGGCGGTGGGCAAGACGCTGGTCTCTTCCGCGATGATCGACCGTGTGGTGAACGACCTCGGCCGCAGGCTGGTTGAAGTGCCGGTGGGCTTTAAATGGTTTGTTGACGGCCTGTTCGACGGCAGCTTCGGCTTCGGCGGAGAAGAGAGCGCGGGCGCCTCGTTCCTGCGTTTTGACGGAACGCCGTGGTCGACCGACAAAGACGGGATCATCATGTGCCTGCTGGCGGCGGAAATCACCGCCGTCACCGGTAAAAACCCGCAGGAGCACTACGACGAACTGGCCGCCCGCTTCGGCGCGCCGAGCTATAACCGGCTGCAGGCTTCGGCCACTTCCGCACAGAAAGCGGTGCTGTCGAAGCTGTCGCCGGAAATGGTCAGGGCCAGTCAGCTGGCGGGTGACCCGATCACTGCGCGTCTGACCGCCGCGCCGGGCAACGGCGCATCGATTGGTGGCCTGAAAGTGATGACCGACAACGGCTGGTTCGCCGCCCGACCGTCAGGTACGGAAGACGCTTACAAGATCTACTGCGAGAGCTTCCTCGGGGAAGCACATCGCAAGCAGATCGAGAAAGAAGCGGTGGAAATCGTGAATAGCGTGCTAGCGGCGCACCAGTAGAGCAGTTGACGTACTCCGCTGAGCCGGAGTACGTCATAGTTACCCGGCGACACCAATACAGGCACCACTTTGTCAGAACATAAGGAACGGGACGCTTCGCAAAAGGTATTGCTGCGGGGACTATATGAATATCTATGTTATTACCAATAATAATTTCATGCTTGTAGGTCTGAAATGTATGTTCAGCGACAACAGCCTCTCCGTCAACAGGGTTGTGTTTTCACGGGTCAGCGATATTGCCTTCAGCAACAGCGATGTGGTGATTGTGGAGTCAGAGCTGAACACCGGCGATGCCGAACGTCTCAAGTACCTACACATTTCACCGGTCAATCTTATCTTTTTATTAAAACCGGCGTCAGGAATGAGCGGGACAGGGCGTGAAGCGGTATGCATTGACACTGAATTAAGCGGTAATGAATATCTCATGATGAGGCAGGCGTTTAAAAAAATGGGGATCAATCTGAAGAGGGACAAGTTGTCATTTACCAAAAGAGAAACACATGTTATCAATATGATTTTAAATGGTTATTCGATAGATGAAATTTCCCGTAGCCTGCTGATCTCCAAAAAAACGGTTCAGTCTTTTGTCGGTATTGTTTTGCATAAACTGAATACCACCAAAATAAGTGGAATATACCGCAAAAAAAATCTCATCATCGACAGTTTTGCCAGGAGGAGCCTGCATCGTTAGGATGCCCTATAAACTAATGATCTGCTTATGGAAAGTCACTATTTCATATATTAAGTTTCAACTAAATTTGTTATAAATTATTTTATGTTGTTATGTTGAACGGGGTTTGATTATTGGTATGCTTCAGAAAAAATAAACATACATCATGGGTGCTAACATGATGAAAATATATGAAACCATAGTCATCAAATGATTTAAGCATACAATAAATAATATAGGATTATATCCTCTATCTGTGAATGGTGGGCGGCAGAGGAAAAACGGGATATATATTTATGCATTTCATCTTTTTATTATAAAAAACTGTTATGTAAATTCTGTAGCGGGAGGGGGTATGTTTAGTGAAGACGCACACTATGAATTTCTAAAAAGATATTACAGAGCGGAGTTTTTTGAAGGAAGAAATGGTTCCATTTGGGGAATAAATTATTCTTACAATTTGGCAAGGGTGGGTATGAATATGCTTGAAAGATATGGCTATGGGATAATATTAAAGCATGAATCTATCACTGGTGAAACCATTTACTATGATCGTAGTCTGACGATACTATTTGGTGACAGAATTACACAGGCCCTGGGAGGTCAGTATTGCAACAGAGAAATGAGAGAATAATGATTTAATATATTTTTTAATCGCTCGTTAAACATTGGAACTTTTCTCAGAACGTGACTGCAATGTCTTCAACGCATCTAACATGTCGTCGCCGTTCAGTGAGCGCTGCGATTATTTCTCTGTTGGTTTTCTGCGCCGCCGCAAAGAGCCATCACCGGCAGGGATCGCCTGTGAACGGTTGTTATCGCGTTTATCCTGAACATCAATCTAAATTGAAATGTCCGCATGTAGGTTATGTTTCAGCCTTTGCCGAAGATGTCTTTACTCCGGGTCTGAAGTTGCTGCAGGGCTTCCAGCATGTCGTTATGGTCCAGACTTCGTTGTGATTTCTTGCCGGGTTGTTTCTTTCTGCGTGAGGTCTGGCCGTCCAGTGATGGCAGGGCCTGTGAGCGGGTGTTGTCCCGTTTGTCCTGAACCAGCTTTATCATTTCCAGGGCACGTCCCAGACGCTTGTTGTCGATGATGGCGCCCTGGTCCAGTTCTCCCAGTCGGTCGTAAGTGGTAAAGGGCAGGGAAGTGCCGCTGGCCCGGAGCTCAATGTCACCATCCGGGTATTGCCATACCTCGATGTACTTCCCCTGAAAACGCCGGTTTTCTTCATTATCTTCAAGCAGATAAAGCTTTTTATCATACTGTAATGTCAGGTTTTTCGAGACCTTACGCTGCTCGCGCCAGGTGAATGTCGCCTGCAGGTTTTCGCCATTATCCAGCTGGCGATGTACGTCAAAATCGTGACGTGGCGGCTTTGCAAACCGACGGTTGTAATCTTCCATGAACTCATCAGCAAAGGCGTTTGCAGCCTCAGGTGTGCTGATACCGCGGAGCCGCAGTTCCTTGACCAGGCGGTCCTGTAATGTCAGATGAGCCCGTTCAACACGCCCCTTGGCTGAACTGGTGTTGGCACAGATACCAGTGATATTCAGCTCGTTCATGGCACGACCAAACTGAGTCTGGCCATCTCCGCCGGTGGCCTGCTTGTTGTTGATCCTGAAGACGCTGGCTTTGTCGCTGTAGAATGCCAGAGGCTTACCGTAGCGCTCCAGATATCCCCGGGTGGCTTCAAAATAGGTGAACGTGGACTCCGAACTGACGAACAGAAGCTGCATCAACCGACTTGTTGCATCATCAACGTAAACGAGCAGCGTGCAGGCCGGACCACGGTCCTCGAACCAGCGATGTTCACTGCCATCAATCTGGATGAGTTCGCCGGTGCAGGCCCGACGTGGGCGTGGCTGATGCACACGAGGTGGCCGTAACTTACGAGGGATCCATAAACCATCCCGGGTCATAAGCTTACGTACAGTCTCTTTAGCAAGATAAAGGTCATGAATCTCAGCAAGCTTCTCGCAGGCCAATGTCGGGCCAAAGTCGGCGTAACGTTCGCGAATGATGCGCAGCGCACGCTCAGCGAGGCCAGGCATCAACTGTCGGTTACTAGGCTGACCACGTCGGCGGTTAACCCGCGATAGCGGTCCGTGTTCACGATAGCGCTCGAGTAGCCGGCGGCAGTGCCTGTCAGAGATCTCAAGTCGGGTTGCTGCAAGACGCGTGGTAAGACGCCGGTCGATAACGTCCTGCAGGATCCTGAGTCGGTTTACATCGTTCATCGAGAAAAACTCCGTTCCGTATGCCGTCATGAGTCTCATCCTTTGAAAGCAGCGATCGCGGTGGCGAGACTGTAGCGCGGACATGTCTATTTGGTCAGAGACGGACATCTCAATTTAGCTGTTACACTGTATGTCTAGCCAATGTTGAAATGTCGTGCTGAAAACAAAGCTGACCTGACGTCAGTGGAGAGTCTGGACAATGCCTTTTTAAGGTTGAGTCAGGCTTTGGAGGAAGAACGTGGTTGCCAGGTTTTCTCGGCTATCATCAGTTTACGTACGGTCTCTTTTGAAATCCGGACACCGTATTCTGTGGTCAGAATTCGCCAGATGGCTGACGGATTCATACCCCGGCCGCGTGAGCGAATAAGCTGCAGTGCCTGATCTCTGATGGTGGTGTTTAACTGATGATTGCCGGGCTTTCCACGGCGCCGGCTGACCAGACCGGCTGGCCCCAGCTCGCGATAGCGCTTAATCAGGCGGGAGCACTGACGACGGGTGAGCTCCATGGACTCTGCCACTTCTGCCAGCGTGATTTCCCGCGCCATATAGGCTTCAATCAAATCCAGGCGTAGCGCTTCGTGAAGTGTCAGGAGCACTGGTTTGTTGTCGTCCATTTTTCTCTCATCTGTCGGCCATATCAGATCCACAGGTGAGGGAAGGGCTCATCGCTTCAGGCTGGGGATAAAATCCTGCGGACTGGCCAGCACCGGGTTGATCGCCCTGAGCTCTTCCAGTGCACGCTCCTGAGCGCGCCTGCGGGGCATTTTTGTACTGCGCATTCGCTTTCCTTCAGCCTCCAGCTCGTCCTGTTTCTGCTGTGCCAGCCTCAGAACGGCACCCAGTCGTTTGTTATCAACAACCGCCCCCTGATCAACGCAGGTCAGTTTATCGAAAATCTTATAACCCAGTGGCCGGTGCTGATGCCGGAAAGTAATGCTTCCGTCAGGGTAATCATAAACGGTAATTTTTTCACCTGCTATGCGCGTATTTTGTTCGGTGGGTTCAATGATATACATGACTTTATCATACTGAAAAGTCAGTGCTTTCGATAAGGTCCGTAGCTCCTGCCAGGCGAAGATATCATTCAGCTCCAGTGGACTCTGTGTGACCGCACGGTGCAGATCTTTAGGGTATTTTGCCGGCCGGGAGAAACGACGGTTAAAATCAGACATGAAATGTTCAATCCACTGATTGGCTTCAGCAACCGAGCTGATGTTCTGCAGGCGCATCTCTTTAATCAGTCGATCCTGGAGCGTTTTATTTACCCGTTCCACGCGACCTTTTGCCTGGCTGCTGTTGGCACAAATCAATTCGATCGCCAGTTCCCGGAGAGCCCGTCCGAACTGGGTTGTGCCGGTACGTCGGCTCTCGGGTCCGCTGACCCTGAACACCGCATGCTTGTCGCTGTAAAATGCGACAGGTTTACCATGTTTATCAATGTATTGCCGGGTAGCCATCATGTAGTCAAACGCGTTTTCTGAATCACAGAATCGCAGGTGCATCAGGCGACCTGTGGCGTCATCCATGAAGACCAGAAGACAGCATTTTGGGGCTCTTCCTTCGAACCAGTCATGGTGAGAGCCATCGATCTGAACCAGTTCGCCGAAACAGTCGCGACGATAGCGCGGCTGGTAAACCCGGGTTCGCCGGCGGGAATGAGGACGCCAGAGACCGTCGGCTGTCATCCAGTTACGGATGGTTTCAACGGAGAGATATATATGATGGCGTTCAGCCAGTTTTTCGGTTGCGAGCGTTGGGCCAAAATCTGAATAGTGGCACCGGATCAAATCCAGGGCTTTACAGCGTGTTTCTTCATCGATCCGGTTGTTTGCAGGACGTCCACGGCGGGAAGATGCAAATGCGGTTGCGCCATCTGTCCGGTACAGACGCACAAGACGCTGCACCTGACGAACACTGAGCTTAAGTATGTCTGCTGCGTCGCGCTGAAGCAAAGCCCGGTCAAATACTCGCTGAATGATGCCAAGCCGGTAAAGTTCTTTGTCTGTCATAGTCACCAACATAAGATCGCGGTCCTGTGCTGAGCAAAATGAAGGCTTAGCGTACACGACGCGTGTGAATTGTGCTGAGACGACAATAACGCTTTGTGCTGACAATACATGTCAAGGCTCAATTGAAATGTCCGTTATCCAGCTCAATTAAAATGACCACTTTGATCTCTCATTCTCTTTACTGATAGACTTTCCTCCGACTGAAACAACAGGATGATTGAGCCCATGCTTCGATACGAGTTAACGCCGAACAATGCAGGTTTTATACTGTGGGGAGATTCAGAAGCCCTGAATGAATTACATGAACTCATTCATTACATCGTGGATGAAAGCCCACTGATTAAAGTTAAAGACGGATTTATGTTATCCCTTGCCTATGATATTCGTAAAGCACGGGAAGGTAATCGTCGTGTTGAGCAACATCAGTATGATCAACATGATACATATAAGCTTTATGGTGTTGAGCTTTTATGGCCTCTGGTCCTGGTACAGTCCTCAATACTCAGAAACTCAATGGGTTATATTCAGACAGACAAAAACCAGCTGTCTGTCATGTATGCCTTTGAATACCTGATAGAATCAGCATTAACAGAGTCTGAGAGAACAACGTCGAATGATATTATGCTAACAGTAAAATATGCATCAGACTCTGATTTTAATTTCATTGAGGATAATATTGACAGCAGGTGCTGCTATTTTATCAGCCTATCTCCGGAGCAAAGAAAAAAGCAGTTAATCAGTATTGTTCGTTCTTTTCATTCATTATGGGGTAAGTATGCCCGTGAAAAGCAGGACATAAAGATGCTGAACGAAATGAATAATACATCATGGGTCTGGCCGGACAATATCAACTGGTGAGCAACCACTGTCCGGCCAGTGAGTACCATCAGCGGGCTCTTTTACCAAAAATGTCCTCTGAACGTGACTGAAGCTGTTTGAGTGCTTCGAGCATGTCATCATTATCCAGTGAGCGCTGGGATTTCTTCCCTTCCTGCTTTGGCCGTCGTCGGGAAGGGCCATCTCCAGCGGGAATTGACTGAGAGCGCGTGTTATCCCGCTTGCTCTGCACCAGACTGATAAACTCCAGGGTTCGGCCAAGACGCTTGTTATCGACAATCGCGCCCTGGTCGATTTCTGACAGTCGGTCGTAGGTAGAGTAGGGAAGTAGCGTACCGTTCAGGCGCAGCTCTTTTCTGCCATCAGGATAGTGATACACATCGATATATTTACCTATTGCACGGCGACTCAGTTCGCTGTCTTCAATCAGGTACAACATTTTATCATATTGTATCGTCAACGATTTTGAGACTTTACGTTTTTCACGAACAGTGAAAATAAGCCCCAGGTCCTCATCATGTTCTACAGCACGGTGTACGTCAAAATCATGTCGCGGTACTTTGCCAAAACGGCGGTTATAGTCAGCCATATAGGCCTCAGCGAAGTCATTTGCAGCCTCCATTGAACAAATGCCCTGTAACCGCAGCTCTTTGACCAGACGATCCTGTAAAGTGAGGTGAGCTCGTTCTACACGCCCTTTGGCGGGACTGGTTTCTGCACAGATAGTCTGGATGTTCAGTTCATGCATGGCTCGCCCAAACTGAGTATGCCCGTCTCCGCCTGTGGCGTGTTTATTGTTAACACGAAAAACACCGGCTTTATCGCTGTACAGTGCCAGCGGTTTACCATGCTTATCGATATAGCGCCGCGTGGCTTCGAAGTAAGAAAACGTGGACTCCGATTTAACAAACAACAGTTCCATCAGTTTGCTGGTTGCATCATCAACATAGACCAGCGCGGTGCAGGCCGGGCCACGGCCTTCAAACCAGTCGTGATCACAGCCATCTATTTGTATCAGCTCACCAGTACACGGACGCCGGTACCGTGGTTGAGGGATCCTTGCGGCACGTTGTTTACGGGGAACCCATAAGCCAGCCCGCACCATGATGCGCCGGACAGTTTCTTTGCCAAGAAACAGTCCGTGGAGTTCTTCGAGCTTTTCACGCGCCAGAGTCGGACCGAAATCAGCATAACGCGTCTTGATCAGTTCCAGAGCCTGATCTGCGAGCCCGGGTGGCAACTGGCGGTTACCACGCATGCCACATCGTCTGCTGGCCATACCAAGCGGTCCGCCTTCACGGTAACGGGCAAGAAGTCTGCGGCATTGCCTGTCGCTGATACCGAGGTGCTCGGCCGCACGGCGCGTTGTGATGCGACGTTCAATGACGTCCTGTATAATCTTGATCCGGTTGATCTCTTTCAAAGTAAACACTCCTGAGCTTTCTGCGCTCATGATATGCCTCCCGGTAGTTTAAACGGACCAGTGAAGCTTACCATAGCGCGGACATCTGAATTGAGCCACAGGCGGACATTACTATTGAGCCATTACAATACAGGTGCGCATAACAAAGATTATGTTAAATATTAAAATAAATAACATAAAAATCAATATGTTAAGACGGTAACCAGCTACTTTCCCATTCCAGCAACCAGTCATGGAAGCTTTAGAAACAGAGTCCTCTCATGAGTTTGTGATGCCTTAAATCCATGGTGAGCATAGAAACCTTTGGCTTCTTCAGTAAGCGCATGAACCATTATCGCACGAACCCCAATGTTCTCAGCTACGCGATAACACCGTAGAACTGCATCGTGGAGTAAATCGGCGCCAACCCCTTTTCCGTGCAATGAGACATCTACCGCCAGGCGAGCGAGTATAATCACCGGTATAGGATCTGGCATGTTACGCCGAAGACTACCTGTCGCTTCCGTATGGTTAACGCTACCGGTGGCCAAAGAGTAAAAACCAGCTACTTGCTTCGTACCCGTCTTGCAAACAACGAACGTTCGGGCAGCGCCAAGAGCTTGATTTTTTAAACCTCTCTGTTTTAGCCATTCATCGAGGACTGTCTCTCCACTGACGAACTCAGCCAGCTGATGAGAGCTGGATAACGGCTCGGGCGTGGTTATACGTCCCACTGAGGTTTCCTTGCCAGTAGTTTATTAATGGCGGGCTCATCCTCGACTGGTGCATCGAGCATATCGATGAACTCTGCATACTGTTCGTCGTTAAAATTGAAAACACGGCGATCAAGGATCACATTCTCCGCAGCCTTGCAGGCCATCTCCAGGATAAAGTCGGTTCGCGATTTATGAAGGATCTCTGCAGCAGCATCGATGAGTGCTCTCTGAGACTCTTTAGCTCTTAGGTTGAGTTGAACATCTGATTTCATACACACCTCTCTTGTATAGCAATTGATATACAAGAATAACACAACACGAACGTATAGCAAATGCTATACACTTCAAAGTACCGATAATGCGTTTTATGTTAAATATCATACATTTAATGAAAGATGATGGCTGATCTTCTGCAATAGTCAGCTCATTATCGCTGCAGGCGTGGCTTCATTCTGGATAGATGGAGTCTTTTCTGGCATTAATGCCCTGAAGACGAACACGGTCGTTATCAGGCAAATGGATACCCATCATGCGAAGAATAAAGCCGCGCCACCCCCGGTTAACCTGACCGTTATAGTCATACAGGTCTGCATTTTCTTTTTTAAGCTTTGACCATTCATGCATGAGTGTTAGTGCATCGAGCTCGGTGATGTGCTTCACTTCATCGCCGATACGTACTGTGTTAATGCCTCTTCCCGTCATGATGATCCCCTCCGGCAATATCAGTTTCAGATTAACGCTGTTATGATGATGATTTAACTACACACTAAAGGCAATCTAACGTTTAATCATACCTCTGATAATAAAGAACATCATGGTTAATGAAAACACAATCAGAAGCCAGCCAAAGGGTTTGGCATCAAAAACAGTAGTGATGCAATCATTAGTACAGGTAACCAACTTCGGGGTGACAATAGAAATTCCCCACCCAAAAATAACTACCATAGTGCCTGCTACTGCGGCTAAGAAAAAAGTGGTGAAGAATGCGCATCCGACTACAAGTAACAATCCAATCAGTTCAAATATCATATTCATGATTGCGCTCCAGGTGAGATAACTGCGAACAGACTGATGCTGGCTGTTTTATTTAACATATTTCCAGACGCCTGCAGGAATTTTATCATAAAACTTCCCCATTGCCATTTCCGCCAGCCGGTGATCCACTGCGGCATTAAAGTGCTCAAGTTCGTCATCCGTCAGGGAATATTTATTTTTTTCTATTATCCTTTCCAGAGTTTCCTTAGATGTACAGCGGCGTAGTCTTAAAATCCATTCCTGTTTCGTCATTGGTTTTTTATATCCTGAGGTGTCCCGGTAATTTCATTTTGGAAGAAGATTTCCTTTCAGCCGGTTATGAGTGAACCATTTTGCATATATGATGTAACCTACAAAAGTTAAGAGTGCGGACAGACTATATATCCCTAGAACAGGTACCACGTGATGAAAACGTATCATCTGACCGGATTCATCTGCCAGACTCATTAATACATTGCTGTATATTTCAGTCTGAAAAAACTCGTAGTAAGGTACCATCACTACATGAAGAAAAAATAAATTAAGCAGATACGTCAGAGAAAACGCGTGTTCCTGCCCGTTATAGGGCGCATACTGCGCAAAGGCGAAAATCCAGCCTGTGAAAAGCAGAAAACACATCGTGAAATACACCACCACCCATATCGCTGTTTTCATCACTGCCCCTCAGTTATATAATTTTTCTGTAACGCAAATTTCTTCAGGCGTTATGGCCCGTGCCGTTCTGCTTCAGATAATCACTGATGCTCAGGCCGGACAAGCGAATTTTATCCGAAATCTCCCTGAACTGCTCCTCCCAGCCGTCCTGCAGCTCCCTGATTGCCGCGATCTGGAAAGCAACACTGAAAGGCGTTCTGCCCAGTTTCTCGGAAAGCCAGAAAAGATGCGTACCGATCTCTTCATCCGGGACCGGTTCAAGCGCATCACTCAGTAAGGTTTTTTCGTCTTCCTGCCAGGGATGACCGGCTCGCGGAAAACGCGGATCAGGCTGGCGGTCTTTTTTCTCCCTTTTTTCCCGTCTGGCAACGGTCGGCGCTTCGCCTTTTTTCATGCTGACGCGTGCTTTCATGGCGCCGATGGCCGCCACGGCCCGCACCAGGGTTTCACGCTCCTGGCGCGTGAGCAGGCTGTCCTCACAAATCAGGGTGTTCAGGTTATCGATCAGCGTATTCAGTCCGGGTTCAGTGACTTTCATTTTATGCTCCTGTTCCTTGTGTGGTGGCGATCAGTCCCGGCTCTCATTCACCTGAACGATGACCGGCAGGCCTGCATCAAAACAGGCCTGATACCAGCTGGCCACCTGCAGGGGATCGCCCTCTTTTATCCGGCGTATGCCGCCGGCATCCGTCAGCTGCAGGCAGGTGGTACCGTCCAGACGGATCACGTAGGCCGCTTCCCTGATGGTGTAATGGCCGTCACCCAGCTGCAGCTCCACCGCGTCACCGGCAGCCGTCTGGCGTAACGGCAGACGCCGGACGTCGGTCAGTCGTTGTCGTGCCGTTTCAGCCTCGCGTTCTGCCTGGAAGAGCGGTTCTGCAATGCCGCGACCGGCCTCCGTCAGCTCGACGGCCAGCTGCAGGTTCGGCGCGCGCAGGGTGCGCAGCCAGCCCGCGGCTTCCATGCGCCGGCAGGAGGCGCGCAGGTTCGGTCCGTACACCGGGGCGTCCCCGCCCTGCTCCAGCACCCGCTCGATATCCCGCGTCGCCACCGGCCCCGGACGTTTCGCATCGAGGGCGGCCAGCACAATCAGTACCCGTCGCTGCAGCGGCGACGGCCTGCGGGAGGTTGTTACTGCTGCCATGAACGTTGTTCTGCTGTGGGAGCGCGCAGGAGCATTCCGGTGAGGCGCAGATGGTCCCTGTCGGCGACGTCTTCCGGGGCACGGCCCGCCATCGCCAGGTGGTACCAGAGTTCGATCGCGCTGCGTGCCCGGGCAATCTCCGCATCGGCATCATTGCAGTCCGCACGGTTTGCCCGTTCAAGACACGCGTTAATAAAATCTTCCGTGTCGCCAAGCATGGTTTCATAACTCAGGTGAAAGAATACTTTCTCATCCATCCTGCACGCTCCGTCTGATTATGTGATTAAAGAAGATAAATCATATTATATATGATTTGTTATTCATCATTTAAACATCATATCAGATATTATTATGCGGTTAATGATAAATATCATATCAAGTATGATTTTGTGAGTGTGACTTAATTATCATATCACTTACCGGTTTCCCGCCGCGCAGATCCGATTTCTGGCTAAGTCGGATCTCTGTAACACACATGTATTTTCCCCGGAAAGTAATGGACGTATACCAGCGTGACAGCGTCATCTGACACTTTCACACATTCGATTTTCCGAATATATGGTTGTTTTTTTTGTCTTCGGGCGTATGCTTTACGCAACCGAACAGGAGGAATAATGCCCCTTACAGCCCTTAAGCTTTTCAAAAACCTGTCCGATGAAACCCGTCTGGGTATTGTCCTGCTGCTCAGGGAGCTGGGAGAACTGTGCGTCTGCGATTTCTGCACGGCGCTGGATGAGTCCCAGCCCAAGATCTCCCGTCATCTGGCAATGCTCCGGGAAAGCGGTCTATTGCTGGATCGCAAGCAGGGGAAATGGGTTCATTATCGCTTATCCCCGCATATTCCTTCCTGGGCTGCTCAGGTGATTGAGCAGGCCTGGTTAAGCCAACAGGACGACGTACAGGCCATCGCCCGTAAGCTGGCATCGGCAAACTGCTCTGGTAGCGGTAAGGCTGTTTGCATCTAAAAAATTTGCCTGAACATATGTGTTTTTTCGAATGTATGAGGTATTCAGAATGAAGACGTTAACGGTGTTTGACCCGGCAATGTGCTGCAGTACCGGTGTATGTGGTTCAGATGTCGATCAGGTTCTGGTTGATTTTTCTGCTGATATGCAGTGGCTGAAAGGACGTGGCGTACAGGTTGAACGTTACAACCTGGCGCAGCAGCCCATGAGCTTTGTTCACAATGAGAAAGCGAAAGCCTTCCTCGATGCATCCGGCGCAGAAGGGCTTCCGCTGCTGTTGCTGGACGGCGAAACGGTGATGGCTGGGCGATACCCAAAACGCGCTGAGCTGGCTCGCTGGTTCGGTATTCCGCTGGAGAAGGTAGGGTTAGCTCCCACCAGTTGCTGTGGTGGTAATACTTCCTGTTGCTGAATATGTCAGGAGGACATATGAAATTATTACAGAATATCCCGCCTTACCTGTTTTTTACTGGCAAGGGTGGTGTAGGAAAAACTTCCATTTCCTGCGCGACGGCTATCCACCTTGCCGAACAGGGTAAGCGGGTTTTGCTGGTCAGTACCGACCCGGCCTCCAATGTCGGTCAGGTATTCGATCTGGCTATCGGTAACACGATTCGCCCTGTGACAGCAGTTCCTGGGCTTTCTGCTCTGGAGATTGACCCGCAGGAAGCCGCCCGGCAATATCGGGCCAGAATCGTTGATCCTATCAAAGGTCTTCTGCCTGATGACGTTGTTAACAGTATCAGCGAGCAGCTTTCAGGAGCCTGCACCACTGAGATTGCGGCGTTTGATGAGTTCACCGGCTTATTGACAGACGCTTCCCTGCTGACCCGTTTCGATCACATCATTTTTGATACCGCGCCGACGGGCCACACGATTCGCCTTCTCCAGCTTCCTGGTGCCTGGAGTAGCTTTATTGAAAGCAATCCAGATGGTGCCTCCTGTCTTGGCCCGATGGCCGGGCTGGAAAAGCAGCGTGAGCAGTATGCTCATGCGGTAGAGGCGTTATCCGACCCTGAACGTACCCGCTTGGTTCTGGTTGCACGACTGCAAAATTCTACGCTGCAGGAAGTCGCCCGCACTCATGAGGAACTGGCTGAGATTGGCCTGAAAAATCAATATCTGGTGATTAATGGTGTGCTGCCTGAAGCCGAAGCTGAACATGACGCCCTGGCCGCGGCGATATGGCAACGTGAGCAGGAGGCACTGGCAAATCTTCCTGCCGGTTTATCTGAGCTACCGACAGATACCCTGTTACTCCAGCCAGTCAATATGGTTGGTGTTTCAGCATTGAAGGGACTGCTGGCTACCCGTTCTGAGGCATTACCGCTCCCGGTAACGAACATCCTGTACACGCCTGAAAACTTATCACTCTCTGGCCTGGTCGATGATATCGCTCGCAGTGAACACGGCCTGATTATGCTGATGGGCAAAGGTGGTGTAGGGAAAACCACGATGGCTGCCGCCATCGCCGTCAGGCTGGCCGACATGGGATTTGACGTGCATCTCACGACCTCTGATCCTGCTGCGCACCTGAGTACAACGCTGAACGGCAGCCTCAAAAACCTGCAGGTCAGCCGCATCAACCCTCACGATGAAACCGAACGCTATCGCCAGCATGTTCTTGAGACGAAGGGAAGAGATCTGGACGAAGCAGGGAAACGGTTACTGGAAGAGGATTTACGCTCTCCCTGTACTGAAGAAATTGCCGTGTTTCAGGCCTTCTCCCGTGTGATTCGTGAAGCGGGTAAGCGCTTTGTTGTCATGGATACCGCCCCTACCGGACACACGCTGCTGTTGCTGGATGCGACCGGGGCTTATCACCGAGAGATTGCCAAAAAAATGGGGAGTAAAGGTCATTTTACTACCCCCATGATGCAGCTTCAGGACCCGGATAGAACCAAAGTTCTGCTGGTTACGCTTCCTGAAACCACACCGGTGCTGGAAGCGGCAAACCTGCAGGCTGACCTTGAAAGAGCGGGGATTCATCCGTGGGGCTGGATTATCAATAACAGCCTTTCCATTGCGGATACGCGTTCTCCGTTGCTTTGTCAGCGTGCTCAACAGGAACTGCCTCAGATTGAGGCTGTTAAGAATCAGCATGCTGACCGTATAGCGCTTGTTCCGGTGCTGGCGTCAGAGCCCGCCGGTATTGAAAAGCTCAGAGAGTTGATGAGTTAATTTTTTGACATCTACAGGGCGACAAAGTCGCCCTGTCAGGAGGTTTTATGTTACTGGCAGGCGCTATTTTTGTCCTGACCATTGTTTTGGTTATCTGGCAACCAAAGGGATTAGGGATCGGCTGGAGTGCAATGCTGGGCGCGGGACTGGCTCTGATATCTGGCGTTGTGCATGTGGGCGATATTCCGGTGGTGTGGAATATCGTCTGGAACGCGACGGCGACCTTTATTGCCGTGATTATTATCAGCCTGCTGCTTGATGAGTCCGGCTTTTTCGAATGGGCGGCATTGCATGTTTCGCGCTGGGGTAACGGTCGTGGCCGTTTGCTCTTTACGTATATCGTTCTGCTTGGTGCAGCGGTGGCGGCACTGTTTGCCAACGATGGTGCGGCACTTATTCTGACGCCGATAGTCATCGCCATGCTGCTGGCATTAGGGTTCAGCAAAGGCACGACACTGGCATTCGTCATGGCTGCCGGGTTTATTGCCGATACAGCCAGCCTGCCGCTTATCGTGTCCAACCTGGTTAACATCGTTTCTGCAGACTTCTTTGGACTGGGCTTCACCGAGTATGCGTCGGTAATGGTGCCGGTGGATATTGCAGCCATTGTTGCCACGTTGGTTATGCTGCATTTGTTCTTCCGCAAGGATATCCCACCGACTTACGACCTGGCTCTTCTGAAAGCACCGGCAAAAGCGATTAAAGATCTGGCAACCTTCAGAACCGGCTGGATAGTTTTAATACTTCTGCTGGTTGGGTTCTTTGTCCTTGAGCCGCTTGGTATTCCCGTTAGCGCGATTGCGGCTGTTGGAGCTGTGATCCTGTTTGCAGTAGCTAAACGAGGCCATGCCATTAAAACTGGCAAAGTGCTGCGCGGTGCGCCATGGCAGATCGTCATCTTCTCATTGGGGATGTACCTGGTGGTCTACGGTCTGCGCAACGCCGGGCTAACCGAATACCTTTCAGGTGTGCTGAATGTACTTGCGGATAAAGGACTCTGGGCTGCAACGCTGGGTACTGGCTTCCTGACGGCTTTCCTGTCTTCCATCATGAACAACATGCCTACCGTGCTGGTTGGCGCTCTTTCTATCGATGGAAGCACCGCAACAGGCGTTATCAAAGAAGCGATGATCTACGCCAACGTGATTGGCTGCGATCTGGGACCTAAAATTACACCTATTGGTAGCCTGGCAACGCTGCTCTGGCTGCATGTCCTTTCACAGAAGAATATGACCATCACCTGGGGATACTATTTCCGCACCGGGATCGTCATGACTCTGCCTGTGCTGTTTGTAACGCTGGCAGCGCTGGCGCTACGTCTCTCTTTCACTTTGTAATGAGATACTGATATGAGCAACATCACCATTTATCACAACCCGGCCTGCGGCACGTCGCGTAATACGCTGGAGATGATCCGCAACAGTGGTAATGAACCGACCGTTATTCATTACCTTGAAAATCCACCGTCACGCGATGAGCTGGTCAAACTCATTGCAGATATGGGCATTTCAGTCCGGGCTTTGCTGCGCAAAAACGTCGAGCCTTATGAAGAACTGGGGCTTGAGGAAGATAAGTTTACTGACGATCAGTTAATCGATTTTATGCTTCAGCATCCGATCCTGATTAACCGTCCGATTGTGGTGACACCGTTGGGAACGCGTCTGTGCCGCCCTTCCGAAGTGGTACTGGATATTCTTCCGGATGCGCAAAAAGGCGCATTTGCTAAGGAAGACGGCGAGAAAGTAGTAGATGAGGCAGGGAAACGGCTGAAATAACCGAAAGGGGGCGATGCCCCCTTTCTCCTGCCTCAGCGTCCGGGTACCGGACTGTCCGGCAGCGTACAGCTCCCTTTTCCCAGCTGACGCTGCAGCAACACCGTGTCCAGCCAGCGGCCATGCTTGAAACCGATGTCCTTCAGCGTGCCGATTTCAGTAAATCCGGCGCGAAGATGCAGCGCTACAGACGCGACGTTCGCACTGTCCCCCACAACCGCTATCATCTGGCGGTATCCCTGAGACCGGGCCCATGTTAAGGCATGATCGAGTAAGGCTTTTCCGCCCCCCTGCCGCTGATAAGCCGGATCGATGTACACCGAATTTTCAACCGTAAACCGGTAGGCATGGCGTTCGCGGTAGCGGGAGAGATAACAGTAGCCGATGACCGTCTCCCCCTGCAGGGCGATATACCAGGGAAATCCACGTGACTGAACATTTTTCACCCGGGCAAGCATTTCCTGCGTGTCCGGGGGTTCCGTCTCGAAGCTGCCTGTGCCGTGCAGGACATGATGGGCGTAAATGCGCCGTATGGCGGGAATGTGCTGCTCTTCAGCATTGATAATGTGCATTGTATGACTCCTGTGACGTTGACTGACACACTACCGGAATTCGCGACGGCAGATTAAGCGCTTCATCTTATGACCTGTATAAGGAAATGTTTTAAGTGGAGGTAGGGCGTCGCCCCACCTGTCAGCCCGCCATTTCAGCCAGCAGGTCCACGCCTACCGGGTCGTCCTTCAGCAGTGGCGTCAGGGCAATGCGCTGTGCATAATGCCCGGCAACGTCGTCGATCAGCGGCAGTTCGCGACGGGCACGGGTGACCAGGAACGGGGAGGACGGCTTCGCGGCCGCGAGGCTGTTATTGATGACCCACGCCCAGGGTTCAATCCCGGCCCGGCGTAAGTCCTGCTGCAGCCCGGCCGCTTCCAGTACCGGCGTGGTTTCGGCAAGCGTCACGATAATGACTCTGGTCTTCTCCGGATCCTGCAGCTGCATCATTGGCGTTATCACGTGATCGTGAGCCTGCCCCATCTGGCGCACCATTTCCCGGTGATAGGCCCCGGTTGCATCCAGCAACAGCAGCGTATGCCCGGTGGGCGCAGTGTCTATAATGACAAAATGGTCGTTGGCCTCTTTGATGATCCGGGAGAATGCCTGAAACACGGCAATCTCTTCGGTGCAGGGGGAACGGAGATCTTCCTCCAGTACCGCCAGTCCCTCTTCATCCAGACCTTTTCCCTGATTTTCCAGCACAAAGCGACGATAGCGCTCAGTCTCTGCTTTTGGATCGATACGGCTGACCTGAAGGCCTGGCAGCGAGCCATCCAGGGTGTAAGACAGGTGGCTGCCGGATCGGAGGTGGTCAGGTGGACTTTATGACCGCGTCTGGCCAGCGAGACCGCGACCGCAGCCGCCACCGTGGTTTTCCCCACGCCCCCTTTTCCCATCGTCATGACCAGCCCTTTTCCCGCTCGGCTGAGGTCCTCCACCAGGGAGGCAAGCTCCGGTAAATCGACCGTCGTGAGCGTGGCTCCCGGATCCGGCAGAACAAGTGTGCTCTCTGTAAACAGCGCCCTCAGGGCTTCCAGACCAACCAGATTAAAAGGCTTCAGATACAGCATCGACCGGGGAAGATGCGCGAGGTTTTCAGGCATGGCCCGTAAGGCCCGTTCCTCCCGCGCCAGAATACTGTGCGCCAGCGGATCCTGTTCACCGGCAAAGGGAGGCAGCACGCCATTGATGGCAAGGTGCTGATGCTGCAGACCGATAGCCGACAGCTCCTCGTGGGTATGGGAGACCTCTTTCAGGGTCGACGCCTGTGCGCGGGCAACCAGAACCAGTCGCGTGAGTGCCGTATCAGAGAGGGCTTTCACTGCGTCAGCGTACTGGTCCTGTTGTTTCTCCAGCCCCACCAGAGGGCCGAGGTTCGCCGCAGCATCAGGATGTGCATCGAGGTACCCGCTCCAGGCGCCCGGCAGCTCAAGCATACGGATGGTGTGTCCGGTTGGTGCAGTATCAAAGACGATATGATCATATTTTTCGCGCAGTTCATGACTGGTCAGCAGCGCGGTAAATTCATCAAACGCCGCGATCTCCGTGGTACATGAACCGGAAAGCTGTTCTTCAATGTTGCTGATGACATCGGCAGGCATCAGTTCACGAACAGGATCGAGCACGCGATCGCGGTAAGCCTGCGCGGCCGCCATCGGGTCAACTTCCATTGCCGCAAGGTTTTCCACGGTGCGGATACCAGTGATCCGGTGGCCCACAGTCTGGCTGAAGACCTGACCGACATTGGAGGCCGGATCGGTACTGACCAGAAGCGTTCTCCGGCCCTGGTCAGCCAGCCATACCGCCGTCGCGCAGGCCAGAGAGGTTTTCCCCACGCCGCCTTTGCCGGTGAAGAAGATAAACGGGGGGATATTCTGTAAAAATGGCATCGTCATTGTTGAGCTCCTCCGGGATTAAGGCATACGGGGAATGCTGCAGCAGCGCGGCTGCGTGCTGTCTTCATTCCAGTCCTGCGTGAGGGAAATACCGGCCCAGCGGGCGATATCTTCCCGGGACGGGAGCTTGCCCGCCATCACCAGCTGGCCGTCAAGCAGGGTAGCGGGAAGGGACTCCATTCCTGACGTGTTCAGGAAGGCCCTGATGACGGGCGTATTCAGGAACTGCTGCGGGTTCTTTGCCAAGCTGTAACGCTGAATATTCACACCATGCTTTTTCGCCCATTCGGCGCTGGCGTTCCATTTGACGGCTTCATCGCTGACCACGACGCTGCTGGTCGCACAGCAGCCTGCGGCTTCAAAGATCTCAATTTTTGACATGGACTGTTTACCTCAGTGTTGAATGATGGGGCTTTACACTGAGGTAAACGAGTGAGGCGGGAAAAAGATGCGCGGTTAATCCATTTTTTTATGGCAGCAGACGGAAGACGCATCATCCACTTCCACCTGGCAGAGTTCCGTCATCGTCTTCTTCAGATGTTTCCGGGCGCGAAGCAGGCGCGACTTAAACGCCGTCAGCGTGATCCCCAGCTCGTCGGCCAGGCGCTGCTGGGGACGCCGGTTCAGATCGGCCTCTTCTATCAGCCATCTTTCCTCGTCAGGTAAGGCCTGCAGGGTTTCAGGCAGGCAAATCTCCAGCGTTGAAACCGCCTCATGGAAGGCGTCAGGCAGCGGGATCTCGTCTTCCAGCACCACGACGTCTCTGGCGGCACGGTACTCATCCGTCAGCAGATTCCTCGCCGTCCGGTACAGCCAGGCCCGCGGGTTCTCCATTTCACAGAAGCGGTCTGCACAGGCCCGGGCGCGCAGGAAGACTTCCTGAAGCAGATCGGCTGCCTGCTCCCGATCGCCTGTCCTTGATGCCAGAAAACGGGAGAGCTCTGCTTCATGCTGTTGCCAGAACACGCTCATGCAGTTGTTGAATGCCGTTACATCACTCATACCAGCCCTCAGATTTTGCTCTGATTCACCCGCCGGGAAAGTGCTTCTGCCGACTCTTTACGTTCACTGTAGCGATCGACGAGATACGCTGCATACTCCCGGGTCAGCAGGGTAAACTTCATCAGCTCTTCCATTACATCCACAATACGGTCGTAGTACGGGGATGGTTTCATCCGTCCGTCTTCATCAAACTCCTGCCAGGCTTTCGCTACCGAGGATTGATTAGGTATAGTAATCATTCGCATCCAGCGGCCAAGAATACGCATCTGGTTTACCGCATTGAAAGACTGGGAGCCTCCGCAGACCTGCATGACGGCCAGGGTTTTTCCCTGAGAAGGGCGTACTGCGCCCTCTGATAGTGGTATCCAGTCAATCTGGGCTTTCATAATGCCGGTCATCGCACCATGACGTTCAGGAGAGCACCATACCATCCCTTCAGACCAGCGCACCATTTCGCGAAGTTCCATAACCCTGGGATGCGTATCCGCTGCATCATCCGGCAGAGGGAGACCGGAAGGATTAAAGATGCGGACATCCGCACCCATGGCGGTAAGAAGCCGGGCAGCCTCTTCGGTGGCCAGACGGCTGTAGGACCGCTCTCGAACGGAACCGTACAACATCAGGATCCGGGGAGGATGGTCAACTGTCTTTACACCCAGGCGGACCCCGGTGAGACCTGTATCAAACAGCTCAGGAACAACATTTTTCAGTTCAGCAATCATTTTTTCTCCGGTGGTGACATAAAACCAGGCGGGGCATATTCGTCTGCACAGCACTCTTCTGTCAGAAAGGCAATCAATGCAGCAAGGTTGTCATAACAGGCGTGGCAGAACAGTGTTCTCCCCTGCCTTTCCTGGCGAACCAGTGAGACGGATATCAGCGATGAAAGATGATGACTCAGGGTCGAGGCCGGAATGGCGAGATGTTGCTGCAGTTCCCCCACGGGCAGTCCCTGACGTCCGGCCTTAACGAGTGTTTTGTAAATATCGAGACGAGTGGTGTGGCCAAGTTCTTTCAGCACCATCGCGGCGATTTTCAGCTCCATCCCATTCCTCGTAATTTTATTTCTATATTTCCAGAATAATAGAAATATATAGTGAGCGCAACCACGTCCATAATATGACTCCATCTCCGGGGCCTTACACTTACGCGGCATGGAGAAAACATGATCGGTGTTTATACCTCTCAGAAATGAGGTACGTCACAATATATATGGAAAAATGCATATGAATCCGTCACAGTAGAAACCGATTCCCGCTAAAAATAAAATGACCTTCATCCTTTGCTGACGGGCGCATTATGTCCCGCCGCCGGGAAGCCCAGGCAGGCTCGTTTTCTGACTGCCTATGAATACAGCAAACATACGGTACAGAGAAATGGCAGAGATCATCATTAGAAAAATGCACGAAGAGGACTGGTGTGCAGTCAGGGAAATTTATCAGGAAGGAATTGCAACAGGGAACGCCACCTTTCAGACCGCAGCACCTGAGTGGCTGGAATGGAATGAAGGGCATCTTCAGGACTGCCGCTACGTCGCCACTGTTGATAACAGAGTGGTGGGATGGGCTGCGCTATCTCCTTTTTCCCGCCGGCATGCATACCGCGGTGTCGCAGAGCTGAGCATTTATGTCAGTACTCATTTTCAGGGAAAAGGCGCGGGCAGGGCTTTGCTCTCCGGGCTGATAAAGGGCTCGGAAAGTGCGGGTTTCTGGACGCTACTTGCTGGCATCTTTCCGGAAAACCAGGCCAGTGTTGCTTTACATCGCAGCCAGGGATTCAGGGAAGTCGGCTGCCGGGAAAAAGTGGGTGAAATGAACGGAAAATGGAGAGATGTTCTCATTCTGGAAAGGCGTAGCCGGACAGTGGGTTGCTGAAAAAAAGAATGCCTCTGTTCATCAGAGGCATTCTGTCCTGGAAGGGACTTTATTCCGGTGAGGGTGACTTCAGTTGCGGCATAAACAGCTGGCAGCACGCAACAGCTACAAGCCCGCCAGACAGCGGAGCGGCCCAGTACAGCCACTGATTATCCCAGTATCCCATGGCCAATGCCGGCCCGAAGCTACGGGCCGGGTTCATGCTTGCCCCCGTCAGCGGCCCGCCAATAAAAGCATCAAGAAAAACAGCAATGCTGATAATCGCGGGGTTTCTGGTCGTTAGGATGCTCATAATCAGAATAAAAGTCATGACACCTTCGATGAAAAAGGCATTGTACAGTGATACCCCCATATGGACCCGGGTCACCCCGGCCAGCAGGGAGTGGCCAAAGACAGCCTTCAGGCACAGTGCAGCAGCGCCGGCCCCTAACAACTGAGCCACGATGTAATTCATGGTTGCCCTGAAAGAGCAGGCCCCGATCAGATAAAAAATCAGGCTTACCACGGGGTTAAGGTGTGCTCCGCTGTCAACAACGGGTAAAAAGTGGGTCTTCCGCAACTTAGGTGGACAAAAATTGATGAAACTTTTTAGTTAACAAGGATCTAAGCTGTTTTAAGTTATGTATAACAAAATGGCCTCACTTAAGAGACTTTTACAGCTACCGCGCGGGTGGCAAACCTGCCGACAGATTACTGGTACTGATGGAATAACCCTCCATCTCCGCGCCACACGTAAAACGGCATCATGTCCTGAGTGCCTCACGCACAGTCATTCTGTTCATAGTTGCCGGCGGAGGCGAGTACAGCATCTTCCATGCTCAGGCCAGGCCCTCTGGTTAGTCTTCGCCATCCGGCACTGGTACTGTCGTAACCCTTCCTGTTCACGTAAAATTTTTGCTGAATCGCTTGCTCCCTTTGCAGGCCCGCAGCAGCAGTCTTCTGCATTGCTGAAAAATCTGCAGCATCAGCTGGGGCTTATCGCAGGTGGTGAAGCAGGGAGACGAGCTGCAGTAGCTTCAGGAATACAGATCAGCGCGGATACTTTACTGCGCAGAGTGGTTCAAGCTCCGGAACAAACAGAGAACCGGACCAGGCATGTTGGTATTGACGAGTGGGCATGGCATCGGGGCCACAGGTACGGCACACTGATCGTAAATCTTGATACCCATCGCCCCCTGGTGTTACTGCCAGGCCGGGAGCAACGCACTCTGGCGGCATGGTTCAAAAAATACCCAGAAATACAGGTCGTCTCACGCGATCGTGGGGGGATCTATGCGTTAGCTGCTCGCGATGGTGCACCGCAGGCAATACAGGTGGCCGATCGCTGGCATCTGCTGAAGAATATTGGTGATGCGCTGGAGCGCATGATGTACAGACACATGCCATTGATACGACTGGTGGCCACCGAGTTATCCCCCCAAAAAACAGAATGCTGAAGCGTCTTTGGTGCCAACGTCAACGTTACGTCGCCCTGAACGTATTAAACGAGAGCGACGTGACAAACGGTATCAGCGCTGGGCTGAGGTAGACTCTCTTCATAAAAAGGGTTGTGGGATAAGAGAAATATCGCGTATCACCGGACTGTCCCGGGTGACGGTTCGCCGGTGGATACAGTCAAAAGCGTTCCCTGAAATATCAACTAAGCCACCCAGACCCGGGTTACTTGAACCATGGCAGGAATGGCTGGAAGAACAACGGATAAACGGTAACCATAATGCCGGGCAGCTATGGCGGGAGATGGTAAATGCTGGCTTCACCGGGAGCGAAACGACGGTCAGGGATGCTGTGGCTAAGTGGCGTAAGCAGGTTAACAGTCCCGTTATCGCCCCAGTTCGACTCCCCTCAGCATCCAGAGTAAGCCGCTGGTTAATGCCCTGGCGAATGATCAGAGGAGAAGAAAACTATGCATCCCGCTTCATCGAATCGATGTGCCAGAAAGAACCGCAACTGAAAATGGCGCAACAGCTGTCGCTCGACTTCTATCGAATGTTGAAAACGAAGAATAAATCGCAGTTAAATCAATGGTTCTCTGACGTCAGTCAAAGTGGGCTCATTGACCTTCAGCGTGTTGCGGCCGGTATGGAAGCGGATGCAACAGCAATACACGAAGCGATAAGCAGCAGATGGAGTAATGGCGTTGTGGAAGGCCATGTAAACCGCCTGAAGATGCTGAAACGGCAGATGTACGGTCGAGCTGGCTTCGAGTTACTGCGACGACGAGTCATGAGCCCTCTGGCTTAAACAACTCCACCTAAGTTGCGGAAGACCCAGTTTTGCACCGTTGGTAACAGTATAGCAGCGGTGTTTGACGTTCTGGCCATGCATGACATAGGCACGCATCGCGCGGAGCTGGGAGACAATATCTGCTCGCTGCCGGTGGAACAGCACATGATCTATTTTGTGTCATCACATTCGGTGGTTATGATCATTCGTATTCTCAGCCAGTCTCAGGATACGGCGCGGCATGAACCCTGGATATAGGATATAACCGGGAACGAAAATAATAATTAAAAACAATATGATACTGATATTTTTTTCATGAACTGAATTCTCGCGCAACATAAGTTAAATTTTATTTGATCAGGGCCAATTATGATAATGGTGATGGATGCTTTTGATGACACTTATTAATTACGAAAAAAAACGCTCCCGGCGGGAGCGTAAGCCAGTGACTTCGGCGTCAAATGAGGGTCTGACAAGTGGAGCTGCGGGTTAATTCTGGGTGATCTGGCTGCGATGCTTTTCAGCCTGCTGCTGATGAATCACTGAAGACTGACCATTATTCGCCTTCTCGTGTACAACAGCGGCTTTCTCATGCTCGTTCATTTCGGAAAATGATTTTGCTGTTTCGTTAGAAGCTGCTGGCTTGGATTTCATCATTTTTTTATGCATTTCAGCCATGTCCTGATGGGCAGAAGCGTTGCCGTTTTGCATCATTTCATGGGTCATTGCAGCCTGATCGTGACCGCTCATATCCATCATTGTCATACTGTCTCCCTGAACAGCGCTTTTTTCAGAGGTTGACTGCATCTGATGGGCGGGTGCCTGGGCATTATTTACCTGGTCATGCATGTTCATTGTCTCTGCAGCCATGGCGGATGAAGCGACAGCCATAATGGCAACAAATGATACAAGGATCTTTTTCATGGTTGGGTCTCCGGTGTTTTCATACCCAAACAATCAACGGCTTATAACAGAGAAAGCATTTGATCTCAGGGCTGGTTGATCATCACGCCAGGAACCGGGCGATTGAATTATCACGCTGTCCTGATTTATGGCTGATTATAAAAAACCGCCTCTGTTTATCGCGTGACTGAACGATGACATTTTTGTCACCTTCCGGGTTTCTCCTGAATAACGGTATTAATCCATTAACAGACGCACACTGAACACAATTTCCCGCCCCTGCTGTTCTGCTGACAGCTCGCCGCCGTGAGCATGAATGATCGACCTTGTAATTGATAATCCCAGCCCCGCGCCTTCCGTGTTGTAGAACCTTGATGAGTCTGCGCGATAGAACCGGTCAAACAAACGTTCCAGATTAGCGGGAACCTGGCCGGACATCGTATTCGTAATCATCACGTTCACACAGTCACTGTCACGCTCAATGTGTATCGCTGTACAGGTGTTATCGGGAGAATACTTGATTGCATTGGAAAGCAGGTTACTGAAAGCACGTCGGAGCATATCGCTGTCTCCGGCAACAACGCCCTCTCCTTCAACCGTGATTGTCTTTCCTGTTTCGTCTGCCAGGGGCTCGAACAACTCACGTAATTCATTCAGTTCGGCTGCCAGATCCACATCATGTTTATCCAGCCGCAGCAGACCATGCTCTGAACGTGCCAGAAAAAGCATGTCACTGGTCATTCGTGACAACCTTTTCAGTTCTTCCAGGTTAGCGAATAAAATTTCGCGGTAATGCGAAACATCCCTTTCCTTAGCCAGTGCAAACTGCGTCTGCATCATCAGATTACTGACTGGTGTGCGCAGCTCATGCGCGATGTCAGACGAGAAATCTGACAGTTTCCGGAATGCCCCCTCCAGGCGATCAAACATATTATTGAACTCCTGCATGGTCTCAGAGATTTCCGGCGGAGCCAGATCGGGATTTAGACGCTGATCCAGGCTGTGTACGGTCATGGAGGAAGCCAGACTGGTCATTTCCCGTAGCGGTTTCAGACCAATACGTGTGGTCAGCCAGCCCAGAAAAACAGAAATAAAGACCAGACCGATATTGAACCAGAACAGCCAGGTACTGAGTTTGTCCATAAACAGGGTGTGATACCCAGTATCCGTGGCAACCGTAATGATGACATGTTTGCTTTTACCCTGTTCCGGCGTCACGGCAACCCGCCGCGAGATACTGCGGTACACGGTGTTATTTTCTTCCGTCTGGATCATATAGTCGAGAATATCACCCGACTTATTAAGCAGGACCGCTGGAACAACAGAATTTTTGGCATAGAGTTCAACAATTTTTTCATTTTCCATGTTTTTTATAGAAATGAATAAGCCATTGTGCCCCACCATCGCATCGTTTATTTTTTCTGATAATGACTTAATATCCGTTTTGTTCCTGAACGTCTCTGTTTTAAGAAACTCTTCGGTGAGCTGAAGTTTACCTGTCAGAAAATCGCGGTCCTGATTATCGAAATAGCCATTCAGGGTGCTAATCAGGATAAAACTTGATAACCACCATACCGTAAGCATCACCGCAGAAAAAATCAGGCTCAGGCGTGTGGTCAGGGAAATTTTGAACCTCACTCTTCTCTGATCTCCAGGACATATCCGGCACCGCGAACGGTATGGATCAGTTTTGGCTCAAAGTCATCATCAATTTTACTTCTCAGACGTCTCACGGCGACATCAATCACATTCGTATCACTGTCAAAATTCATGTTCCAGACCAGGGACGAGATAAGACTCCTGGGTAACACTTCTCCGGTGCGTTGCAGCAGCAACTCAAGCAGAACGTATTCTTTACCGGTGAGATGGATCTTCTTCCCCGAACGGATCACGGTCCGGCGCACCATATCAACGGTCATATCGGCGATGGTGCAGACTGTTGCGGCCTGCGAGCGTGCCCGGCGCAGTAGGGTTCTTACACGTGCAACCAGCTCCGTAAAATCAAAGGGCTTAATCAGGTAGTCATCTGCGCCAAGCTCCAGTCCTTTCACTTTGTCCCGCACGTTGTCCTTTGCGGTTAAAAACAGGACCGGTTCTTCGTGCCCGGACTCCCTCAGTGCGCTGATGATTTGCCACCCGTCGAGGAAAGGCAGCATCACGTCCAGTATTATCAAATCATACTGTCCCTTCGACGCGGCCCCGAGACCATCGCGGCCATTATTAAAGAGATCGGCCTGATAGCCTTCCTCAACCAGTCCCTGCTGCAGGTAACGACCTGTTTTTTGTTCGTCTTCAACGATTAAAATACGCTGCATGGTCAACTCGCTGATATGAAAGTAAAAATCTCACGCATGAGCTTTGGCTGTCCCCTAGCTGATCTGAGACGGAGCAAGCATTCCAAGCCACGCTACGGCGCCCAGAATGATAATCGCAACAACGAATTCTGTCAGGATGCTGTTTCGCATCAGGGCAACGCTGCGATCATAATTCCCTTCCCTGACCATAACTTCAAGCCGGGGACCCAGGTGAAACCGGTTTGCTGCAGCCAGAAGAAGCATCAGAACAAACAGAGCCGTCTTGGCAAGCAATATCCTCCCCCAGGAACTGTTGAATAAGGGAGTTAAGTTACCCTCAGCAATATACAGATAGTTGACCAGCGCACTCAGGATCAGGGCTACAACAATCACCGTTCCTGCCGTGGCAAATTTTGCCAGGGAGTCAGATATCACAATGACGCTCTGTGCATTATGCTCGTTTCTGCGCATCAGCAGGATAGCAAATGCAACCAGAGCACCTGTCCAGGCACCTGCAGCGCCGAGATGGGTCAGATCGCTCAGTAAATGGAGATAGTAATGCAGACCGTCATGCATAACGGCGTGTCCTCCCCAGGCAAGTGTAGCCAGCGCCACGCCCCCACTCATCGTCATCAGCAGGCAGGACAATACTCTCTTATTAGTGTAAAGGAACAAAGCACCGAGTGTGGTAAACAGGGCACAGAGTCTGACAATCCAGCTAATACCCACATCAGTTTCTTCTATCACCATCTCGATAACATGGATGGATAATTCTCTGAGGTCAGTTACTCCACTCATGGCATTAGATACCAGGAGCATATTAATGCCAGTAAGAATGATGCCTGTAACAACAGCAAAGGTTATAAACGACCTGAAATTAGTCAGGTTATAGGTTTCATGTCTGACACCGCTTATTCCATATATCTGAAAAAATGGCAATCCAAATATTACCATCAAATCCAGATAAAGAAGAAAACGAATAACAATCATAATCAGGTCGTTCATAATATTACTTCACTGTAAAGGTGTAATTACCGGTAATAGGGTGCGTATCTGAAGAAACCGCGCGCCAGTCAACACGATAAGTGCCAGCGGGTAAAGGCTCTCGCGGAATAATGACCATCGATTTAGGGTCAGCGCCTGGCGCCACTTTTGCCGCGACCGGCATCGGAGAATGTGATGACATGCCTTTCATACCCGTCATCGTTAATTTTGCACCTGAGAATTTCACGGTCAGATTTTCCGAGAAATTAAGCTGAATCTTTTCCGGGGCCGCTACGGCTGAATCAGCCTGTGGCACAGAGCTTTTTAATTCCGGATGGGCCATAGCAGAGAAAGCAACGCCCATAACGAGGCCACCTGTAAGAATGGCTTTATTTAAAATCGACATTTTATTTACCTGTTTAGTTGAGTGTTTTATATCAGTGCGTTAAAACCAGATTCTGGCTCCCGCCAGGAATACTACCTGATGGTCTTTCTCACCTTCTCTTTTCGCCATATCGGATGTTTTCCCGTAAAGTTGATTCCAGGAAACGCCTATATAGGGTGCAAACTCACGGCGTATTTCATAGCGCAGTCGGAGCCCCAGCTCTGTGTCAGTCAGTCCCCTGCCGCGACCCCGCGATTCATCATCCTGACTGTAGAAATTCACCTCATAGGATGGCTGGAGTATGAGCCGGTTAGTCAGTAAAACGTCGTATTCTCCTCCCAGACGAAGGGCTGCTTTTCCGCCATTACTGACAAAACCCGTAATTTCAGACTCAAAATTATAGAGTGCCAGCCCCTGAAAACCGACAGCAGCCCAGGTCCGGGCAGAAGCAGGTCTGAAATCCTGCCTGACACCCGCAACCAAATCCCACCATGGGCCAACCGCATGTCCCCAGAGTAACTGCGCTTCAGCCGCCTCCGTTTCCCCATTGCTTCGTTCACCTTCACTCTTTAGCCAAATCCGATCTGTGTCGCCTCCAATCCAGCTGTTAACACTCCAGCTGAAATTGTTGGTGTTATCCGACCGTTGCCATTCCAGTTGATCCAGCAGAACCAGATAATTAATCGCACTGTCGTGAATCGCATGCCCCTGTAAATTGCCGAATGCAGCCTTCCGGTCGGCATCGGTAACAGGCGGAATTGGCGTTCTGCTCTCAGTTACAATGGGCTCCATTGACGTCATCTCAGTGAAATTCTCATCTGCTGGCATCTGCATGGCAGACATGTCGTGCCCGGCGTGGGGATCTGCAGAGACGGAGCCCGCCGCAATAGAAAGCTGTGAGGTAAACAAACCGGCGACCAGAACAGGTATGGCCTTCAAATTTCTCTTCATTCGCATCATTCCTCCACCCGGACTTCACGAAACATTCCCATTTCCATGTGATAGAGCAAATGGCAGTGATACGCCCAGCGGCCAAGCGCATCTGCTGTCACTCTGTAACTGCGTTTTGTACCAGGGGGAACATCTATTGTGTGTTTACGAACCATGAAATTACCGTTTTCATCTTCCAGATCGCTCCACATACCATGCAGGTGAATGGGGTGAGTCATCATGGTATCGTTGATCAGCGTGATCCTGAGCCGCTCACCGTATTTCAGCAGCACCGGTGCGGCATCTGAAAACTTGATTCCGTTAAATGACCAGGCAAACTTTTCCATGTGGCCGGTTAAATGCAGTTCTATGGTACGGCCAGGTTCACGTCCGTCAGGATCCTCAAAGCGGCTTTTCAAATCCGCGTACGTGAGAACCTTTCTTCCGTTATTTCGAAGACCAATACCCGGATCATTTAATTTCGGAGAGACGCTCATCGCCTGCATATCAACCAGTGGGTTATCCGTTTCTGACGCAGGATGACTTTGCATACCCGGCATTCCGGCCATCCGGGAATGATCCATACCGGCCATGCTGCTGTGATCCATGGGCGCGGAGGATGTCCCGCTATCCGGAAGGTCAGCACCGTCCATAGACATCATCTCTCCGCTGTTATCCATGCCTCCCATCTGGCTGTGGTCCATTCCTGCCATATCATGTCCCATTCCCCCCATACCCATATCTTCCATGGTCAACAGAGGACGGGGATCGAGGGGGGGAACGGCAGCACTTAACCCTTCTCTCGTGGCCAGTGTCCCTCGAGCGTAACCGGTCCTGTCCATGGATTGTGCGAAGATGGTATAGGCCTCACCCTGAGGCTCCACAATGACATCATAGGTTTCGGCAACGGCAATCCTGAATTCGTCAACGGTAACCGGGTTTACATACTGGCCATCTGCAGCCACGACCGTCATTTTCAGCCCGGGGATACGGATATCGAAATAGGTCATTGCCGAGCCGTTGATAAACCGTAAGCGTATCTTTTCACCGGGACGGAACAGTCCGGTCCAGTTTTTCAGCGGGGCCTGCCCGTTCATGAGATAGGTGTAGGTGTAGCCACTGACATCCGCGAGGTCAGTCGGATTCATTTTCATTTCAGCCCACATTTTCCGATCGGCAATGGTGGCTGACAGCCCCCTGGTATTCACGTCGCGGAAAAAAGAGCCAACGGTTGGTTTATTGAAATTGTAGTAATCCGACTGTTTTTTTAATTTTTTCAGCAGGCTGTGAGGATTTTCATCGGTCCAGTCAGACAACATGACCACATGCTCACGATCGTAAGCAAACGGTTCTGGCTCCCTGGCATCGATGATAATGGCACCGTATACCCCCTCCTGTTCCTGCAGACCGGAATGGCTGTGGTACCAGTAAGTCCCGTTCTGCTTAACCTTAAAGGTGTAAACGTAGGTATCATCAGGCTCTATGCCCATAAAACTCAGCCCCGGAACACCATCCATATTGGCCGGAAGAATAATGCCGTGCCAGTGAATGGACGTCTGTTCATTAAGACGGTTTTTGACCTTCAGGGTAATGGTGTCACCTTCTTTCCAGCGAAGAACGGGCCCCGGCAGGCCTCCATTGATTGTTTTGGCCTGACGCTCACTGCCCGTGATATTGACGGCCGTTTCACCAATGGTCAGGTCAAACTGAGTACCCTGCAGGGATGCGGCAACTGGCAGGCTCAGACTGGAACGCGCATTGAAACTCCATACGCCAAGACTTCCGGCTACGCCAGAGAGGGTTAACCCCTTCAGGAAAGTTCGTCGAGACGTTTTCAACAGCATGCGCATTCCCTTATTTAAAGTATGGTTACTGACAGAATTCGAGAACCGATTTAAATTAAATTACTGGTTCATCCACTTACAATGAAATGAATCTAGCACACCTTAAGAAACAAATTCATTACAATCGTGTAATGTACGTGGCTGTATTACATTTACGTCATCTTCTCCACAGGTTGATTTTTTTATATATGATCATAAGGACATCTTTTATGTACCTCAGAAGGTAATTACACATGAATATATTAATCACGACCACTGCGTTTACAGCTTTATTTTGTGGGGCAGCTTTTGCTCAGTCCAGTGATATTGCCCATGAAGCACATCGATTTGTTAATAATGCCTCAGCCGTCAGTCATGTGAACTCCTCGACGCATGAAAACTTACCGGACAGGGTTAATAAAAACAACACGCCCTCATTCTCTGAAATGAATGAACATGAAAGGGCCATTGTTGCTCATTCATTTATGAACAACAGCGCGTCCTATGCGCATCAGAAAATGATTGAGGAACATAAAAAAATGCTGTCCGGCAGTGATGCAAATTCAAAGACCTCGTCTTCTTCTTTTAACGAACTGAATGCCGGAGAAAAAGCCGCTCTCGTGCATGAGCAGGTCAATAATGCCGGTGCGGAAGCACATCAGACGCAGGCAAGAAAGCTTCGCGGGCTGTATTCGACCAGGTAACTGCAGGCGGGTTAGTGCTTAGCGTCAGGTGCGCAGCAGGGCTTTACTGACGGGTTACGTAGCAGGACATGAGCCCCATATTGCTCTGCCGTAACCTGTTTCAGTCCCGTTAATCATCACCGTCGGGCTGGTCATACAGTTCCCAGAGCTTCAGGAGCAAACGGGAAACAAGATATGTTACAAAAATGACGACCATCAACGGTGCTCCCGATTAACTGACAGATGACACGCCTCCTGAAAACCCCTAGCATACGCCGCAGTGTTCATGCTAACGGCGAATTCCAGTAAATGTATTCTACCGATGTCGTAAAAGAAAATGCCTACCTTTCAGCCACCCGCTCGGGGCTGGAATCGAACGAGATCGCTACTCTTCAGCGCTCCTTGCCTTCCCGGTTTAATCTGCGGCATTTGAAAAAAAATGAATCATTAAAACTCGTACTGCAAAAGAAAGCGGGAAAATCACGTGTCGTGGCCTATAAATTTACGTCCGGTTCATTTAATTACACGGCGTATCGTATATCAGATAAAAAGTTCTATAACCTTTCCGATACTTCCGGGAAAGGCAGTCTCGATTATCCGTTACCGGCCACAGCAAGACTCAGTTCGCCTTTCAATCCTGCAAGACTTAACCCGGTATCGGGAAAAGTGAGTCCCCATAATGGCATTGATTATTCCATGCCCATGAACACGAAAATAGTCAGCGTCATCGACGGAAAAATCACCCGGGCCGAATACAACAGTACCATGGGATATTTTGTTGAAGTAACGGGAAAAGCCGGTGTTAAAACTCGCTATCTCCACCTCAATAAAATACTCGTTACTAAAGGGGCCAGGGTTACCCGGGGAGACGCTATTGCGTTATCCGGTAACAGCGGACGTTCATCCGGTCCTCATCTGCATTACGAGCTGGTCATCAATAACAATCCTGTTAACTCACTGGCGTTCCGGGCAGCGGCACCCGCTGATAACAAACTTGAACAGCATGCCTTTGCGCATGCCAGAGACTACGAACGATACCTGGAATGATAACGGGGCCGCGACGCGGCCCCGTCTGCCGGATTAATTTTTTTTATCGTTTTCACTTCCTTGATGTTGATGATCTCCATGCCCTCCGTGGCCGTGGAAAAGATGCATTAGCGGGCAGACCAGCAATAACAGATATGGCCAGTAACCTGCCACATGTGACCAGTGTTCGCGCAGGAGGGCAAATGCCGCAATCGCGGCGACAGCAATAAGCGCATAGGTGGTACTTTTCATACCGGACTCCTTCTGTTAGTAACAGACCCTTCATTCAGGGTTATTTCCCGAGCCTGACACTTTTCAGACGCAACGCATTTGCAATGACGCTAACGGAGGAAAGGGCCATAGCCGCCGCCGCAATAACTGGCGACAGCAGTATTCCATACACAGGATAAAGCAGACCTGCAGCTACAGGCACACCAAGAGCATTGTAGATAAACGCAAAAAACAGATTCTGCCGGATATTTTTCATGGTGATTTCTGACAGATGACGGGCCCTGTTGAGTATCATCAAATCGCCTTTGAGAAGGGTAACGCCAGCACTTTCTATTGCCACATCTGTACCCGTTCCCATGGCTATACCCACGTCAGCCGCTGCCAGCGCCGGGGCATCATTCACACCGTCTCCGGCCATCGCAACCACATGGCCAGACGCTTTCAGTCGGGTTATCACTGCTTTTTTGCCATCCGGCAGAATCCCGGCTTCAACCTCATCTATTCCCAGTTTCCGTGCGACTGCTTCAGCAGTAAGCTGGTTATCCCCGGTGAGCATAACAATGCGGATCCCCGCCTGACGCAAAGCTTTAAGCGCATCCGGCGTGGTTGCTTTCACGGGATCCGAGATAGCTATCAGGCCTGCAAGGTTCCCGTCTGTGGCCACATAGATAACGGTAGCGCCTTCCATCCGCAACGTATCCGCAACGGCCTTTTGATTATCAATAACGATACTGTTTTCCTGCATAGCCAGTTCATTACCAATAACAACCCGTTGACCTTCGACATCGCCTGAGACACCTTTCCCCGACGGGGCATTGAAATTACTGACGGCAGGTATCACGATCCCCTTTTCATGCGCGGCTCTGACAACAGCCATACCCAACGGATGCTGCGAACCTTTTTCCACTGCAGCTGTTACACGTAAAAGAGATATTTCCCCACCCGGACTGAGACTGATAATCCCTGTCACCGTAGGCGAACCTTCCGTGAGCGTGCCTGTTTTGTCGACAACCAGCGTGTCCACTTTTTCAAGACGCTCAAGGGCTTCGGCATTCTTGATTAACACCCCGGCCTGGGCGCCTTTGCCCACCCCCACCATTATCGACATCGGCGTGGCCAGTCCCAGCGCGCAGGGACAGGCAATAATCAGGACCGACACAGCCGCAATGAGACCGTGCGCCATCCTGGGCTCGGGCCCCCAGAGAGACCAGATCAAGAAAGCAACAACCGCGATAAGTATCACCAGAGGAACAAACCAGCCTGAAACGCTGTCTGCCATTCTCTGGATGGGGGCACGCGAACGCTGTGCATCAGCGACCATCTGAACAATTCGTGAGAGCATCGTTTCATCACCGACTTTCTCTGCACGGATGATAAGACTACCTGTCTGATTAATCGTCCCCCCAATGACAGGGTCACCCTTCGTTTTGGTAACCGGCATAGACTCCCCGGTCACCATCGATTCATCAACGGTTGTTTTGCCTTCGATCACGATACCGTCGACCGGAATACTCTCTCCAGGTCTGATGCGGAGCTTATCGCCAGGCAGGACATCTTCCGCATTAATATCCGTTTCATGACCGTCATGATCCAGCCGTCTGGCGGTTTTGGGGGCAAGGTTCAGAAGCGCAGTAATGGCGCCTGAGGTTTGTTCCCGTGCCCGCAGCTCAAGAACCTGTCCCAGCAGAACAAGCACCGTAATAACTGCTGCGGCTTCAAAATAAACGGCCACCAGGCCATCCATGTTTCTGAACGATGCAGGAAACCAGGAGGGGAAGACGGTTGCAATGACGCTGTAAACCCAGGCTACGCCGGTCCCCATTGCAACAAGGGTAAACATATTCAGGGAGCGGTTACGTAACGACATTCCGGCCCGGGCGAAGAATGGCCAGCCACACCACAACACGACAGGGGAGGCCAGAAGCAACTGCAGCCATGTGTTGTACTGTGGCGGTACTGTATTCCTCAAGTCGGGAAACAGATGAGATCCCATTTCGAGTACCAGAACCGGAAACGCCAGCAACAACCCCAGCCAGAAGCGTCTTGTCATGTCGTGAAGTTCATCACTCGGCCCCGTGGATGCCGTAGCTACGAGCGGCTCCAGTGCCATTCCACAGACAGGACAGCTTCCGGGACCACTGCGGCGTATCTCCGGGTGCATCGGACATGTCCACACACCTTCAGAATTCTCTTTTTCCGCCTGGTTGTGAGGCTGTTTTATCTGATCAGGGCTGACTTCGTGATGATCGTGGTGATGGTGATGGTGATGGGAATGTTCACTGGCATCTTCGGTAAGATAACGATCGGGATGGGCTTTAAATTTACTCTCACAGCTGGCGGAGCAGAAATAAAGTTGGTGGTCCTGGTATCGAATGCTGCTGTGCGCCCTGTCGGGCAGGATGGCCATCCCGCACACGGGATCTCTCACCTTATGCAATACGTGGCCCTCGTCCGGGGATAATGTCTGCTCAGAAGCAGTCTGGTTGTTGTGTTGCACTGCATTGTCATTTTTCACAGTAACTCTCCTTATGCATACCGAAGCATCTTCTGTCTTCAGGGTATGTCATGGATGCGATTACCACGAATATCGCCGGCACAGGAGTGCCTGCTACCGGCGTCCCGTTATCAGCCGTTCCGCTGACTATTCGATTCGCTGGAAGACTTTTTTACTTCCATCCGGTGAGAATGCGATAACATCGTAAGCCTCTTTTCGGGCTCCCATCTCCATTCCAGGACTTCCTGCTGGCATACCGGGGGTGGCGAGACCGTATATACCCGAACCAGACTGCATTGCCTTATGTATCGTTGTCGCAGGCACATGGCCTTCAATGATCAAATTACCGGCAACCGCGGTATGACAACTTCGTAGTCCTGCAGGAATAGCATGCTTTTCTTTCAGGGCTGACAGCGCCTGATCATTCATGACGTGAGTTCGTACTTCAAACCCGTCTTTTTCCATCGCTTTGCCCCACAGGGAACAACAGCCACAGTTTTCAGATTTGTACATATCAATCACTTTTTCACTCGCCATCGCGGGTAGTGAAAGGCCGAGAGCCAGCGCCATTAGAACCACTTTTTTCATACTCACCTCTGTATATTATCGATATAAACCCTGACGTCAGGGTGAATCAGTAAAGAAGGACACCCACAGGGGGTGCCCTTTCAGGTTCAGGACACGCTTTTTTTATGTCTGCGCAGCCAGATTAATTTGTAGGCGGCAGGAATAATGAACAGGGACAGCAGCGGAGCCAGTGATCATCCCACCAATCATGGGTGCCGCGATACGGCTCATGACTTCTGAACCTGCACCGGTTCCCCAGAGTATTGGCAGCAGACCCGCAATGATCACCGCCACGGTCATGGCTTTCGGCCGGACACGCAGTACGGCACCATGATAGAGGGCTTCATCAAGGCCTTCCGGTGTGAACGTCTCTTTACGGGACAATTCCGGGTGCGCTTCAATGGCATGACGCAGATACATCAGCATGACCACGCCAAACTCTGCTGCCACCCCGGCCAGGGCGATAAACCCGGTTCCGGTCGCCACTGACATATGGAAGCCCTGCCAGTACAGGAACCATATCCCGCCAACCAGGGCAAACGGCAGGCTCATCAGAATAAGTAAGGCCTCATCAGCCCGGCGGAATGCCAGATATAACAGGATGAAGATGATCATCACCGTCATCGGTACCATCAGTTTTAATTTCTTATTGGCGTGCTCGAGTAATTCAAACTGTCCTGAGAATGCCACACTGGTCCCCGGTCTCAGTTTCACTTTCTCACTGATGGCCGTCTTAATATCGTTCACCACCGACACCATGTCCCTGCCGCGGGCATCAACATAAATCCAGCTGGCTGGCCGGGCATTTTCGGTTTTCAGCATGGTTGGTCCGGAAACGACCTTAATATCGGCAACATCGCCCAGCGTAATTTGCTGCTTCATTGGGGTCAGGATTGGCATCTCTCTCAACGCCTGCGGACTGTTACGGTAATCCTGCGGATAGCGAATGTTAATAGGGTACCGGGCCACGCCTTCAACCGTCTCACCCACCATAGCCCCACCGATTGCTGAAGAGACGAACAGCTGGACGTCGCCCACAGTCATCCCGTACCGGGAAGCTTTCTCCCGGTTGATATCGATATCGATGTAGCGCCCGCCCTCAAGTCGCTCAGCCAGGACAGACACCACGCCAGGCACGGTTTTGGCTACCGCCTCGATACTCTGCGCCGTCGCGTCGATATCGGACAGAACAGTCCCGGACACTTTGATACCTATCGGGCTTTTGATCCCGGTTGAGAGCATATCAATACGGTTACGGATAGGCGGCACCCAGAGGTTTGCCAGACCCGGTAAACGGACTGTCCTGTCGAGTTCATCAATAATCTTGTCAATTGTCATGCCGGGACGCCACTGATCCTCAGGTTTGAGCTGGATCGTGGTTTCCACCATTTCGAGCGGCGCGGAATCCGTTGCGGTCTCTGCTTTACCGGTCTTGCCAAATACAGAAGCCACTTCAGGAACGCTTTTGATTAACTTGTCTGTTGTCTGCAGGAGCGCTGCAGCTTCTGCCGGAGAGACGCCAGGCAAGGTCGACGGCATATACAGCAGATCGCCCTCGTTAATCTTCGGCAGAAATTCACCGCCCACCTGACTCAGTGGCCAGATAACCGTGAAAATGGACAAGGCCGCAACCAGCAGGGTTGTTTTTGGCCAGTGGAGGACCCGCAGCAGCAAAGGATGATACGCTTTGATCAGCACCCGGTTCAGGGGGTTACTTGTCTCGGCAGGAATTTTCCCCCGGATCCAGAATCCCATCAGAATAGGAATGACGATGATGGCCAGTGCGGCCGCTCCCGCCATGGAGTACGTTTTCGTGAATGCCAGCGGGCCAAACAGACGACCTTCCTGCCCTTCCAGGGTAAAGATAGGAATAAAGGACAGGGTGATGATCAGCAGGCTAATGAACAACGCGGGTCCCACTTCCACGGAGGCGTCGGTAATCACCTTCCAGCGGGTGGCGTTGTCAATCTGCTCACCCGGATGCTGATGATCCCACTCCTCAAGCCGTTTGTGCGCATTTTCAATCATCACAATGGCGGCATCCACCATCGCACCGACGGCAATCGCTATCCCTCCCAGCGACATGATATTGGCGTTCAGTCCCTGGAAGTGCATGACGATAAAGGCGATACACAGGCCAAGTGGCAGAGAAATAATCGCCACCAGGGCAGAACGGACATGCCAGAGGAACAGTGCGCAAACGACAGCAACAACGATAAACTCTTCAAGAAGCTTGTAACTGAGGTTATCAATCGCCCGGTCGATTAACTGGCTGCGATCGTAGGTGGTCACGATTTCAACGCCTTCCGGCAGGCTGGCCTTCAGCGTCTCCAGTTTATCCCTCACTGCCGTGATAACGTCGCGCGCATTTTTACCCGACCGCAGGATCACCACGCCGCCAGCGACTTCTCCCTGGCCGTTCAGCTCGGCAATACCACGCCTCATTTCGGGCCCGGTCTGCACGCGGGCAACATCCCGCAGATAAACCGGCACGCCGTTCTCACCTGTTTTCAGGACGATGTTATTAAAATCATCAATGCTCTGAAGATAACCGCTGGCACGGACCATATACTCCGCTTCGGCCATTTCAACGGATGAGCCACCGGCCTCCTGGTTAGACGATTCAAGTGCCTGTTTCACTTCGGGCAGGCTGATACCGTACTGGGACAGTTTTACCGGATTGACCTGAATCTGGTACTGTTTCACCACGCCGCCAACCGAAGCGACCTCAGCCACGTTCGGGATGGTTTTCAGCTCAAATTTCAGGAACCAGTCCTGCAGAGAGCGCAGTTCTGAAAGGTCGTGTTTTCCGTTGCGATCGACAAGGGCATATTCAAAAATCCAGCCCACACCCGTGGCATCAGGACCGATTTCAGAACTCACACCGGCAGGCAGTTTTCCCTGAACCTGATTCAGATATTCCAGCACGCGGGAACGGGCCCAGTACAGATCGGTGCCGTCTTCAAAAATGACATACACATACGAATCCCCGAACTGTGAAAAACCACGCACGGTTTTTGCGCCAGGTACGGACAGCATGGTGGTGGTAAGTGGATAGGTGACCTGGTTTTCTACAATCTGCGGGGCCTGGCCGGGATAGCTGGTTTTGATAATGACCTGTACATCTGACAGGTCAGGCAAGGCATCGACCGGCGTGTTAATAATCGTCCATGTACCCCAGATGCTGAGAAACAGGGCCCCCATCATGACCAGGAAACGGTTGGCGACAGAGCGCCGGATAATCCATTCAATCATCGTCGTCTCCTCAGTGCCCTGAATGCATATTTACAGGCTGGTCAGACATTGCTGGCATACTGCTTTCTGTTTTTTCAGGGTGGCGCATACGTTCCAGCGCGCCCGTAATATTGGCTTCGGAGTCAATGAGGAACAGGCCACTGACCACCACGGTATCGCCTTCATTCAGGCCGGAACCGATGCCGGACTGTTGCTGTGATTCATGCAGAACGTGGATCTGTTTCGGCACAAACTTGCCTTCATCATCAACAGTAATCACGCGCTGTTCTTTGCCGGTATCGATAACGGCCTGGCTTGGTATCAGCAGCATCTCCTGGCTCTTGGTATTCAGTTTCAGATAGGCATTCATGCCCGGCTTGAGAAACTCATCCTTATTAGAAACCTGGAGACGGACCTGAAGCGTACGGGTTGTCTGATCCACGCTGGGAAGAATGTTCCATTTTTCGACATGGAATGTTTTATCCGGATAAGCCGGTACCGAAATTTCAAACTGCGACGTATCTTTCAGCAGATATGCGATAGATTCTGGCACTGCAGCGCTGATCCAGACCGGGTCCATCCCCTGAATCTGAGCCACTACTTTATCTTTCGAGAATATTCATGCCGGTGCGCAGGTCAAACGCAGTAATGACACCATCAATAGGTGCTTTAATGGTAAAACGGGTCTGGATTGTGCGGGTTGAACGCAGCCTTTGAATATCCTCTTCCGGCATACCAGCCAGACGAAGTCGCTCCAGAACCCCTTTTATCTGGGTTGACGTACCGCCTGTACCGGATAACAGCAGGAACTCACTTTGTGCCTCAACCCATTCAGGAATGGTGATATCGATAAGCGGAGTGCCTTTCTTCACATGATCGCCAATCGTCAGGGGATACACTTTTTCGACGAAACCGTCAGAGCGCGCCTGCACAATGACAAACTGATACTCGTTGTAACTGACATTAGCCGGGATTGTCTGGGAATAATTCAGCATTCCTCGCGTGACTTTTTGCGTTTTTAATCCCAGATTCTGAACCTGCGTTGGATCGATACGGATCCCGCCACTGCTTTTATCGCCACTTTCATCAGCATATTTCGGCACCAGGTCCATATCCATAAAGGGAGATTTTCCGGGTTTATCAAATTTGGTATCCGGTTTCATCGGGTCATACCAGAAAAGTACCTTTCGCTCCGGTGCCTTTTGTTCGGTTTGTACTGTTTTTTGTGATGAGTTTACATACTGCCAGGCAGTAACCGATATCAGCCCCCCTGCTATGAGGCTGCTGATAATTATTGCAGCATATTTTATCTTTAAAGAAGCCATACAATTTCTCGCTGAAAAATCAAAACACCTGGCATATGCGCCCGATCATTCATTCACAGTAATCCCTTAATGAATGTTCAGGCGCACTGGATGTATTCGCTCCGGACTGATAATCAGGATTGCGTAACGTTAATGCTTTTGAGTAAGGAGATATTGCCCTGCTGAATAAACGAGAAATCGACATGGTTGCCGGTTTTCAGGGCATTGATAGCGTCGTCTGCATTAACAAAAGTGAAGCGCATGGTCATTGCAGGCCAGCCCACAGCAGGGATTGCTTCGTGCGAAATGGTAATCTTTTTACTATTCATATCAATGTCTTTAACGACACCGGTGCCCTTGATAACCTGCTGTACCGAAGCATCACTGGCAGCATTCATATCGCCATGCTGATGTGTTTCAGCATGAAGACCGGCAGAAAACATGACAGAGAAGGCACCAAATAAAACGGCTTTAAGTGAATTACGCATTTTTAATTTCCTGATTAATTAAATAAATTTACTCTACCCAACCGCCACCCAGCGCGGTAAACAGATTAATTTCGTTAACCTGTCGGGAATAGGTAAGATCGAGAATGGTTTGCTGCGTAGCGAAGAGGGAACGTTCTGCATCCAGCACTTCGATGTAACTGACAGCACCACTTGCATATAATCCTCTGGCACGCTGGAGAGTTATCTGAAGTGAATCAAGATAACGCTGCTGTGACTCAAGTTGCTGGCTAAGACTGTCGCGCAGCGCAAGCGTGTCGGAAACATCCTTAAAGGCTGACTGAATTTTTTGTTCGTAATTAACCACCGATTGTTGCTGGCGAATTTCAGCCAGCTTCAGATTGGCTTTATTCCTGCCAGCATTAAAAATAGGAATTTCAATTTTAGGGATAAAATTCCACATTCCACTTCCTGACGTAAACAGGCTTGACAGCTCCGTACTGCTTGCGGAAAGACCACTGGTCAGGGTAATGGAGGGGAAAAAGGCCGCTCGCGCTGCGCCAATATTGGCATCAGCCGCTTTCAGCTGATATTCCGCTTCCATAATATCCGGTCGCTGCAGCAAAATTTGTGAAGATAGATTTGGTGGCAATTTTACTGGTGCGATCTCCCCGCCTTTCATCCCTTTTTCTGACGGAAGTGCGCGGTACGTTCCCAGCACCAGTTGCAGGGCATTGTTTGCCTGAGCCAGATCGCCTTCTCGTTTGGCTATTTCGGCGCGGGTACTTTCGATTTGTCCTCTCGCCTGTTCAAGTGCCAGAACGTTCGTACTCCCGGTCACGAGCTGTTGCTCAACGAAAGCATAGGACTGTTCATAATTTTTCAGCGTTTCCCGCGCAATACGGAGTTGTTCGTACGCCAGTTGCTGGCTGAAATAGCTCTGTGAAACGTTGGAGACCAGCAGGATGTGTACGGCACGACGGGCTTCTTCGCTGGCAAAGTAGTTCTGGCGATCAGCCTCACTCATGTTCTTAAGTTTGCCAAAAAAATCGAGCTCATAGCTGAGCTCCAGACCCGCGTCGTACTCCTGTGTGGTCGGCTTGTCACCTTTCAGACCACCGTTGTATGTGATCCCGGATGAGGCATTCAGTTGGGGATAACGATCTGCATCCGTGACGTTGAACTGGGCCCGGGCCTCTTCAACCTTCAGGGCAGCCATTCTCAAATCACGGTTATTATTCAGGGCTTCACCGATCAGCCTGCTGACCTGGGGATCGACAAAAAAGTTTCGCCAGCCCGTATCCTGATAGCTGTTTACCGCAGGCGTCAGACTGTTTTTAGACAATGAAAACTGCTGGGGAACCGGAGCTGGCGGACGCTGATATTCAGGTGCCAGAGAAACACAACCAGCCAGGATGAATATGGTACTGATGCTGAGTAATTTTAATTTGAACATAACGCTTCTCGTACAGGCAGACCTGGTAAATGGTTCAAACGAAATCCAGAGTATTGATAGGGATACTTTACCGAACGCTCTCTGTTTGCCGGGTGACAGGATAATGACAATGTTGTCATTTTTGCTGTAATCCGTTGATAACGATCGTGGGCGCAATAAAATGACATTAGCAGCCAGCCGGGGAGCATGATGAAAATATTAATCGTTGAAGACGAAATTAAAACAGGTGAATATCTCAGCAAGGGGCTGACAGAGGCGGGGTTCGTCGTGGATCACGCTGATAATGGTCTGACCGGATATCATCTTGCCATGACAGCCGAGTATGATTTAGTCATCCTGGATATCATGCTGCCTGATGTAAACGGCTGGGATATCATCCGTATGCTGCGCAGTGCCGGAAAGGGGATGCCGGTATTACTGCTGACGGCCCTTGGCACGATTGAACACAGGGTCAAAGGACTTGAGCTGGGTGCGGACGATTATCTGGTGAAGCCCTTTGCGTTTGCTGAACTGCTCGCCCGGGTAAGAACCCTCCTCAGGCGGGGAAACACGATGATCACGGAAAGCCAGCTTAAAGTGGCTGACCTCTCGGTTGATCTCGTATCCAGAAAAGTCAGCCGCGCCGGGAACCGCATTGTGCTCACCAGTAAAGAGTTCAGCTTGCTGGAATTCTTCATTCGCCATCAGGGAGAAGTTCTTCCCCGCTCCCTGATTGCCTCTCAGGTCTGGGACATGAATTTTGACAGCGACACTAACGCGATTGATGTCGCAGTAAAGCGACTCCGCGCTAAAATAGACAACGATTACGGGACAAAACTGATCCAGACAGTGCGGGGCGTGGGCTACATGCTGGAGATCCCGGATGCATAGCAAACCGTCCAGACGACCTTTCTCACTCGCTCTGCGGCTGACCTTTTTTATCAGCCTGTCCACAATACTGGCGTTTATCGCCTTCACCTGGTTTATGCTGCATTCTGTTGAAAAGCATTTTGCCGAGCAGGATGTCAGCGATCTGCAACAAATCAGCACCACACTGAGCCGTATACTCCAGTCCCCGGCAGATCCGGATGAAAAAAAAGTAAGCAAAATAAAGGAATCAATTGCCAGCTACCGCAACGTTGCCCTTTTGCTCCTCAATCCCAGGGGTGAAGTGCTCTTTAGCTCAGCTCAGGGGGCGGCACTACGCCCGGCAGTGAATTCAGCAGATTTTAGCGAGCACAGCCGCGCACGGGATGTCTTTCTCTGGACGGTGGAGGATCCTGCGGGACCGATGGATACCGGGTCCGAAATGAAGATGGAAACATACAGGATTATCGCCTCCTCTGGTCAGGCGATATTTCAGGGCAAACAGCAGAACTATGTCATGCTGACTGGCCTATCCATTAATTTCCATCTCCATTACCTCGATGCGCTGAAAAAGAACCTGATTGCGATTGCCGTCGTGATAAGCCTGTTGATTGTTCTGATCATTCGAATCGCTGTCCGTCAGGGGCACCTGCCCCTTCGTAATGTCAGCAATGCCATTAAAAACATCACCTCCGAGAATCTTGATGCGCGACTGGAACCGACACGCGTTCCCATTGAGCTGGAGCAACTGGTTATCTCGTTCAATCATATGATTGGAAAGATTGAGGATGTCTTTACCCGCCAGGCCAATTTCTCTGCCGATATCGCGCATGAGATCAGAACGCCCATCACCAATCTGGTGACGCAGACTGAAATCGCACTGAGTCAGGATCGAACACAGAGGGAACTTGAGGATGTCCTCTATTCCAGTCTTGAAGAGTATAACCGGATGACCAAAATGGTCAGCGATATGCTGTTCCTGGCACAGGCAGATAATAATCAGCTGATACCTGACAGGGTCATGTTTGACCTCAGAGCGGAAGTCATGAAAGTCTTCGAGTTTTTCGAAGCCTGGGCCGAAGAACGCAATATCACGCTCAAATTTAACGGGATGCCCTGCCTGGTTGAGGGAGATCCACAAATGTTCAGAAGGGCGATCAATAATCTGTTATCCAATGCCCTGCGTTATACCCCGGAGGGACAGGCAATCACCGTCTCAATAAGAGAGCAGGAGAGCTTTTTTGACCTTGTGATTGAAAATCCGGGGAAACCGATCCCTGAAGAACATTTATCAAGGCTGTTTGACCGTTTTTATCGGGTGGATCCATCCAGACAACGAAAAGGAGAAGGCAGCGGCATCGGCCTTGCGATTGTGAAGTCAATCGTGGAAGCACATCACGGAAGAGTGCAGGTGGAATCAGACGTACGCTCCACGCGTTTTATCTTATCCGTGCCCAGACTGGAGAAAATGATCCCGGAAACCCAATGCTGAAAATAAAGATGTAAATGACAAAGATGTCATTAGCCTGTCATGCAGCAAACAGAAGCCATTCGATATAATTAGTGCAACTTATCAGGAAGGCTGGATTGCTTCATCAATACCCGGCGTCAGAGTACGCCAGGAAATGAATATCCAGCCCTCTTCCGGAGAAATAAACGCTGCCGAACTTGTTTCAGTTATGGAACTGAAAACACCGGTTGTACTTCCCCGGACATCACTAATTCAGAAATGGAGAGTTATCATGAAAAATATCGTATTAGCATCTTTGCTGGGCTTTGGTTTAATTTCATCGGCCTGGGCCACTGAAACCGTGAATATCCATGATCGCGTCAACAATGCACAGGCTCCTGCTCACCAGATGCAGTCTGCTGAGGCTCCTGTCGGGATCCAGGGGACTGCTCCTCGTATGACCGGTATGGACCAGCATGAACAGGCCATTATTGCTCATGAAACCATGACGAACGGCTCGGCGGATGCTCACCAGAAAATGGTGGAAAGTCATCAGAAGATGATGGGAAATAACACGGTATCCACGACCGTCCCGTCAACGTCTTACGCGGCGATGAATGAGCATGAAAGAGCAGCGGTTGCTCATGAATTCATGAATAACGGGCAATCCGGCCCACATCAGGCCATGGCCGAAGCGCACCGCCGCATGATCAATGCAGGCTGAATGCGACGGTAGTATCCGTGCTGTTACCTTTTCCCTGATAGATTTTCCTGAAACAACGTTGCTACATTTTTGCCCCCCGTCAGGGGGCTTTTTTGTCTGACTCAGCTACACTTAACCGGTACCTGTCTGAAAGGAATTATTATATGGGCTATTTGCATTCTAGGGTTGGAATTCATCCATTCTAACCCTTGATTCTTAGTCGGACAAAAAGCTGCTTCTGGTTGGATTTTTCTGTTTTTCACCACCCTGCGAAAATCTAACATTGGTTGGATTCTCAGACGCGCCCTCTCTCGCGTTAATCCAACTCTCCACCTTCTGCCTGCTTCAACAATGTCGGAATGTGCGGTCCATACTCGACCTTGCCTCGTCCTGCTCGAATACCACTGCCAACCTTGCGGGCTTCTTTGGAGTACAACGTCTTTGCACGGATGATCTCATAGCTATAACCCCGACCTAACCGGTTGGACATCTTGATCAAACCGTTGAGCCCTTCGGTATAGCCATTGGTGAGTGAGAACGGCGCATCCCAGTAGGCAAAGATGTCGTCGTAATGGTTGTGTACCGTTTTTACCAGTTTTTTGAAAGGCTCCATGCCATAAGGCGGCAGGCTGTTCTTCCAAGCCTCAAAGGCGTTCTGAGCACTCTGCTTGTCGGGTTCGTCGTAGATGCAGAAGAAGGCTTCCTTGAAGTCATAGGCCATGGCAAGTGCTGGGATCGCCTGCTTTACAACCTCCAGCGCCTTTTGCTCTGCGGGCGTCAGGTTGCCGGGTCGCTTCAGGGTAAGCCAGCGAATGGACTTTTTGACGTAAATGCGATCTTCTTTGCTTAACTGTGCCTGGGTAATGACCCCAACTTACTGATAGTGTTTTATGTTCAGATAATGCCCGATGACCTTGTCATGCAGCTCCACCGATTTTGAGAACGACAGTGACTTCCGTCCCAGCCTTGCCAGATGTTGTCGCAGATTCAGGTTATGTCGCTCAATGCGCTGAGTGTAACGCTTGCTGTTAACGTGCAGCTTTCCCTTCAGGCGTGATTCATACAGCGGCCAGCCATCCGTCATCCATACCACGACCTCAAAGGCCGACAGCAGGCTCAGAAGACGCTCCAGTGTGGCCAGAGTGCGTTCACCGAAGACGTGCGCCACAACCGTCCTCCGTATCCTGTCATACGCGTAAAACAGCCAGCGCTGACGTGATTTAGCACCGACGTAGCCCCACTGTTCGTCCATTTCAGCGCAGACAATCACATCACTGCCCGGTTGTATGCGCGAGGTTACCGACTGCGGCCTGAGTTTTTTAAGTGACGTAAAACCGTGTTGAGGCCAACGCCCATAATGATGTAGCCCCCTGAAACACCGGACAGTAGCTGTATCTCCAGATAAGAGATAGGCTTGAATATATGTCTAACACTAACGCCAATTTTGAGATGACCGGGATCCTGTTAGGGCAAGAAGCCCGTAAACGTAAAACTCCTCAGGAGAAGATCGCCATTATCCAGCAGACGATGGAGCCGGGCATGAATGTCTCCCATGTCGCCCGCCTGCATGGTATCCAGCCCAGCCTGCTGTTTAAGTGGAAGAAGCAATATCAGGAAGGCAGCCTCACCGCCGTTGCGGCCGGAGAGGAAGTCGTTCCTGCTTCTGAGCTTACTGCTGCTCTGAAGCAGGTCCGGGAACTTCAGCGCCTTCTGGGCAAGAAGACGATGGAAGTTGAGATCCTGAAAGAAGCCGTGGAGTACGGCCAGTCGCGAAAATGGATAGCGCACGCGCCCTTGTTGCCAAAGGACGGGGAATAGCCCTGGTCAGCCGCACCATGGGCGTGTCGCGTGCGCAGCTGTCACTGCGGATTAACCGTTCTGCCGACTGGCAGGACAAGCGCTGTAACCGGCGTAATGACGAAGCAGACGAAGAAATACTGTCGGCTATCCTCGACATCATCAGCGATATGCCGAGTTATGGTTATCGACGCGTGTGGGGCATCCTGCGCAAGCAACGTCGCACAGAGGGACAGCCACCTGTGAACGCCAAACGGCTTTACAGGATAATGAGCGAGCATAACCTGTTGTTGTTGCATGACAAACCAGAGCGACCGAAGCGTGAACATAAGGGCAAGATAGCGGTGGCAGAAAGCGATATGCGCTGGTGTTCAGATGGCTTCGAGTTCGGCTGCGACAACGGCGAAAAACTGCGGGTAACGTTCGCGCTGGACTGCTGCGACCGTGAGGCCATAGACTGGGCAGCAAGCACGGGAGGCTATGACAGTTCAACCGTGCAGGATGTGATGCTGAGGTCGGTGGAAAAGCGCTTCGGCGACAGGTTGCCCGATACAGCGGTGCAGTGGCTGACGGACAACGGTTCAGCGTATACCGCGTATGAAACGTGGAGGTTCGCGAGAGAGCTGAATCTGGAGCCCTGCACAACAGCGGTGAGCAGCCCGCAGAGTAATGGCATGGCCGAACGGTTCGTGAAAACGATGAAAGAAGACTATATCGCGTTCATGCCAAAACCGGATGTGAGAACAGCACTGCGAAACCTTGCAGTAGCGTTCACGCATTACAATGAAAACCACCCGCACAGCGCGCTGGGATATCACTCCCCGAGGGAATACCGGCGGCAGCGGACATCGTTAACTTAAGATACAAAAGCTGTTCGGAGATGGAGGGTCAAGATCACTAGACTGGCCCCCTGAATCTCCAGACAACCAATATCACTTAAATAAGTGATAGTCTTAATACTAGTTTTTAGACCAGTCATTGGAGAACAGATGATTGGTAATGCTGCCAACTTACTGATTTAGTGTATGATGGTGATTTTAAGGTGCTTGCGTGGCTTCCATTTCCATCAGATGTCCTTCCTGCTCCGCTACTGAAGGCGTGGTGCGTAACGGCAAAAGCACTGCCGGACATCAGCGCTATCTCTGCTCTCATTGCCGTAAAACATGGCAACTACAGTTCACTTACACCGCCTCTCAGCCCGGTACGCACCAGAAAATCATTGATATGGCCATGAATGGCGTCGGATGTCGCGCCAGTGCACGCATTATGGGCGTTGGCCTCAACACGGTTTTACGTCACTTAAAAAACTCAGGCCGCAGTCGGTAACCTCGCGCATACAACCGGGCAGTGATGTGATTGTCTGCGCTGAAATGGACGAACAGTGGGGCTACGTCGGTGCTAAATCACGTCAGCGCTGGCTGTTTTACGCGTATGACAGGATACGGAGGACGGTTGTGGCGCACGTCTTCGGTGAACGCACTCTGGCCACACTGGAGCGTCTTCTGGTAAGCGTCAAGTCACTGCCGCCTGTGATTCCTGTCCCGGGATCGCTAGCTTAGAGCTCCGTCTAATTTAGAAGGAGTTCTGTTCATGGAAAATGCTGCCAACTGGCGAACTGAATCGCGTACCGTCTATTCCAGTGACTTCAAACTTCGGATGGTCGAACTGGCTTCACGACCAGATGCCAACGTCGCACAACTGGCGCGGGAACATGGCGTTGATAATAATCTCATTTTTAAGTGGCTACGCCTCTGGCAGAGAGAGGGGCGAATCTCTCGTCGAATGCCTGCAACTATCGTGGGGCCGGTGGTACCTCAATCTCTTCCGGCTTCTCCGACTCTGTTGTCCGTCGACGTTATCAACGACCCGTTGCCCGCAGCAGAGAATGACACTTTGTGTACGTTCTCCTCCGCTCACGCCAGCGCCACTTCCTGTCATGTTGAGTTCCGCCACGGCAAAATGACGCTGGAGAACCCGTCGTCAGAGTTGCTGACTGTGCTGATCCGCGAACTGACCGGGAGGACACAATGATATCCCTCCCGTCAGGCACCCGCATCTGGCTGGTCGCCGGGGCCACGGATATGCGTAAATCCTTCAACGGGCTGGGCGAACAGATACACCACGTTCTGGATGAGGATCCCTTCTCCGGCCATCTGTTTATCTTCCGGGGACGCCGTGGCGATACCGTGAAAATACTTTGGGCTGATGCTGATGGTCTGTGCCTGTTTATCAAACGCCTGGAAGAGGGACAGTTCGTCTGGCCTGCTGTACGCGACGGCAAAATCGCGATCACCCGCTCACAACTTGCCATGCTCCTTGATAAGCTGGACTGGCGCCAGCCCAAAATATCCCGCCTTAACTCACTGACAATGTTGTAAAAAAATCATAACCGCATTATAAAAGCGGTTATGAATCACGACTATCTCGCCCGTATCGCTGCGCTGGAAGACGCGCTTCGCCAGAAAGACAGTCAGCTCAGTCTCGTTGCAGAGACTGAGTCGTTCCTGCGTTCTGCACTGGCCCGCGCAGAAGAGAAAATAGAGAACGAAGAGCGCGAGATAGAGCATCTGCGGGCACAGATAGAAAAACTGCGTCGAATGTTGTTCGGTACCCGCTCCGAAAAACTTCGCCGACAGGTTGAAGAAGCCGAAGCCCTGCTGAAACAGCAGGAGCAGCAAAGCGATCGCTACAACGGACGGGAAGACGATCCGCAGGTACCTCGCCAGTTACGTCAGTCCCGCCATCGTCGCCCGTTACCGGCACACCTTCCCCGCGAGATACATCGGCTGGATCCTGCGGAAACCAGCTGTCCGGAATGCGGCAGCGGTATGGCGTACCTCAGCGAAGTCAGCGTGGAGCAGCTGGAACTGGTCTCCAGCGCCCTGAAAGTGATCCGCACGGTCAGGGTGAAAAAGGCCTGCACCCGATGTGACTGTATCGTTGAAGCACCTGCGCCATCACGTCCCATCGATCGGGGTATCGCCGGGCCGGGTCTGCTGGCCCGCTTGTTAACGGCCAAATACTGCGAACACCTGCCGCTGTATCGCCAGTGCGAAATCTTTGCCCGTCAGGGCGTGGATCTGAGCCGGGCTCTGCTCTCCAACTGGGTGGATGCCTGTTGCCGGTTAATGGCCCCGCTGGATGAGGCCCTTTACCACTACGTGATGGACTGCCACAAACTGCATACGGATGACACTCCGGTTCCGGTGCTTGCACCGGGCAGAAAGAAGACGAAAACCGGGCGTATCTGGACGTATGTACGTGACGACAGAAGCGCAGGTTCATCAGATCCGCCAGCGGCATGGTTCGCCTTCTCGCCAGACCGGCAGGGAAAACATCCTCAGCAACACCTTCGCCACTATCATGGTGTGCTGCAGGCGGATGCCTTCGCAGGCTACGATCGGTTGTTCAGTCCGGAACGTGAAGGAGGGCCGCTGACAGAAGCCGCATGTTGGGCCCATGCCCGCCGAAAAATCCATGATGTCTATATAAGCACTCACACAGCGACAGCAGAAGAAGCCCTGAAACGTATCGGTGAGCTGTACGCGATAGAAGAAGAAATACGCGGCCTCACGACAGAAAAGCGTCTGGCAGCCAGACAATCGCAAAGCAAACCACTGCTGGCATCGCTGCATGAATGGCTGGTAGAAAAAAATGAGACGCTGTCGAAAAAGTCCCGTCTGGGCGAAGCGTTCGCTTATGTCCTGAACCAGTGGGATGCGCTGTGCTACTACTGTGAAGATGGCCTGGCAGAGCCTGATAACAACGCTGCCGAACGAGCCCTTCGTGCCGTCTGTCTTGGGAAAAAGAATTTTATCTTCTTCGGCAGCGACCACGGTGGTGAGCGCGGAGCCCTGCTGTACGGACTGATCGGGACGTGCAGGCTGAATGGTATCGATCCGGAAGCCTACCTTCGCCATATCCTGAGCGTACTGCCGGAGTGGCCCAGCAACAAAGTGGCCGAACTGCTGCCATGGAACGTGGTTCTTACCGATAAATAACCGTCAATACGGCGCTCACTTAACGCTTACGTCTTCTGAGCCTGCTGTCGGCCTTTGAGGTCGTGGTATGGATGACGGATGGCTGGCCGCTGTATGAATCCCGCCTGAAGGGAAAGCTGCACGTTATCAGCAAGCGTTACACTCAGCGCATTGAGCGACATAACCTGAATCTGCGACAACATCTGGCAAGGCTGGGACGGAAGTCACTGTCGTTCTCAAAATCGGTGGAGCTGTATGACAAGGTCATCGGGCATTATCTGAACATAAAACACTATCAGTAAGTTGGAGTCATTACCGAATATCGGATGATTTGTATCGGAACTCATTACACCATGCGTTCCGATTAACGCCGCATAGCCAGTTGAACTTTGCTACTCTGTGAAAGGTAGTACCGTCTATCCAGTGCGGATTTAATTAATGGAATAAATGATTATGAGTGATAATGATACAATCCCGAAGAAGTCTACAAGCCAGATTAACAAAGCGGTATTCTTTACATCTGCTTTGCTAATTTTCCTTCTTGTCGCCTTTGCCGCCGTATTCCCGGATGTCGCCGACAAAAATTTTAAACTACTACAGCAACAAATCTTCACGAATGCCAGCTGGTTCTACATCCTTGCTGTGGCCCTGATTTTACTAAGTGTCACGTTCCTTGGACTCTCACGCTACGGTGATATCAAGCTGGGCCCGGACCATGCGCAGCCTGATTTCAGCTACCATTCCTGGTTTGCGATGCTTTTTTCGGCAGGGATGGGGATCGGCCTGATGTTCTTTGGCGTTGCCGAACCTGTAATGCATTATCTTTCGCCTCCCGTTGGCACGCCAGAAACCGTTGCGGCAGCCAAGGAAGCAATGCGTCTGACCTTCTTCCACTGGGGACTGCACGCATGGGCAATTTATGCCATTGTGGCGCTGATTCTGGCGTTCTTCAGTTACCGTCACGGTCTGCCTTTAACTCTGCGCTCCGCACTCTATCCCATTATTGGCGATCGCATATACGGGCCTGTAGGCCATGCGGTTGATATTTTCGCTGTTATAGGCACGGTCTTTGGCGTCGCGACATCGCTGGGTTACGGCGTTTTGCAGGTGAATGCCGGTTTGAACCATCTTTTCGGGGTGCCCATCAATGAAACGGTGCAGGTTATTCTGATCGTGGTCATCACGGGGTTAGCGACGATTTCAGTGGTGTCCGGCCTGGATAAGGGAATACGTATCCTGTCTGAGCTCAATCTGGGTCTGGCGTTGTTGCTCCTGGCGCTGGTCCTGTGTCTGGGACCAACCGTGCTTCTGCTGAAGTCATTTGTGGAAAATACGGGCGGTTATCTTTCGGAACTGGTGAGTAAAACGTTCAACCTTTACGCGTATGAGCCTAAGTCGAGCAAATGGCTGGGGGGCTGGACATTACTGTACTGGGGATGGTGGCTTTCATGGTCGCCGTTTGTGGGGATGTTCATCGCACGGGTCTCCCGCGGGCGAACCATTCGCGAGTTTGTCACCGGCGTGCTGTTTGTTCCCGCGGGTTTTACGCTAATGTGGATGACAGTGTTTGGTAACAGCGCGATCTATCTCATTATGAACCAGGGGGCCACAGACCTCGCCAATACTGTTCAGCAGGATGTGGCGCTGGCCCTGTTTAATTTCCTGGAGCATTTCCCGTTCTCTTCCGTGCTGTCATTCATCGCAATGGCGATGGTCATCGTCTTCTTTGTCACGTCTGCTGACTCGGGGGCAATGGTAGTTGATACTCTGGCAACAGGTGGAGTGGCAAACACACCCGTCTGGCAGCGAATATTTTGGGCCTCGCTCATGGGCATTGTCGCAATTGCGCTTCTCCTTGCCGGAGGGCTAAGTGCGCTGCAAACAGTGACAATAGCGAGTGCATTGCCTTTCTCAGTGATCTTACTGATATCCATATACGGACTTTTAAAAGCTTTGCGCCGGGATTTGACCAAGCGTGAAAGCCTGAGCATGGCGACAATTGCTCCTACGGCTGCACGTAACCCAATTCCCTGGCAGAGAAGGTTACGCAATATCGCGTATCTGCCGAAGCGATCTCTTGTGAAACGTTTTATGGACGACGTCATCCAGCCCGCCATGACGCTGGTTCAGGAAGAGCTGAACAAGCAGGGGACGATAAGCCACATCAGTGACGCAGTCGAGGATCGTATTCGTCTTGAAGTCGATTTGGGTAACGAGCTGAATTTTATATATGAAGTGAGGCTTCGCGGGTATAGCTCACCGACCTTCGCGCTCGCCGCGATGGATAATAATGAGCAGCAGACTGAACAACATAGATATTATCGCGCTGAGGTATATCTCAAAGAAGGCGGTCAAAATTATGATGTGATGGGCTGGAACCAGGAGCAGCTGATTAATGACATACTGGACCAGTACGAAAAACATCTGCACTTCCTGCACCTCGTTCGTTAATAGCAACATGCCGTCCTGGGGGCGGCAATTATTTATCCCGGCCGCAATATGAGGAATGCAGAATGATTTCACGCTGGAAATGGATTCTGAAGCAGACAGTTAAAAAGCTATGGTTCAGGGCAACGTTATTCGCCATTGTCGCGATAATAACGGCCCTTTTATCAATTCTTTTTAAATCAATGATACCTGAGTCGGTTTCCGTGAAGGTTGGTGCGGAAGCAGTCGATAACATTCTGAACATACTGGCATCGAGTATGCTGGCAGTGACCACTTTTTCGTTGAGTATCATGGTCACAGCCTACGGTTCAGCCACTACTAATGTGACTCCCAGAGCTACGCGTTTAGTTGTTGAAGACGTAACCACACAAAATGTACTGGCCACCTTCATCGGTTCTTTTCTCTTCAGTCTGGTAGGGATTATTGCCCTCAGTATGGGAGCTTATGGAGAAAGGGGGAGAGTCATTTTATTCATTGTCACACTGGTTGTCATTGCCTTAATCCTCATCACATTGCTTCGCTGGATACAGCATTTGACCTCTCTGGGAAGGGTAGGTGAGACAACGGCAAAAGTAGAACAGGCGGCCATCGAAACATTTATTGCGAGAGCAAGAAATCCCTGTCTCGGCGGATATCCATGGCTTGAGAACAATGAACAGCCGAAAGGAACGGTTGCAGTTTATCCGAAGAAGATTGGCTATGTTGAATATATTAATATGGTGAAACTTAGCAAGCTGCTGACCAATGATCCCCGTCATGTATACCTCGTGGCGCAGCCAGGCAGTTTCATCCATCCATCCATGCCCGTTTTGTACCTGAGTCAAGGCCAGGAGTCATCAATCAGCGCCGATTTACTTGAGACGATTATTGTCTCGGATGTACGTTCATTTGCTCAGGATCCCCGATTTTGTCTTAGCGTCATGGCCGAAATAGCCTGCCGGGCACTTTCCCCCGCAGTGAACGATCCTGGAACCGCCATTGATGTCATTGGCAGAGGTGTTCGTATACTTTCCACTTACGCGCAGAATAAATCTGATGAAATAGAAGTGAAATATCCTTCAGTTCATGTTGCACCACTTCAGAATAACGATCTACTGGAAGACTTTTTCTCACCTGTCGCGCGCGATGGTGCCGGTATGAGGGAGATACAGATAAGAGTCCTTAAAGGACTGTCTATGCTGAGTAAGGGTTGGCCTGGGATATTTTCTGAGGCCGCGCATAATTTAGCATTTGAAACATTAGAGCATGCAATACGTGCTGACCATATAGATTCTGACAGATGTCTAATAAAATCAATTTATTATAATTTATTTAGTGGTGAAGACTCTAATAAAAAACCATAGTTGTGGGGAAAGTAATTAGGCCGCAGGAAAGATAATGGCAAAAAAAATTCCGAGAATGGGCGTCAGTTTTGTGGCATATGCGGGCGTGTTAATTGCGAGATGTATTAACCTATGGAGAGCAGTTCCATCTATACTCCTGTCAGCCCATGCTGGAAATATTGTTATCACTAGTCCTATCACGGAAAAGTTAATTGTATATTCTAACCCTACGCAGTATTCCGCTTAATGGCTTGCTTCTTTGTGTCTTTTCCCAACAGTATCCGACAATAAAAAGTACGTGAAGTAAACCCAACAAAATAACGCTGTACTGTATGGTCAGTCAATGTATTAGATTAACAGCTTTCGGGTATTTTTCTAGTGCTTTGAAAAAAGGAATATCAGACATTTGAAGGAATTCAGGATGTCAACACCAGTTGCTTTAGAGAAAAATGGAAACGGCTTCCTATTCACTAGATGCAATAGATAGCGGTCCTCGTTATCTGCTGAAGCAAATATTGGAATTGCATTCAACCCTCAACGACTTCTGATTTTCAAGACAGTGTCTACTTGTACATAACACATATCTGCAGCACTGTGCTGAATTAGGGCCAGATGGCACTCCAGCCCCCTGAGGTAGGGACACATCTTCAAAGATTCCAGGTTTTTTCTACTACTTTCATCAATGCCATCTCTGGAAGGCGCTGAGTAGTTATCCGCAGCAACCAGCAGAGTTATGTTGCAGACGAATAATGCTGTCTACCGGATACTGGCAGCCCCGACTCCTCTGTACTATGAGACAAAGCTCGCTCATCTCAGTAAATATTACATTCGCTGTTCCGTGTTTTGCATCAAATCACATCCTGGTTTCTCTGTTATTTAAGCAGTTCAGAACGACTTTTCAGTAACGCTTTCCCCTGCGCCAGCAGCAGGTGATTACACTGCCCTTCAATTTCTACCAGCTGATCGGCAAGCAATTGCTGAGTGTTTGCGCTGAAAGTGCCGGTCAGTTCAATTCCCGGATGGTAAGTTTTCTCGCTTCTTCCAGCGGAAGCGCTCTGGAGTAATACCAGCCCTGAGCATAACTCTGTGGCCAGAACGTCTTCAGATAGTTCACCTGCTCCTGAGTCTCTACACCCTCAAACACAATCTTATCTGCAATGGAGCGGAACATCTCATGCAGTCCGGGAAGAAGATCATATCGTAAAGATTCAGTACCAATAGCACTAGTTAGCGATTTGTCTATTTTTATTTCATCTACATCAAGCGCAGTTACCAGATTAAGATTAGAATATCCTGTCCCAAAGTCATCGATGGCAAACCTGACACCATGATTTTTATATTTATCAATGTGAATTTTCATACCTTCAAAATCCCCTCCTTGACGCTCCGTAATTTCAAGAAGGATTGTTTTATATGGGATGTTATATTCAGAAATTAATCCTAGGGAAGGTGCGAACAAGTTCCTGATATGAGATCATCATATTCATCCGGAGCGCATCCCAGAGGGACATCATGAGCCATCAACTCACCTTCGCCGATAGTGAATTCAGCACTAAGCGCCGTCAGACCAGAAAAGAGATTTTCTTGTCCCGCATGGAGCAGATTCTGCCATGGCAGAATATGACCGCTGTCATCGAGCCGTTTTATCCCAAGGCGGGCAATGGCCGACGGCCCTATCCGCTGGAGACCATGCTGCGTATTCACTGCATGCAGCATTGGTACAACCTGAGCGACGGTGCCATGGAAGATGCCCTGTACGAAATCGCCTCCATACGCCTGTTTGCCCGATTATCCCTGGATAGCGCCCTGCCGGATCGCACCACCATCATGAATTTCCGCCACCTGCTCGAGCAGCATCAACTGGCCCGTCAATTGTTCAAGACCATCAATCGCTGGCTGGCCGAAGCAGGCGTCATGATGACCCAAGGCACTTTGGTGGATGCCACCATCATTGAGGCACCCAGCTCTACCAAGAACAAAGAGCAGCAACGCGATCCGGAGATGCATCAGACCAAGAAAGGCAATCAGTGGCACTTTGGCATGAAGGCCCACATTGGTGTCGATGCCAAGAGTGGCCTGACCCACAGCCTAGTCACCACCGCGGCCAACGAGCATGACCTCAATCAGCTGGGTAATCTGCTTCATGGAGAGGAGCAATTTGTCTCAGCCGATGCCGGCTACCAAGGAGCGCCACAGCGCGAGGAGCTGGCCGAGGTGGATGTGGACTGGCTGATCGCCGAGCGTCCCGGCAAGGTAAAAACCTTGAAGCAGCATCCGCGCAAGAACAAAACGGCCATCAACATCGAATATATGAAAGCCAGCATCCGTGCCAAGGTGGAGCACCCGTTTCGCATCATCAAGCGGCAGTTCGGCTTCGTGAAAGCCAGATACAGGGGGCTGCTGAAAAACGATAACCAACTGGCGATGTTATTCACCCTGGCCAACCTGTTTCGGGTGGACCAAATGATACGTCAGTGGGAGAGATCTCAGTAAAAACCGGAAATAACGCCAGAAATGGTGGAAAAAATAGCCTAAATAGGCTGATTCGATGTGTTTGCGGGAAAAAAATCGGCCCAGATCCGCGAAATTTTAATCAGCGAGTCAGCTTGGGAAGAAATGACCTGCTTATTCGCACCTTCCCTAGTAGTTTATCCCTGAATTTTTCTGAATCAAGATCGCTTGGATTAATGTTTACGCTCAAAAATATTTCATTCTGAATAGCAGTATGGATAAATTCTCGGATAGCATGGTTAATGACGAATAAAGTCACATCCTCCTGCAACCCTTCCCTTTCAGAAAGCGGTATAAATACTTCAGGGCTAATATTCCCGAGTCTTTCATCTTTCCATCTGAGCAAGGCCTCAAATCCGCAGATCTGTCCGTCTTCAATTCTGTAAATAGGTTGATAGACCAGCGACAGGGCTTCATTTTTCAAAGCCTTTACAAACCTTGCAGATAGTGAACTATTGAGTTCTGCTCTGTTCATAATGATAATATAAATCATTAAACCGGAAAGTAGTGACACTGTTACTAATAACATTTGTATGCTCCAGTGCTCTGAAAATATCCCCGTAAAATACCCACCTCCTGCAACACAGAGATCATAATGTAGGCTACATGCCCTAAACACTCTAAACCTTAGTGGAACGCTATCATGCCGATCAAGAAGAGGAGCATCAGGTCCTATATTGAAGTAATGCCTGTCATGCTTACTATTTCCGACAACAGCGCTAAAGTTTTTTGAATACATATCAGTTTCGAATCGTCTGAAGACAAATGGTGATAGGGTCACCATAATACCTTCAGAAATATATCCATTGACGGATATATCATCCATAAGCTTAATACCAAAAAGCCACACTCCTTCCCGCGAAGTCCATTTTTTATCAAAATGTTCCAGACTTAAGGTGGGACGTAAACTCCCCCACAGAGCACTACAGGCTAATTCTCCTTTTATGATGTAGCCAACATCTTTAATCAACGGATAGGGCCATACTACAACCCGAAGATGTAGGATATTTTCATTAGTACATGGACTGTCTCCTATATTCAAATGTGACTTTGCAGCAGTCTTGACAGATTCAGTCTGAACCAGGAGCGATTCAGAGCGAACAAGCACATCGGAAGTATAGTCTTTAATTTTATCCCGAAAAATCAGGTAAGATACGCTCTCAGATAATACAAAAAAAATATACCAGCTGAAAGAATCGATAAAGAGAGGACTGATAGATTATGTATCCACTTTCCAGGGCTAATCAAACGTTCCAGCTTACGACTAACCATGCAGATCTCCCCTCAAATTGAAAAGATATAAAGCTATATTTTCGCCAACTTCACTGACCGATTAGCTGGCACTGAACATACTATTCCAGTATACCTATTCTTGCCTTACTCATCCCGGGTATGAATCAAATAATGTGACATGGTTCGGATAGATACTGGTTATGATTTACAGAGATAATTCATGCGTTATTAATAGCCTCGTGAAGGCTCCAGATGCATGGTGCAACTTTTAAGCGATGCATGTAATGCGGTTTTTTACCCACTAGTATAGAACGAATATTCATTTCTTGCTGGGCGATCGCACACTAAGGTGTACACCAAAATAAAGACACTCTTTTTTGAAAAAAAAAGAGTAAAATGTTGTGTGACATCGGCATTACAAAACGAAAATTCATGTTATAATCGGGTTATTATTGATAATGTTACGCATTGCAACGTGTAACCGGATATCTGCATTTGGGTGAAGATAGCTTAAGATGGATAAAAAATATGATTTTTCGCTCAGTTATGAAGCCTTAACACGGGTATGTGAAAATGCAATATGTGAACATATTCGCAGAGCAGGTTCTCTGGAAGGGTTAGGTTTCGCACTTGAATATACAAAGGCCTATGCTATCCTGGAAGTATGGTCTCTGCTGGCAGCTGCTGGCGATACATTTCCAGCTCTCATTGAGAAAGACAGAATATATCTGTTGCAACTAATTTCCGGGAAAAATAATATAGAGCTACATTAAATCATAAATTATTTGGCAGAACATCTCCGTTTTTACTTAACGCCCGCCGGAATCACTGACGTGAGGAAAATGAAATTTGTTGTGCAATAATAATTCTGATTATTCTGGTCAGTCGGATTGGCCGTAGAGTTTCAGTATTCTTGTGCGATGACAAGGCGGGATAACTACCGTCATCGCGCCCTGTCTGGAATCAATGACTTCAGTTTTAGATATAAAGAAAAAACAATATACACATTAGATAAAAGTGAGAAAAACTCGTCCTGTATAACATCAGGTAGAGTAAAGCATTTATCATTAACTTACTGAAGACGGAATAACTACATTTATACCCGAAAGCTATTCTCTTTGAATCTACTTTAGATTTCTATTATTTCTGATTGCCATAGGCTTTTTTACAGTACCCTGTGATTTCCTTGACTTCACTTTATATTTTATTATCATCCCATATAATAAAACCAGCGAAATAGACAAAACAACATACAATAACATAAAAATACCTGTGTTAACAATTAAAAAAGGAGATTAGGTCGAGTCCGTGAGTGATTTTAACATATACGCGAATTGATACAACTCATATGTGCTAGCCAGTTTCATCTTTTTCTTTATTTCTTTTATAGGCTTTGTTGAATAAATCAGATTTCGGGTAAGTCTCCCCCGTAGCGGGTTGTGTTTTCAGGCAATACGCACGCTTTCAGGCATACCTGCTTTCGTCATTTTGTTCAGCGCTCGTACCAGGGCCATAGCCTCCGCAACCTGACCATCGTAGTCACGCAGCGTCAGTGAACCCCCGAACAGCTGTTTTACCCGGTACATCGCCGTTTCCGCTATCGAGCGACGGTTGTAATCTGTTGTCCATTTCCACCGCGCATTACTCCCGGTCATTTGCTGATTAGCCACTGCACGGTTACGGTCTGCATATTCACCGGGCCAGTAACCCGCACCTTTTCGGGGTGGGATAAGCGCGCTGATTTTCTTACGCCGCAGTTCATCGTGACAGAGCCGGGTGTCGTAAGCGCCGTCTGCCGATGCTGCCCTGATTTTTCTGTGAGTCTGCCGGATAAGACCCGGGAAGGCTTCTGAGTCCGTCACATTGTTCAGCGACAGGTCAGCGCAGATGATTTCATGTGTTTTACTGTCAACGGCGAGATGCAGCTTACGCCAGATACGGCGGCGTTCCTGGCCATGCTTTTTGACTTTCCACTCGCCTTCACCGAAGACCTTCAGCCCGGTGGAATCAATTACCAGGTGTGCGATTTCACCCCGGGTGGGCGTTTTGAAACTGACATTAACCGACTTTGCCTGCCTGCTGACACAGCTGTAATCCGGGCAGCGTAGCGGAACGTTCATCAGAGAAAAAAATGGAATCAATAAAGCCCTGCGCAGCGCGCAGGGTCAGCCTGAATACGCGTTTAATGACCAGCACAGTCAGTGATGGCAAGGTCAGAATAGCGCTGAGGTCTGCCTCGTGAAGAAGGTGTTGCTGACTCATACCAGGCCTGAATAGCTTCATCATCCAGCCAGAAAGTTATGGAGCCACGGTTGATGAGGGCTTTATTGTAGGTGGGCCAGTTGGTGATTTTGAACTTTTGCTTTGCCACGGAACGGTCTGCGTTGTCGGGAAGATACGTGATCTGATCCTTCAACTCAGCAAAAGTTCGATTTATTCAACAAAGCCATTTTGGGACTGGATATTCCTCTCTCAACTATCTAAGAGAATTTCCATTTGATGCGATTAAGTTAGACAGAACATTCATTAGTGGTATTGCCCACGTTGCACGGGACTTATCTATTGTAAGAAGCATAGTGTCTCTTGGAAAAGCTTTCAGTTTAGGTATAGTCGCAGAAGGTGTGGAAAATAATGAACAGTTTGAATTGCTAAAAAATATGAATTGCGATGAATTTCAAGGTTATTATTATTCGAAGCCTTTGTCAGGTGATCAACTGATTGATTTTTTGAGGGGCCAAAAAAAATAGGGCTGTATGTCCTATTTTTTCATATACTATCGTTTTCCCTTTTTAATTTCATACATTCTTTCGTCTGCATCCTGCATGATAGCAGAGCATTCAGTATGAATTTCCTCATCATATTCAATAATCCCTGCAGAAAAATCTATGTTGTATTTTTTTTGAGAATTAAGATTGTAGCTGGTAATCCCGGCCCTCAATTTATGAAGGAATTCTTCTGCTTCTTTATAGGTTGACTCGGGTAATAGAACACCAAATTCATCACCTCCTAATCTTGCAACAACGCTTTTTGAACTACTAAGATCTTCCAGCATATCTGCAAAATTGCAAAGTACTTCATTACCTTCTGAATGACCGAAGTTATCATTGATTGGTTTAAAATTATCGAGATCTATGATCAGAACACAGAATGTTTTTTTCTTTTTTTTGGCTTTTCTTAACGATTCATCCGTCATTAGGGCGAAAGAACGCCGGTTACATATACCTGTCAAAGGATCAGTAGTTGCTTCGTTTATTATTCTAAACTCATCCTCTACGATTTCTGCTAAATCTTTAAGCAATAAGAAGTCATCTCTGGTTAATACTCTTGGTTCTGTATCAATAATACATATTGTTCCAGCTATCTCACCATCTGGCAGTCTTACGGGATGCCCTGCATAAAACCGGATATAAGGATCATTTTTAACTAATTTATTTTCTTTGAATCTTGGATCAAGGCTTGCATCGGGCACTATTAATGGTTCACTAAGATCTACTGCTATTGTACAAAATGAATCACTTCTATCTGTCTCTTTTATCTTCAGCCCATAACATGACTTAAACCATTGCCTGTCTCTATCAATTAATGAAACAAGTGCTATTGGTACATCAAAGAGTTTGGTGGCAATCCTCGTCAATCTGTCAAATCGTTCTTCATATTTTGTATCAAGGATCCCCATAGAATATAATGATAATAACCTGTTCTCTTCTTTATGGTTTGTCATAATTTTCATCTTGAGTGGTTATTGCAGGGTAGTGTTGGTTATCGCTATCTTATCAGAATTGTCCTGGAACTCAATAATCCCAATATCTCATAATCATATAAAACTTAACAAGTTTCCAATAAATCATGATGAATAGTGAACTGTTACATCTAATCATCTGTGACCTGAAGCGCTCATTATACACTTCCATGTATTCAGAATGCATAATGATTTGTATATTAAAAATCGCCATAACTTACAATGACTTATTTTTTGTGGCACAATTAAAGCGCATCTGTTCAAATAAATGTAAAGACATTAATGCTTGATCTTCATGGTTTCTTATGAAAACCAGTGGCTGAAGAAACGTATGGCAGTTCTGAATCTGAACAAGACGAGACGGCATGAAAGGTTCAAGAAAATTGTCCAGGAAGGTACATAGTTTCCTTATCCAATATTTTCTACTGAGGGTATATTGTATCAGCTTAAGACAGGAACTGTTGATACAGAACAGAAAAGTTCAACACAGCCTGAATCTGCGCGACGCTAAATTTTTTCCTTCTGGCGAACCAACAAACAGCCCGTTTATAGAGAGATTCTGCAGACGACAAAAGGATTAATCCCTGAAATTGCACTGAATTGTCACCTGAAGATGTGCAGGACAAGCCAGATTACTCTTACAAGGGATACCATCGTAATTTAGCAAAAACACCTAAGACCTAAACGACAGCTAAGTACATAGTGCCGGACGGATCATGATTTTTTATTTAACTTACGGACTTCATTTTTCAGCAATTATCTTTTCTCTTCTGTTGTAAACTTATGAAAGCGTTACGCGAAATCCCGCAAGGTTACAGGGGTGTACCAGGCCGGAAATCGCGTAGCGCTCTCTTCTCTTCTGTTTCCTGCCTAACATGTACATCCTGGCATTACTCCAATTCTCCCAAAAACCGTAAAACAGCCATCAACCCGCGTCATTACTGGCTTCATGGAGGATCTGAGCAGAAAAAGGATCCTTTACGTATTTGGTTTTACCCGCAATAATGCGGGATAAGACAACAAAAGGATCCGCGCGCTGCGATTTATTGTCATGGCAGGATCGGCCCGTCAGGTGCAAAATACCTGTATCCATAAACAGTGCGTGCGCTACGTGAAAAATAACTCATGAACAGCATCATTCCCCTGCAGAATTCACCAGAACGCGTCTCCCTGCTGCCGATCGCCCCGGGCGTTGATTTTGCGACCGCGGTGGCACTCCGGCGGATGGCCACCTCAACAGGTGCCACGCCGGCTTACCTCCTGGCGCCGGAAGTGAGCGCCCTCCTCTGGTATATGCCTGACCAGCGTCACCACATGTTGTTCGCCACCATGTGGAATACCGGGATCCGTATCGGTGAAGCCCGGACGCTCACCCCGGAATCGTTCGACCTGGATGGTCTGCGCCCGTTTGTTAGGGTGCTGTCGGAGAAAGTGCGCGCGCGGCGCGGGCGGCCACCAAAAGATGAAGTGCGACTGGTGCCGCTGACGGATGCCAGTTTTGTGCGTCAGATGGAAAGCTGGATGGTCACCACCCGCCCCCGCCGGCGTGAGCCGTTATGGCCGGTCACGGATGAGACAATGCGCAACTGGCTGAAACAGGCGGTGAAGCGGGCTGAAGCTGACGGCGTGCATTTTTCGATCCCCGTGACGCCGCATACTTTCCGTCACAGCTATATTATGCACATGCTTTATCACCGGCAGCCCAGGAAGGTCATCCAGGCACTGGCCGGGCATAAGGATCCGCGCTCGATGGAAGTCTATACCCGGGTATTTGCGCTGGACATGGCTGCCACCCTGGCCGTTCCCTTTACCGGTGACGGTCGCGATGCCGCGGAGATCCTTCGCTCCCTGCCCCCGGCCGGCTGAGATTGGCACGCCTGGCATGACGTCCTGTATTCCGCTAATACGGAATACAGGAGCAGAGCGCATTCAGCCCCCTCCCTGCTCCAGCACACCAGTCCATCATGCTGATGACTGAACCGCCGTGGTCTTACCCGGTGACCTGCAATCCTGCAGGCATCAACATACCGCAGACAAGACAGGGCACAATGCAGGCATTCTGGCCGTGCATCCCACGGTGCGTTATTTCCTGAAAGCTCAGCGAATCATCCCGTTAACTGCGACAGTCATTGACCATCTGTGGCCCACATTTTTCTGCCATCCGGCTCCCGTTTCCTGATCGCATTTAGCAGCGTGAAGCTGGCGCCGGGTTATACAAACAGCTGCAGTCTCATCCTGCCGGGCTAAATCTGCAGTACACAGGGGAACGGATACCATCAGGTAACATGACCGTCTCAGCATCCGATTGAGATCTTCGTAAGGGGTATAGAGCTTTACTGAAAAATTGACTGTGGCATGTTATCACCCATGAAATAGTGAACAGACCAGGGAATACCCCCGTTAAACCCGCATGCCGTAGTCAATATCTGCGTATCAAGACCCGAAATCACATATTACAGTCAATATTGTTCGATCCGGGCAGACATGATAGAGAATAAATATTGACTGCGGTATGCGTGATGCATATCACAGTCAATGGAATGTCCTTAGCGGCATACGGCAGTCATGATATGCATATCGCAGTCAATTTTCTGGCTTCATCGCTGAGAGGGCTTCAGCCAGTTTAAGAGGATCGATGCCCGCAGCCTTCAGCGCCTTAATGACTTCGTCATAATTTTGCTCTGGCGCCTTCTCTTCTTCCTCATTGCGCGGAACCTTCACAGGGCCACTGATGAGTTTGGGGTTGCGATAATGCACGCTGAAATAGGTGGCTCGGCCACGTTTAAACTCGGTGTAATCCAGATAACCAATATCCCGCAGCTGCTCCATCGCCTTACGCACCGTGTGGTTCTGCGTATAGACATTTGAGGTGAGATTCAGCCGCTCACGCATCCGTTTCATGGAAATAGGTGCAGGATTCTGGGGAAGACTTTCGATGTAGGTATAAAGCGCCTGGGCTGATTCCTTGCGCTGCAGGGCGTCAATGGCTTTCAGCCGCAGCAGTACCCTTCTGTCCATGTGGTAAAGCTCAAACAGCTTAGGTTCAGCCTTGATCTCAACGATATCCTCGTTGATGTCATAATAGGCTGACTGCACCAGATGGGTGGTCCATCCTTTGGTCTCGCTCTGGAACTTCAACGTAACCGAGGCGAGTTTAAACAGGGAATTACTGATGCGATCGCGCATTTTTTTGTTTGAACGACGGGAGTCAAATCCGCACATCTTAACGAATTCGACGAACGACAGTTCCAGGGTGTCACTTTTTACCCCATACTCCGACATGGAGCGAATTATCCCCAGCCAGACTTTAAAATCCGTGTCCATATCAAGACGCGAACCGGTGATCTTAACGTCAGTGTACCCTTCGCTTTTGGCAATGGACAGCTGTACAAGCTCCTCAGTCGCGTCTGTAACGTTTTTCCGGTTCGCCTTGCTCTTCCCTGTTGATTTCAGAGTTGGGACGAAGAGACCGAGTCTCATGAGCGCTACTGGCTGCACGGTACTGGTGCTGTTGACATCCAGCTTAACAACTTCGCCGGTTGTCTTATCAACTTCCTGAAGGTTCAGAAGTAAGCTGTTATTTTCGCTCGTCATCTTGATCCTCAACGGTTATCCACAAAAGGATGTAGTAATACGTATCGCAGTCAACGGATATACATACCTCTGTAAATACCGTTGCATATCACAGTATTAGATTATGCATATAACAGTCAACATTTTACATTCCGCAGTCGATCCAGACAGACGTTAAAGCCAGTTACAGCGCATGCTGGAGCGATCCGGGGATCTCTTTTGGATCTCACTATGATCTCCTTGGGATCAATTATTGGATCGAGACCATGAATAACCCAGATACAAGGCCGGAAGCGCCATACCAGATATCCAGAACCCTGGCCTGATTTTCCTGAATACGCTCTGGAAGATTGAGATCTACAGGTACAACAATGAAACATTGACTGCGGTATGCTGAGTCGTCTTTCCTCTTTCTCGACACAGATGCGGTAAGCATCATACCATAGTCAATATATTACATACCGCAGTCAATTTCATTATAACTGGCTTATCCAGAGCCATCTTTAGCAACCCGACGTACGTGCAATCTGTGAATTCTGTGATTTTCCGCTTCCTCGCCGCTTTCTCACTCCGTGAGATCGCTTACTGCGGCGAGCGGCAGTGATTAATATTGACTGCGGTATGTACTCTTTTGTAATCCCCTGCGTTCTTTGCATCACCCAATGCGGTTCACTTTGCACTTTTTCGTGCACTTTGCGTTTTTATTGTTGCTTTGCAATAAATTCCAAGATTTAATAAAATAATGCAAAGTGAAGATTAAAGGATGTTCAGTATGGGACTCATGGATACACTCAACCAGTGCATAAGTGCTGGTCATGAAATGACGAAAGCAATCGCCATTGCGCAGTTTAATGATGACAGTCCGGAAGCCCGGAAAATAACCCGGCGCTGGAGGATTGGTGAAGCAGCTGATTTAGTTGGCGTGTCATCTCAGGCTATCAGGGATGCCGAGAAAGCTGGCCGGCTGCCGCACCCTGATATGGAAACCCGTGGGAGAGTTGAGCAACGCGTTGGTTATACCATCGAGCAAATCAATCACATGCGGGATGTATTTGGTACACGACTGCGCCGTGCTGAAGATGCGTTTCCGCCGGTGATTGGTGTTGCTGCTCACAAAGGTGGTGTTTACAAAACCTCAGTATCCGTTCACCTGGCTCAGGATCTTGCTCTGAAAGGACTCCGTGTTCTGCTTGTTGAAGGCAATGACCCACAGGGAACTGCTTCTATGTATCACGGATGGGTGCCCGATCTTCATATTCATGCTGAGGACACTCTCCTGCCCTTTTATCTTGGGGAAAAGGATGACGCCAGCTACGCTATAAAGCCCACCTGCTGGCCTGGCCTTGATATCATCCCGTCCTGTCTGGCACTGCACCGCATTGAAACCGAGCTGATGGGGAAATTTGACGAAGGCAAATTACCTGCTGACCCGCACCTGATGCTCCGTCTGGCCATTGAAACTATCGCTCATGATTATGACGTGATAGTTATCGACAGTGCACCCAACCTTGGTATCGGTACGATAAATGTTGTATGCGCTGCTGATGTACTGATTGTCCCTACTCCGGCAGAGCTTTTCGACTACACCTCCGCACTGCAGTTTTTCGATATGCTGCGTGACCTGCTTAAGAACGTGGATCTTAAAGGCTTTGAGCCAGATGTCCGTATTCTGCTTACTAAATACAGTAATAATAACGGCTCGCAGTCCCCGTGGATGGAAGAACAAATTCGGGATGCCTGGGGAAGCATGGTCCTTAAAAATGTTGTGCGCGAAACGGATGAAGTCGGTAAAGGTCAGATCCGTATGAGAACCGTTTTTGAACAGGCTATTGATCAACGTTCTTCAACTGGCGCCTGGCGTAATGCCCTCTCTATATGGGAACCTGTTTGCAATGAGATTTTTGATCGTCTGATTAAACCACGCTGGGAGATTAGATAATGAAGCGTGCTCCTGTCATTCCAAGACATACCACACATACTCAATCGACTGAAGATACTTCATCACCGGCGCCAGCCGCACCTATGGTGGATTCATTAATTGCGCGCGTGGGTGCTATGGCCCGAGGTAATGCTATCTCTCTTCCGGTATGTGGACGGGAAGTAAAATTTACCCTTGAGGTGCTCCGGGGAGACTCTGTTGAGAGCGCTTCACGCGTATGGTCAGGCAATGAGCGCGATCAGGAACTACTTACCGAAGATGCTCTGGATGATCTCATTCCTTCATTTTTACTGACCGGTCAGCAGACTCCAGCTTTCGGCCGCCGGGTTTCTGATGTCATAGAAATTGCAGACGGCAGCCGTCGCCGTAAAGCCGCAATCCTGACGGAAAGTGATTATCGCGTTCTGGTTGGTGAACTGGACGATGAGCAGATGGCTGCATTGTCCCGACTGGGTAACGATTATCGGCCGACGAGTGCTTATGAACGTGGCCTGCGTTATACAAGCCGGCTGCAGAATGAGTTTGCAGGAAATATTTCTGCGCTTGCCGATGCGGAAAACATCTCTCGTAAGATCATTACCCGCTGTATTAATACGGCCAAACTGCCTAAATCCGTTGTTGCCCTGTTTGCACATCCTGGAGAACTGTCTGCCCGGTCAGGTGAAGCCCTTCAGAAGGCTTTTGCAGATAAAGAAGAATTACTGAAGCAGCAGGCTGAGACTCTCCACGATCAGAAGAAAGCGGGACTAATCTTTGAAGCTGAAGAGGTCATTAGTCTTTTAACATCCGTACTGAAACAATCTCCTTCTCCAAGGGTTAATCTGAGCTCACGTCATCAGTTTGCTCCAGGGGCAACAGCATTGTATAAGGGCGATAAAATGGTGCTTAATCTGGATAGGTCCCGCATTCCTGTGGAGTGTATAGAGAAAATAGAAGCCATTCTTAAGGAGCTTGAGAAACCAGGAGTCTGATGCGGACACGCTTTAGTCTACGGTTATCTCCCTTTACTTCATTTCCTTTCTCACAGGCCAGAAAACATAACTGGCCTAAATATTCTCTCTGAGACCACGGTCCCACCTGCATCGTCGGTCAGGTTATCTTTCTGGGACCACGGTCCCACCTGCGTCGTCGGTCAGCTTAGCTGCCTGGGACCACGGTCCCACCTGCGTCGTCGGTCAGGTTATCTTTCTGGGACCACGGTCCCACCTGCATCGTCGGTCAGGTTATCTTTCTGGGACCACGGTCCCACCTGCATCGTCGGTCAGCTTAGCTGCCTGGGACCACGGTCCCACCTGCATCGTCGGTCAGGTTATCTTTCTGGGGCCACGGTCCCACCTGCGTCGTCGGTCAGCTTAGCTGCCTGGGACCACGGTCCCACCTGCATCATTGTTTAGGTTTCCAGCCTGGGACCACGGTCCCACCTGCATCGTTGGTCAGGTTATCAGCCTGGGACCATGGTTGCATTGATGTCAATGACGAACTGATTTTTGACATGATTGCATCACGAAGAGCGGAATAATCTTGCAGCAGAACTGAAATATCTGGCGATTGAATAGTAATGGATCGGGATTAGAGCCGAGTATACTGAGTACAATTTGTCAAATTTCGCAGTGTATTCGGTTTAATCTCCTACAGTTTTTAAAGGTCAATTGCTGCCGCTACGCGCTGTTCAGACCTTCGTCGGCAAGTAACCAATCCAGGCTATTTTCACAACCCAGGGTGAATAACATCATTCCGTCATCAGCATAGCCACATCATGCATTTCGTCACACTGTATGATCTGGGGATTTCAGAGACATTACTTATCACAGGTTATGCAGATGAATAAGACTCAATAGATTGTTTATCCACAGTGACGGGGATATACATGTGGGTAGCTTCTTGAAAGACTTATGATGTAAATCCAGCCTCTTGACTCTCACATTGCCAATATATAGCTCGTGACCTGCTCCCCGTTGATTAGTACACCCCGATGTTAGTAATGTCTTCATAAGCCACATGAGGACATCCCCATGAAGAAGCGTTTTTCCGACGAACAGATCATCAGTATTCTCCGCGAAGCCGAAGCTGGGGTACCCGCCCGTGAACTCTGCCGCAAGCATGCCATTTCCGATGCCACGTTTTACACCTGGCGTAAGAAGTATGGCGGTATGGAGGTGCCTGAAGTTAAGCGCCTGAAGTCGCTTGAGGAAGAGAACGCCAGACTCAAGAAGCTGCTTGCCGAAGCCATGCTGGATAAAGAGGCGCTTCAGGTGGCTCTTGGGCGAAAGTACTGACGACAGACCAGAAGCGGGAAGCCGTGATGCTGATGTGTGATGCGACCGGTATGTCGCAACGTCGTGCCTGCAGGCTTACAGGTTTATCCCTGTCGACCTGCCGCTATGAGGCTCACCGTCCGGCTGCTGATGCGCATTTATCAGGGCGCATCACTGAGCTGGCACTGGAGCGCAGGCGTTTTGGCTACCGTCGTATTTGGCAGTTGCTGCGCCGTGAAGGGCTTCATGTTAATCATAAGCGCGTGTACCGGCTTTATCACCTCAGTGGCCTGGGCGTAAAACGCAGAAGACGTCGTAAAGTGCTGGCAACAGAACGTCTGCCGCTGCTCCGTCCGGCGGCGCCCAATCTGACCTGGTCGATGGATTTCGTCATGGACGCACTTTCCACCGGTCGCAGGATCAAGTGTCTTACCTGCGTCGATGATTTCACAAAGGAATGCCTGACGGTCACTGTTGCCTTTGGGATTTCAGGCGTTCAGGTCTCGCGTATTCTGGACAGCATTGCACTGTTTCGAGGCTATCCGGCGACGATAAGAACTGACCAGGGGCCGGAGTTCACTTGCCGTGCACTGGATCAATGGGCCTTTGAGCATGGTGTTGAGTTGCGCTTAATCCAGCCGGGAAGCCAACGCAGAACGGATTTATTGAGAGCTTTAACGGACGATTTCGCGATGAATGCCTGAATGAGCACTGGTTCAGCGATATCGTTCACGCAAGGAAAATCATTAATGACTGGCGGCAGGATTATAACGAGTGTCGTCCACATTCAGCACTGAATTATCAGACGCCATCAGAGTTTGCAGCACGGTGGCGAAATGGAAAATGTGAAGGTAAACAAACCGACCTTACTAACTCACGGTTGTATCTAATCCTGGGGGCAGGTCACTCGACTAACTTCATAATGGCGCGCCAAAAATTAGTAAAAAATTACCATATGGCTGTCATTGAATTTGTGAAGGTGAGTACCATGCCGACATCGGCAAAGGTACAAAAGAGTAGTATTGTTCCAATGTTAGAGCTAAAGCATGTCTAAAGTAGCAATTGCTGGGATAATGCTAAGGCAGCATCGTTTCTTGTTTACTCATATAAGTGCGTGTAAGGAAGTGAATATATCAAGCCCGGGCCATGGCCCGGCAGGATATATTTGATTACATTGAAGTGCCCTGCAATCATATCTGACGCCACAACTTCCTCTATGGATTAAGCCCGAAGACTTTCTAATAGGCCTCTCTGCGAGGATGAAATTTGTCTACGGATGAGGGGACAGTACAACAAGCAAACAGGACCTCATATTACTGGCTGGAAGCCAAGCTTTCTTTTACCGGGTATTGAATTTTGTTTTACAGTATATGCAAGCGCTTTAACGGGATATCGTCCGCTTTGTGAAAAAAGCGGAAGTAGCTAATCACAGTTTGAGTGGAGCAACTGAATGAAGGTCCTGTTTGTTCTGCGTACCAGACACAATCACTCAGACAGTGGCTTATTTAAAATATGTTAATGAAACCTAAGCAAGAGAACTGAAATGGACAAATTGTTAAATATGCTGCGTTATAAGAGTGATGGGTCTGATATTGACTTCAAATCTACCCAGTACCGCTTTAACAATGGTTCTGAGGGTAATGACTCCAACTTATTGATAGTGTTTTATGTTCAGATAATGCCCGATGACTTTGTCATGCAGCTCCACCGATTTTGAGAACGACAGCGACTTCCGTCCCAGCCGTGCCAGGCGCTGCCTCAGATTCAGGTTATGCCGCTCAATTCGCTGCGTATATCGCTTGCTGATTACGTGCAGCTTTCCCTTCAGGCGGGATTCATACAGCGGCCAGCCATCCGTCATCCATATCACCACGTCAAAGGGTGACAGCAGGCTCATAAAACGCCCCAGCGTCGGCATAGTGCGTTCACCGAATACGTGCGCAAACCGTCTTCCGGAGCCTGTCATACGCGTAAAACAGCCAGCGCTGGCGCGATTTAGCCCCGACATAGCCCCACTGTTCGTCCATTTCCGCGCAGACGATGACGTCACTGCCCGGCTGTATGCGCGAGGTTACCGACTGCGGCCTGAGTTTTTTAAGTGACGTAAAATCGTGTTGAGGCCAACGCCCATAATGCGGGCGGTTGCCCGGCATCCAACACCATTCATGGCCATATCAATGATTTTCTGGTGCGTACCGGGTTGAGAAGCGGTGTAAGTGAACTGCAGTTGCCATGTTTTACGGCAGTGAGAGCAGAGATAGCGCTGATGTCCGGCGGTGCTTTTGCCGTTACGCACCACCCCGTCAGTAGCTGAACAGGAGGGACAGCTGATAGAAACAGAAGCCACTGGAGCACCTCAAAAACACCATCATACACTAAATCAGTAAGTTGGCAGCATCACCGAAGATCGCGGGCGGAAACATCCAGATCACCGTCACCTCAGTTCGCAATGGAAACGTGAAATTCCAGCACGTTCAGGTGCATTATGAGCCGAACACGATCTATGGCCATGCAGACTTTACTGCGAACCTCTCTAAAGCCCAGCAAACGACGCTGCGGCAGCTCTATGACGGCTGCAACTCGCGCCCGATGCGCGACCTACTGCGTGGTGGAGCCGATCGCCTGCAAGTAGGGGCGATGGAGTTTCAGTGCTCCCCTGAAGAGCTATTGTCGGGATTGATTGAAACGATCTACGCTATGCGAAACGCCCTACTACACGGCGAAGTAGACCCCGACCCGAGGGTACTGTCTTGCTATGAGCCAGCTTATCGGATCGTAATGCTGTTTCTAGGCTGCGTGAGATAAGCAGGAGATGTACCCTGTGTTCATATTTTTTAGATATGGCATTAGTCATGGCATTGATATTTTATTTGATATTTAATCTAAGGAAGGTGCGAACAAGTTCCTGATATGAGATCATCATATTCATCCGGAGCGCATCCCAGAGGGACATCATGAGCCATCAACTCACCTTCGCCGATAGTGAATTCAGCACTAAGCGCCGTCAGACCAGAAAAGAGATTTTCTTGTCCCGCATGGAGCAGATTCTGCCATGGCAGAATATGACCGCTGTCATCGAGCCGTTTTATCCCAAGGCGGGCAATGGCCGACGGCCCTATCCGCTGGAGACCATGCTGCGTATTCACTGCATGCAGCATTGGTACAACCTGAGCGACGGTGCCATGGAAGATGCCCTGTACGAAATCGCCTCCATACGCCTGTTTGCCCGATTATCCCTGGATAGCGCCCTGCCGGATCGCACCACCATCATGAATTTCCGCCACCTGCTCGAGCAGCATCAACTGGCCCGTCAATTGTTCAAGACCATCAATCGCTGGCTGGCCGAAGCAGGCGTCATGATGACCCAAGGCACTTTGGTGGATGCCACCATCATTGAGGCACCCAGCTCTACCAAGAACAAAGAGCAGCAACGCGATCCGGAGATGCATCAGACCAAGAAAGGCAATCAGTGGCACTTTGGCATGAAGGCCCACATTGGTGTCGATGCCAAGAGTGGCCTGACCCACAGCCTAGTCACCACCGCGGCCAACGAGCATGACCTCAATCAGCTGGGTAATCTGCTTCATGGAGAGGAGCAATTTGTCTCAGCCGATGCCGGCTACCAAGGAGCGCCACAGCGCGAGGAGCTGGCCGAGGTGGATGTGGACTGGCTGATCGCCGAGCGTCCCGGCAAGGTAAAAACCTTGAAGCAGCATCCGCGCAAGAACAAAACGGCCATCAACATCGAATATATGAAAGCCAGCATCCGTGCCAAGGTGGAGCACCCGTTTCGCATCATCAAGCGGCAGTTCGGCTTCGTGAAAGCCAGATACAGGGGGCTGCTGAAAAACGATAACCAACTGGCGATGTTATTCACCCTGGCCAACCTGTTTCGGGTGGACCAAATGATACGTCAGTGGGAGAGATCTCAGTAAAAACCGGAAATAACGCCAGAAATGGTGGAAAAAATAGCCTAAATAGGCTGATTCGATGTGTTTGCGGGAAAAAAATCGGCCCAGATCCGCGAAATTTTAATCAGCGAGTCAGCTTGGGAAGAAATGACCTGCTTATTCGCACCTTCCCTAAGTAAATTAATATGATATATAGGCAGTTGATAATAGAGTGGGAGTGAGGCTATTATTTAGCCTATTGTTTTATTTGATTTAGTGAGTGCCATTGATGATATGACTGCATTATCAATGGCATTTTTTATGGTTTAAGGCCGACGCTGAATCGAAGATATAGCAAATACCATGTGACCGTATCAGCAAATGCCATGGTATCGACAACCGGGTGCATTGCAGCGCTGTGCTGATGCCATCGATGCTCGCTTTGATCAGAACCGCTCTCTCGACCCATGCCCCAGATCGTTAAATATGCGCCAGAGGAGCACCTCGTGATAGAAATTGTGAACAAGACAGCCGCCACTCGGAATCGAAGTATCCATATAGGTGAATAAAGTTTGCGGAAAATACGCTGAGAAAATAGAAAAGCGTCAATGAAGGGACATAGGAATGGCGATTAACGGAGAGAACGGTGTTAGTGCAGTCACCGTGGATGAACTACTCAAGCAAGGCCTTCGGATACCGAACTATCAACGCCCATACAGTTGGGATGTATCGACTGCTCTACAACTGGTGGATGATATCAGCGAAGCTCTTCGAGATACCGAACGAAAAGATATTCCCTATGTTTTGGGTGCAATCATTCTTCACGATGATGGTGAGTATCTCAATGTAGTCGACGGGCAGCAGCGCCTGCTGACTTTGCGAATGATTCTTGCGGCCTTAGATCCGATAAATCATCAAATTTCGATGTCTGGTAACAGCGAAACTCCTGTCTCCCTAGTTTGGATAGAGCTTCAAAGGCGCCTGTCGCAGTTGGAAGATAAAAAAGAGTTTTTGGATTTTATCTGTCACAAATGTCAGTTGGTGCGTATTGTGACGGACGATATTGATGAGGCATTTCGTGTCTTTGATTCCCAGAACTATCGCGGCAAACCGCTTGCCCCTCACGACTTGCTCAAAGCACACCACCTGCGCGAAATGCACGATGAGTCCGCTGCTATGAAAGTGGCTGTCGTTGAGGCTTGGGAAGCCGTAAACGATGAGGATCTGGACAGGCTTTTTTCTACTTTTCTATACCGGATATCCAAGTGGTCACGAGGCGAAAGCTCGCTCGAATTTACTATTCGGGACATCGGCATGTTCAAGGGCATTTCATCACGATCCCACAGGTCATTTTCGCCAAATCTGCGATATCACCTTGCAGCACAAGCCGCTATGCCACTTCTAAGTGCATGGTCGGTATCCTCTACACATGATGCACGAAATGCCGGGCGCAGCCGCTTTCAGCTTGATGCCCCGATAATCGCAGGACGCTCATTTTTCGAGATGGTGACATTCATGCTTGACGAATTGAAGATACTGGAACAAGAGGTTATTGACAGAGGTTTCAAAAACTTTGGCCCATCTCAAAGTCGCTACCGCTACGTGTACGAATTGTTCATTGCCGCGCTGCTTTGCTATACAAACAAGTTTGGCGATGAAGATGTAGATGAAGTGCGAAATAGGTTATTCGCATGGGCATATGCCTTGCGGGTCGAGTTACTTCGTGTGCAATTTGTATCTGCTGACAACCGAGCGCGAGGTAAAAACGATGCAAATAAATCGCCTTTTGTTTTGCTACGTAATGCGATGACTGGAAGTGTTGTCCGCAAACTTCCAATAACAAGTAAGCCATACAGCGATAACCACGAAAAGGAACTCGTTGCTTTTATCAAGGGGCTGCAATGAGCAAGAAGGAGTTGAAACCTGAACTGTTAACAGTAGGCAAGTTATTCACTGACAATTATCTGATTCCTATTTATCAACGGAACTATGCTTGGCGGGCCGAACAGATTGAGCAACTTATTAGCGATATTCAAGACTCGGTGGTAGGGGGCCAGGACAACTATTTTCTTGGGAACCTTGTTGTAATCAAGCGGGGTAGAGAGGATGAGTTCGAGGTCATAGATGGACAACAACGACTTACAACCCTCTATCTGCTTCTTACCTTCCTGGAGCAAGACGGTGAGGGTGAGAAGCCGTCGGTTGGCCATGCAGGCCACTTGCAATATGAGTCGCGCGCACGGGCAACTGAGGCCCTGCTGCGAGTAGCACAGGAGGCGGCTAAGGAGCACGTTCGACCGCAGGGCTCCACGAGTAATGCAGATGCTGGCATTCATGAAGGCTACAGCATCATCAATCAGTTCTTCAAACAAAATGAAAACCTTAATCGCTCACGCGAAAAATTCTCCGATTTCTTGCTAACGAAGGTGACTGTCGTCCGTGCCTCGCTGCCACCCAATACCGACCTCAATCGCTACTTCGAGATCATGAACACTCGTGGGCAGCAACTCAAGCAGGTTGATATTGTTAAGGCTCGCCTGATGAGCAAACTGCCCAATCAATATGAACGCGAATGCTTTGCGTGGGTTTGGGATTCCTGTGCTGACATGGATTCTTATGTCCAGATGTCTCTGACCCGTGGTGACACAAGTTTGCGAAACAAAGTATTTGGTGATGAATGGTCCTGGCTGGAGGTGACCAGCTTCTCTTCGCTAATGGAAAGTCGTCCGCAATCCGGCATCAATTCATCAAGGCAATCCTCCGAAGGGGTATCGTTGTCCTTGGATGAGGCGTTGTCAAAATACGCTAAAGAGCTCGAGTCAAATTCCACTGAAGACGAGGGCAACGAGCGGTTTCGTTCGACTATTGAGTTTCCGGCCTTTCTGCTACACGTTCTAAGAATTATGAAAGGCGATGAGGTCGAAGACGAAGGCCTGCTTGACGACAAGCGCCTCATCAAGTCATTTGACGACGCCGTAAATAATGTACCCGATGCTAAAGCCGATTGGGTGCGTAGTTTTGCATTTATGCTTCTCAAGTGCCGCAACCTCTTCGATGGCTTCATCTTGAAGCGTCAATTCACGGCAAACATCGGTGACGATGGCGATTGGTCTCTCCAGCGACTGAAAAAAGGAGGCGGGGACAAGAAGCCAACCCCGACGTACATCCATGTTTTCTCGGCCAGCAATGGAAGCTTAGAGGAGGACGGGAGTGCTGACCCACATACCCGAGATGTATTGCTGCTTCAGTCCATGCTTCGGATTACCTACACTTCTCCGCGAACGATGCACTGGATTACCAAAGTTCTTCGCTGGCTCTCCGTTAAAGCCCCTCGAGACGTGAAACATGCGGATCTTGCCGATTTGTTGAAGGGATATGCCCGCAGCAAGGTTAAAGAGACATTCTCCTTTGAGAAAGATCAGCAACCACAAGGGTTTGGTATCAGCCGTATCGTCTTTTCGTATCTCGACTATCTTCTGTTGAGTGACTCCTCAAAACGAGATTTCAAATTTCAGTTCAGAACTTCCATTGAGCACTTCTATCCACAGCATCCTGACAAAGAACAGTCGGGCGCGGTTGTTTCAGGTTCTAGCCTTAACCTGCTTGGCAACCTCGCGCTCGTAAGCGTCAGCGCGAACTCAAAATTCAGCAATAGCCTCCCCAGAGCAAAGGCCGAAAACTTCAAGGATACAATTGAACTTCAAAGTCCCAAGCTCAAGAGAATGGCGGAAATCACCCGAAATACAAACTGGGACGATCAGCAGATAACAGCACATCATGAAGCGATGGTGACATTGCTTCGTGATGATGTAAGTCTGGTGGAGGCAAGCGGAAGATCCAACCCAGGGCGTTGACTTCTTTGAATAACTGCTTTTGGATGAATATCCTTTGTGGTGTGCAAGTTGTCAGTCTAAAAGCGTTTTGCGTCAGGCGACACGATCAGTACAGTCTCCAAGTTTTCTTACCATGGTATTTTGTATGGTATCGACATGCAGATATAATTCTATTTTATTGATTTTATAGTGTTTTAAGACAGCATTGATCATCGAGTGGGTAACATAGGCTTAATACATTCCTTGCTCCTCGCACCGGAGCACATCACAGATACTGATTGAGATCCACTTCACGCAGCGGCTGGTTTTGACGTTCTGTTATCATTTGCACTAGGTCTTTTTCGTCCAGCTCATCGAGCATTTGTTCATACAGAGCCGCGGGCACACAATAAAAAACAGGGCGGTTGCGGTCAATAATCGCGACCGGGTAGCCGCCGCCGGCACTGGCGGTGGCCACCGGATCGTTTTTAAGTTCGCTGATGCTGGCAGTCACATCACACAGAATGATATTTGTCATGGTCCCCCCCTGAGACAAGTCATCTGTATGATCGGTAAAGTAAGCTCTTGCGGCAAGTCCCGTCTGTCATTTCGACGGTCAGAAACGGGCAACCGGCAGCTCCTTCCAGCGGGTGGTATATGCCGGTGACAGCATCTCCCGTTTCATCTGCCAGTCCGGCGCAATACCCCGTCCGGCAAACCAGACTTTCCCGAGTCCGGAATGATTAATGCCGTCGAGTACCTTCATCAGCGCATCGCTGTGCGGCCGTGGCTGCACGTCATCGAACAGATTCAGCTGCGCGACGCCGTTCGGACTGAAATCATTGAGCATTATCCCCGCTTTTGCGTAGCGGTGGCCATCGAGCCAGATCCTGTCCAGAGACCTGACCGCAGCCGCGATAATGTCCCGGGTGTCACGGGTAGGGGTGTGCAGTTTTTCCAGTGGCCACGTTACCGTAATACGGCTCATTAACCGCAAAAGGGGATGTCTTGATGAAGGTGCTGATATGCCGGCAGTACTGTCGCTCACCGCGCAACTTTTCCGCCGCGCGCTCGGCATACTGGCAGACGGCCTGGCGCATTTCTTCGTAGGTGGTGATCCGCTGCCCGAAGCTGCGACTGCAGACAATCTGCTGTTTCGGCGGCGGCGCTTCCTCCAGTGAAATGCAACTCTCGCCGTTCAGCTCACGTACCGTGCGCTCCAGCACTACGTTGAAGTTTTTCCGGATAAATGTAGGGTTCGTCAGCGACAGCTGTAGGGCGGTGGTGATCCCCATAACGTGCAGCTTTTTCGCTATCCGGTTCCCCACGCCCCAGATTTCTTCCACCGGCTGCAGGCTGAGTAATTTTGCCGTTCTGCGTGGATTATCGGGCGACAGCGCCAGCACCCCCCTGAATTGTGGCCATTCCTTTGACGCCCACTGCGCCGATTTGGCCAGTGTTTTTGTGGCGCCGAAGCCGACACCGATCGTCAGTCCGGTTCCACTGAGAACATGCCCACGCAGCTGCCTGCCAAAATCCTCCAGATCCATACAGTGGCCAATTCCCCGGGCATCCAGGAAACATTCGTCAATTGAGTATTGTTCGACGCGGGGCGACAGCTCTTCCAGCAGGGCGACCACACGGTTACTCAGGCTCGCGTAGAGCTCGTAGTTGCTGGAAAAAACGTACAATTTTTCAGGAAACTGCGCCTCTTTGAGCTGGAACCAGGGGGTTCCCATCTTTATACCCAGCAGTTTGGCTTCAGCACTCCGGGCAATAACGCAGCCATCGTTGTTACTGAGAACGACGACAGGTTTGCCGCGCAAATCCGGCCTGAAAACCTTCTCGCAACTGGCGTAGAAGGAGTTGACGTCAGCCAGGGCGAACATCAGTCTGCCCTCCGGGTTTTATGAATGAAGGCTGTCACCACGCCGAAAATTTGCAGCGTTTCCGGATCCGGGTACAGGGAAGGGAAGTCCGGGTTCATCGCCTGCAGGGCTGGCCGCGGCGTCAGAAGCAGGCGTTTTACCGTAAATTCACCCTCAATTTCCGCGATAACAATATCCCCGTGCCGCGGCTGTTCTGCTTTATCCACGACCAACAGATCGCCGGAATAGAGGCCAATATCAGTCATTGAGTTGCCAATCGCCCTGACAAAATAGGTGGAGTGGCGCCGGTGAATGCAGTACTCATTCAGATCCAGTTCAGACTCAGTGTAGTCTGCTGCCGGTGACGGAAAACCCGCAGGGCATCGCTCTGTGAACAAAGGAATTTTTACTATGCTGGCTTCTGATACTGCAGGAATGAACTTCATCGTTTTTTCCCTCGCTTAAGGCTGTATATATATGGGTCTTCCCTTGTTGTGGTGGCTGAAGGCATGATAATGGTGTATTTAATCGCCAGAGGTCACCGCCATGGACGAAAAGTCCCTCTACGCTCATATTCTCAACCTGTCCGATCCGTGGCAGGTAAAGTCCCTTTCTCTCGATGAAAATGCCGGTTCTGTTACTGTCACTATTGAGATCGCTGAAAACACCCGGCTAGCCTGTCCGACCTGCGGTAAATCCTGTTCTGTTCACGATCACCGTCATCGTAAATGGCGCCATCTTGATACCTGCCAGTTCACCACTATTGTTGAAGCCGATGTTCCACGAATTATGTGTCCGGAGCATGGCTGCCTGACGTTGCCTGTTCCGTGGGCTGGCCCCGGAAGCCGGTATACGTTGCTATTCGAATCGTTCGTTCTCTCATGGCTGAAAATCAGCACCGTTGATGCTGTCAGGAAGCAACTTAAGCTCAGTTGGAATGCGGTTGACGGCATTATGACCCGGGCAGTTAAGCGAGGTCTTGCCCGGATAAAAAAGCCATTATCCGCCCGTCATATGAATGTGGATGAGGTCGCCTTTAAAAAAGGACATCGTTACATAACGGTGATCTCCGATCGCGATGGTCGGGCGCTGGCCTTAACGGATGATCGCGGCACAGAGAGTCTTGCCGGCTATCTTCGCACGCTCACTGATGGGCAGTTGCTGGCTATCAAAACGCTCTCAATGGACATGAACGCGGGCTATATAAGAGCAGCGCGTATCCACTTACCCAGTGCGGTTGAGAAAATCGCCTTTGACCGCTTCCATGTGGCGAAGCAACTGGGCGAGGTAGTTGATAAAACCCGTCAGAATGAACATCCGCACCTCCCTGTTGAAAGCCGACACCAGGCAAAAGGAACCCGCTTCCTGTGGCAGTACAGCGATAAGTGGATGACCGAATCCCGGCAGGAAAAGCTGATGTGGCTGCGTGCACAGATGAAGCTGACGAGCCAGTGCTGGGCGCTGAAAGAGCTGGCAAAGGATATCTGGAACAGGCCATGGAGCGAGGAAAGACGGAGTGACTGGCAGAGATGGTTGGCGCTGGCGGCTAACAGTGACGTTCCCATGATGAAAAATGCCGCGAAAACGATAGGAAAAAGGCTGTACGGGATCCTGAATGCGATGCGACACAGTGTCTCAAACGGAAATGCGGAGGCACTTAACAGCAAGATCAGGCTGCTGAGGATAAAAGCCAGGGGATACCGAAACCGGGAGCGCTTTAAACTGGGGGTGATGTTCCACTACGGAAAGCTGAATATGGCGTTCTGAGCCTTCCCACCATGATCGGGGAAGACCCATATATATACAGTGTGCGCCGGGAGACCGGTAAAGATCAAGGGGTGAAAGTCCCCGACCATTGAAGGACCAGCAATCCACAGGGTCCCCGAGTCATGCGTTGTATACCGTGAGGTATGGGGCGAAGCGTTGACAGGGGTGTTGACAGGCCAGCCATTGAGCCACGAAATGTATATTAAATTCCCGGGTGCCGACGTTGTACTGTTTACGGAAGGCAACATCATAGGGTGCGTTACTGCGAGTGCCATATGGACCCGGCGGGGTCTGAGACCCTGGCATGTCAATACGATCTTTACGCGGGAACCGGGAGATCTCCCCTCTGACCATCTGCCAGTGCCGGAGATGGCCCGCACCGGGAAGGCGAGGAGCCGAAGCCGGTGATGTACGGAGAGGAGAAGTCGGACTCGCTCATAGTAGCTGCGAATCTGGCGAACAATCCGCAAGGAGCGGAGTCAGTGGAGCGAAGGAGCGGGGCCAAGGGAAACGCGGAACAGCCACACATGCGCCGGACGCAGAGCCGGGAAAGTATGTCACAGAGGCTGTCACGCGTGCGGGAAGCTGCGAAGCAGCGGAAGAAAGAACGGTTTACCGCATTGTTCCACCTCCTGACAGCAGAGGCACTGGAGAACGCATTCCTCTCCCTGAGCAGGAAAGCGGCTGCCGGAGTTGATGGTGTCAGGTGGAAGGACTACGCCGAAAACCTGAAGGTCAACATAGCAGATCTGCACCGGAGGCTTCATCAGGGTAGTTACAGGGCTCAGCCCGGCAGGCGGCACTACATCCCGAAAGCGGATGGAAAACAGCGCCCGCTCGGCATCGCCTCACTGGAGGACAAAATCGTCCAGTATGCGCTGGTTAAGATCCTGAATGCAGTCTACGAAAATGACTTTATGGGGTTTTCATACGGGTTCAGACCCGGGCGAAGCCAGCACAATGCGCTGGACGCACTGGCCACAGGGCTGGTTCGGACCAATGTAAACTGGGTACTGGATGCCGATATCAGTCAGTTCTTCGACAAGGTAAGCCATGAATGGCTAATCAGGTTCATAGAACACAGAATCGGCGACCAGAGGGTAATCAGGCTCATACGAAAGTGGCTCACAGCCGGGACCTCAGAGGAAGGAGAATGGCGGGCATCGGAGGAAGGAGAATGGCGGGCATCGGAGGAAGGCACCCCACAGGGTGCGGTTATCTCGCCGCTGCTGGCAAACATCTACCTCCACTATGTCTTCGATCTGTGGGCGCATCAGTGGCGACGCCGCCATGCCACAGGCAATGTGGTCATGGTCAGATACGCAGATGACATAGTCATCGGGTTCGACAAGCGAATCGACGCTCAATGCTTTCGTATAGCCATGCAGCGCAGACTGAAGGAGTTCGGACTCACGGTACATCCGAAGAAAACCCGACTGACGGAGTTCGGCCGCTTCGCAGCCGAAAACCGCGCCAGCAGGGGAAAAGGTAAACCAGAAACGTTCAACTTCCTCGGGTTCACGCATATCAGTGGGAAAGATCGTAGTGGCAGGTTCATGCTGATACGAAAGACACGCCGGGGCAGGATGACGGCGACACTGAAAGCGATCAAGGACGGACTACGAAAGCGCTGGCATTACTCAATCCCCGAACAGGGAAAATGGCTCAGGAGAGTGGTTCAGGGATACCTGAACTACCACTCAGTCCCGGGCAACTATCCCATGATGCGGAAGTTCAGGATATACGTAACAGACCTCTGGCGACGGGCGCTGAGGCGCAGGAGCCAGCAGGATGATACGACATGGACGAAAGCAAACAGACTGGCAGCCGTATGGCTGCCGAAGGTTCGGGTTCTGCATCCATGGCCTGTGGAGCGGTTCACCGCCAGACACCCAAGGCAGGAGCCCGGTGCGTGAATAGCGCACGCCGGGATCTGTGCGGGGGGTACCCGGTAACGGGTATCCCTACCGCGACATTATTTTGCGGAGGCCGTTTTTTTTCAAGTCATCTTGTTGCCGTTGTCTGTAACCATTTGCTGTTCCTGCAAAAACAGGGAAATTTCAGAAGGATCGCTGCCAGTCCGGAGAATCGTTATCTAATAAAATGTAATATACTGACGTACAGTGCATTTATTCTGAGTGGAGTGATTATGAATACGGGTTTAAGGCAGGTTCTGCGATATGCAGGCGTCCCGGTTGACGCCGCTGAACCGGTGCGCCGGCAATTCGGTAGCCGCCTGATTTTAATCGTGACGGTTGCTCTTCTTCCGCTGTTGATTGTTGACGTCCCTCAGTGGCTATTTGTGCTCTCTCAGATTATCTGGGGAAGCGGTATGTACATTGGTATCTCCGTGGCCAGTGATAAACCAGATCGCCGATAAGCTCAGAACGAGAGGTCTCCCGGGCCGCCTGGTGACGGGCAGCTGATAAACTGGCGCCATGCCATCAACACCGGATAAGGACGTCGCCGGCTTGTCTTTGCCGCCGGCTCCGCTTTGTCCGGCCCCCTCCCTCCGGTCTGCGGCCTTTATACGCAGCCATCGCGTCGCGATGCCAGCTTCTGCTTTTCTCCCTGCGCTCGTAAACCGCGACAGGGGACCTCATGTTGTATCTCCTGCATCGCTTCGGGTAGTGCCGTGCCTTCACTTTAGCCCGGCCGCTGCAGATGCAAGGGTTCGCTGGCGCCGCCATCCTCGCCCGGTCGCAGTTTTTTTAGGAAGCTCGCCGTTCTTCCCGTCGTTTTCTCGCTCAGGTTCGCTCTAAAACCGTCCAGACCAGCTTCGTGCTTTATCTGCGCTGCGGCCTCCGGTGTCGCCCTTGCATCTTCCGCTTTCCGCCGGGCTGTCGTGTCGGCACGGCACAACCCGGTGCCGCAATCTTATGAACCTGTGGAGGTTGCTATGTATCATGCCCGTCAAACCATGCTGAATGTAGAGGAGTCCGACCGTCTCTCGTTCCTGCCGGATCTGTTTGGTAACGATTTTCTGGCCGGAGAGATGCAGGTCTATGCGCTCGCTGAGAAACACATCACCGATTACTGCGGAGGCTTCTGGCATTTCATCCGTATTCCGGAGGGCGGCGGCTACATGATGCCTGACGGTGACCGTTTCCATCTGACTAACCCGGATAACTGGTTTGATCGGTCCGTCAGCGCGGATGCGGCCGGAGTTATCATTACGGCGCTGGCGATCAACCGCCGTATCTGGCTGCACCATGAACGCGGTGATGCTGCCCTGACACGCCACCTGATGCTGCGGGAATCGCAGCTGTGGAATTTCATTGACTCTCATGACGAATGCGCTGCTATTTACGCGGCTCTGGACTGATACTATATCGGGGCGCCCGACGCCCCGTTTAAGGTCAGAGACGGCACGATCTGTGAGGAGCTTACCCGGCTTCGCAGATCGGTGCGGCCGCGCGAAAATCCTGGCAGGCTTCGCCTGCCAGTGAGGCGGTTCGCCACACCTGCGGCGCTGCGTACTGGCCTCACCTCAACAGGTCGCCAGTTAAGGATTAAGAGCGTAATATCTGCGTACCTTTTCTTCTTTTGCTGATTTTGCGTATGTCGCAGTGGAATATTGCCTCTTTTTCAAAGGAGGAGCAGGACAAAGTTGCCGTCGATAGGGTGGCTGCTGATGTTGCCTGGCAGGAGCGCATGAACAAGCCCGTCATGCCGGAACTTGTTGAACGGGAACAGCCTGAACACCTGCGCGAATATTTCCATGAACGGTTCCGCGTACATCGACTGAACAGTCAGCAGCTGCCGCGCGCAAATGCACCCGAATATAATAAACCGGGCGATGATCAGCAGAATTGATTTTCTTACTCAGTGTGTCCAGGGAGGGTAATCTGTGCGTATGTCTCTGATGTTTGCTGCCGTGACGCTTTTAACCGGTATTAACCTGTTTTTTATTCCGTTTCAGCCTGTTCCGGCTCTGTGGGGGGCTATCCTGGCCGTTGCTTTTGTTCTGATTAATGTCGTGGCGGATAAGCTGCGCCTCTGGAGTGGTATTGCGTGGATTATCGTTGCCGGCATCATCATAACGCTGATGCTGAAGGGGAAAGAGCCGGGTGACGAATTTCGTGTCCTGATCACCGTTTTCGCTTTCCTGGCTTCAATCTGGTATAGCGTTGCGCAGTTCAGGAAGGAAAATAAGCTCCGTTCCTGACGCCCCGTCTGGTATGCCGCCGGTTTATCATGGCTTCTTTCCGGCGGCATGAAAAACATATTCTCTCCAGCCTGCATCTTTACGTTTCCGGCTTGCTCCCTGCTGTCTGTCTGCTTTCTCTTCTTCTTCCTGCTGTGATGTCTCTTTTTAACCCTTAAAGGCTTTAAAAGCACACCCGCACTGGACACCTTCGGCTCCCGGCCAGCTGCGCTGTCCAGTCGTCGAGCCACACTCCGCTAACCGCGAAAAGACGCGGTAAACTCCGCCGAACCCGCTACGCGGTTTCGGGCCTGGCGGCTAGTGTCTGATGTCTGACGTCAGGGTCAACGGCAGCGCTTGCTGCGACCGTTCCGGCCGCGCCGCTTTCACCGTGCCGGCGAAGGACTGCCGGCACTCTGCGGGGCAACGCCGTTTCGCGCCCGCGCGTTCCGTCGTTGCGGCGGGTGCCTGCTCCTTTCCCCTGGTACCCGTATCACCCGTTTGAGTCCATTCGCCGGGGCTGAGACAAGCACAACCCGTCTTGCTGTCCAGGGGACGGCAGGGCCTTTCGCAATAAATTTTTCCCGGCCATTCCGCTGCCGCTTCATTAGGCCGAAAAAAATTTCCCGCTCACCCCCGGACATCTGCACCGGGCCGTGCTCGTTTACGCCCTTGCGGCGAACGGCTCTCAAACGGGTGAAGGTTATATCCAGGGGGCAGGTTCAGCAGGTCCCCGCACAAAGTCAAAACCGCGGCCCCGGCAACTCAACGGGTGATGTTCTTTAAAAATCAGGAAAAAGAAAAATGCAGGATCCTTCATTGCGAACGTATCGGATCGCATTTCTGGGAAGCAATGCCAGCGGCAATCTGCCGATGTTTACCCGGGTGCAGGCCACGACCGGAAAACGGGCGATAAAAGCGTTTATTGAACGCTGTGAACCCGTCAAAGGCTGGTTTCTGGGCGAACCGGAAGACATTACCGATCAGCTTAAGAAGGAGGAAGAAGAAGCGGGAAGCAAACCGCAGATATGAAAAAAGCAGGGTAAACCCTGCTTCTCCCACGCCGTAAAAATCGCACGAACGGTTTTTCCGGCTTCGTTAACTACCATAAGGAGTCAACTCTATGATCGTTTCTATTTTTTCACCTTCCGCAGGCGCTGTAAAGCCCCGTCGTCATTCGCGCATTCTGCGCGCAGATATCACCGCACCTGAGATTGATCCCGCTCTCAGAGCTTTCGGGCGTCATATCGCCAGAAGTCACCGCAAAGGGCGCGGTGTCCACATCCCCGCGATGAAAAATACCGCCCTCGGGCAGGTACTCCGCACGCTGGAACTGAAACGCGCATTTAACTGATGAGGTGAGCCGCCCCGCGAGGGGCGGCAACTGCAGGAAGGAGAAAACACAATGACACCGACTACCGCACAGATCATGACGGAAAATACCGTCAGCCAGACTTACCGGGCAACTTATTCACCCGATGATAATAAATTGCGACTTTACGCATCATTACGGCTCGATGAAGAAACGTATTCCCTGATCAACAAAGCAGGCTTTCGCTGGGCGCCCAAACAGGAACTCTTTGTGGCGCCAGCCTGGACGCCGGGGCGGGAGGATGTCCTGCTTTCCCTCGCCGGTGATATCGAGGACGAGGACAGCACCTTGTTTGATCGCCAGGAGCAGCGCGCCGGGCGGTTCAGTGACTACAGTGACCGGCGGGCGGTTGAATCGGAGCAGGCGCTTGCGCATGTTGATTCGCTGGCATCGGCTGTCCCGCTGGGACAGCCGATCCTGGTAGGCCACCACAGCGAGCGCCGCGCGCGCCGGCATGCGCAGAAAATTGAGAACGGCATGAAACGTGCGGTGATGCTGTTCGAGCGCGCCGAATACTGGGAACAGCGCGCGCAGGCCTCTCTGCGGCACGCGAAATACAAGGAGCGTCCGGATGTGCGTTACCGCCGTATCAAAAAAATCGAGGCGGAATTACGCAAGTCCCAAAAGCACATTGCCCGGTCTGAAAAGTATATGACGATGTGGCGTGCGCAGACGCTCGATCTGAAAATGGCGTTACTGGTCAGTAATTATGATCATATTCATGCCTGCTTCACGCTCGACAAATACCCCCGCCCGACAGAGAAAAGCCAGTATGAGGGCTCGATGTCTCTCCATTCTGCCCTGTCTGAGGAGATCATTACTTTTGAACAGGCGCGGGATATTGCGATCCGCTGTCATGAGCGCACGATTAGCCACCAACAGCGCTGGGTTAATCATTACCAGAACCGCCTGGCCTACGAACGCGCGATGCTTAATGAAAACGGTGGCGTTGTCACCCGAACAGAGGAATTTGAACCAGGCGGGCAGGTACTGAGCCGGGGAGAATGGTTAACCATTCTCCGGGTTAACCGGAGTCAGGGGGAGGTGAGTTCAGTCGAAACGCCCTGTTATCGCTTTCTGGGCTACAGCGGCACGATGAAACTCACGCCCGACCGTATCACGGACTACAAAGCCCCGACAGCGGAGGAAGCCAGCGACGCGAAGAAAGCGGCGAAGCGCCCACCGATCGTCAACTATCCGGGGGAAGGGTTCCGGGAAATGACAAAGGCCGAGTGGGCGAAATTACCCGCTGATTATAAAGGCGTGCGGGGTGCTGCAGAAACCGAAACACACGGCGCTTACCGCTTCCGCCGGTGCATGACGCACGGCTGTACGCTCGTGAATGTGTATATCACAGACATGAAAACCGTTGAAATTCCGAAAAAATGACAGGAAGGCTCCCCGGCATCTTGCCGGGGAGATCAGGGAGTACATTCATGCATCATGACCTTAAACACCGTATTCAGGCGATGCGGGACAAACTGGAGGGGCGCGCCCCTGTCGCTGAAATTCAGGGGAGCTCGCAGCTTTTTGTCACCCCCGCCCCGGAATGTCGCCGGCTGGTTGAGCTGGCTGATGTCCGGGAAACCGATCGCATTCTGGAACCCAGCGCAGGAACGGGCGCCATACTGCAGGCGATCAGGGATACAGTCCCCCGGGCGAAGTGTGACGCCGTGGAGCTGCACGCCGGATTAGTCAGCCACCTGCAGGCACGTTTCCCGGAGGTCCGGACCTGGTGCGGGGATTTTCTCGAATATCATCCGGATCGCCGGTATACCCGAATCATCATGAATCCGCCGTTTCATCGCGGTGATGATATCCGGCATATCCGGCGGGCATTAACTCTGCTTGAGCCTGGCGGGATTCTGACGGGCATATGTCTGGACGGCCCGCGTCAGCAAAAGGCGCTGGAGTCCCTGGCGGACGTCTGGGAGCCGTTGCCGCGGGGAACATTCACGTATACCCAGGTAGCGACCGCCATCCTCAGAATAACCGTCTGATGACACGTTAAGCCGGCGGGGCACCTGTCCCCGTCTGGCCGCGCCTCGAAAGACCGCGCGCCTGCGGCGCCGGGAAAACCGGGCCGCGCTGACGCGCCGCCCGCATTTCCTTTCCGCGTCTTCCCTGTTTGCTGCCTGCTGTCTGTCTGCTTCCTCTTCTTCTCCCTGCTGTGATGCCTCTTTTTAACCCTTAAAGGCTTTAAAAGCACACCCACACTGGACACCTTCGGCTCCTGGCCAGCTACGCTGTCCAGTCGTCGAGCCACACTCCGCTAACCGCGAAAAGACGCGGTAAGCTCCGCCGAACCCGCTACGCGGTTTCGGGCCTGGCGGCTAGTGTCTGATGTCTGACGTCAAGGTCAACGGCAGCGCTTGCTGCGACCGTCCCGGTCGCGCCGCTTTCACCGTGCCGGCGATAAAGCTGCCGGCACTCTGCGGGGCAACGCCGTTCTCGCGCCCGCGCTCTTCGTCGTTGCGGCGGGTGCCTGCTCCTTTCCCCTGGTACCCGTATCACCCGTTTGAGTCCATTCGCCGGGGCTGAGACAAGCACAACCCGTCTTGCTGTCCAGGGGACGGCAGGGCCTTTCGCAATAAATTTTTCCCGGCCATTCCGCTGCCGCTTCATTAGGCCGAAAAAAATTTCCCGCTCACCCCCGGACATCTGCACCGGGCCGTGCTCGTTTACGCCCTTGCGGCGAACGGCTCTCAAACGGGTGAAGGTTATATCCAGGGGGCAGGTTCAGCAGGTCCCCGCACAAAGTCAAAACCGCGGCCCCGGCAACTCAACGGGTGATGGTTTTAAAAGGCAAAACAACGGATTAAGGAGATTCATCATGGCAGCACGTGGCGTTAACAAAGTCATTCTGGTTGGACATCTGGGACAGGACCCGGAAGTGCGTTACATGCCCAACGGGGGCGCAGTGGTCAATCTGACGCTGGCCACGTCTGAAACATGGCGTGACAAGCAGACGGGAGAGATGCGCGAAAACACCGAGTGGCACCGTGTTGTCATGTTCGGCAAGCTCGCGGAAGTGGCGGGTGAATACCTGCGTAAAGGCGCACAGGTCTACATCGAGGGCCAGCTGCGCACCCGCAACTGGCAGGACGATGCCGGAGTCACGCGCTACGTCACCGAGGTGCTGGTCGGGCAGAACGGCACCCTGCAGATGCTCGGCGGCCGCCGTGAATCCGGAGTGCCTGAGAGCGCCGCGCAGCCGCAAAATCCTGCCACCCCGGCACAACCTGCTCAGGCCGCAGCTAAATCCCCGAAAGCGAAGGGCGGTAAGAAAGGCCGTCAGGATGCCGCCCCGTCTCAGCAACCGCCTCAGCCACTCCCGGATGATTTCCCACCAATGGATGATGACGCGCCCTTTTAAACCACGATGAAGACGCCCCGTTCAGGCGGGGCAGAAAAGGAGAAACACATGGACCATAACGTTTTGTCCCCGCTTGTATCCCTGCCGGATGGCACGTTTACCCGCGAGCAGGCTCAGGTTGTCGCAGCGCAGTATCAGAATGTGGCGATTGAAGATGACCAGGGGACCCATTTTCGCCTTGTCGTCCGTCATCAGGATGACGGCAGCATGATCTGGCGCGTCTGGAATTTTGAACCGGGCGGCGAGGACATGATGAACCGCTACATCCGGGACTACGGAGTACGCAAAACGAAGTAAGCAGTAAGAAGAAGGCCGGACAGGTGGGCTGTCCGGCAGACATTCATCAATAGCTAAGAGGTATCAATTATGTCTGCAACAGAGTCTAAGGTAAAAACTGCACCGAAAACCAGCAAAAAAACGCTTAAGTCTGCCGAAGCTGAGGCGCTTAAAGTGGCTCTCGATGCCGCACAGGTCGAGTATGTCCCGGTGACGGCACTGGTGAAGTCTCCCCTGAACGTCAGGACCATTCCCTATCCGGCGGAGAAAGTCTGTTCAATGGCAGATTCCATTGAAGCCATTGGCCTGTTGCAGAATCTGGTCGTGCATAACCTCCCGGATGGTCGCTGTGGTGTGGCTGCCGGTGGTCGTCGCCTGAAAGCGCTGCAGCTCCTGCAGAGTGAAAACCGTATCGATGCCGGATATCAGGTGATGGTGAAAAAGGTACCTGATGAACTGGCTGTTGCGGCATCAATGGCAGAAAACGAACAGCAGATGGCAATGCATCCGTCTGAACAGATCGCCGGGTTCCGCACACTGGCAGAGCAGGGGAAAACCGCCGCGCAGATTGGCGATTTGCTTGGGTTCGGTACGCGTCATGTTCAGCGCATGTTGAAGCTGACCGAACTGGCTCCCGAAATTCTGGCGGCGCTGGCGAAGGATGAAATCACCACCGAACACTGCCAGGCACTGGCGCTCGAAAGCGATCAGAAACGCCAGGTGGAAGTGCTGGAATCCGCCCGCAAACGGTCCTGGAATAATGAAGCATCAGTTTCCTCGATCCGTAACCTCATTATCTCAGAAGAGGTTTCCACAAACGGCGACAAATTCCGCTTTGTGGGAGAGGCCGCATTCAGTCCGGATGAAATCCGGGTTGATCTCTTCAGCAGCGAAAACGGCGGCTATGTCAAAAGTGCATCGCTCGATACCGCCCTGCTGGAAAAACTGCAGAACATCGCGGAGCACCTCCGCGAAGCGGAAGGCTGGTCATGGTGTGATGGTCGTCTTGACCCGATTTCACACTACGGGAAGGACACTAAAATCTGGCGCCTGCATGCTGTCCCGCCTGTGGAATATACCGAAGCCGAATCAGAACGTCTTGCAGAGCTGGAAGCTCTGGAAGCTAAGTATGAAGACGAGAACCCCGGCGTGAATGATGACGTCGTGGCCGGGGCTCTGGAAGCCGTCTGGGAAGAACAGCAGACCATCGCGCACCGGGCAAAACACCGGGCATGGACGGATGAAATGAAGCAATCTGCCGGAGTGGTGGTTTCCTGGACTGGCCAGGAGGTGAAAGTACAGCGCGGTGTGGTGCTGTGCGCCGATGAAAAAATGGAGGAGAAGGATGCATCCACCGATCAGGCCCCTGAAAAAGTCGATCCGCTGGACGCCGTCAGTGTCCCGTTGCTGACCCGCCTTTCTTCTGAACGCACACTGGCGGTTCAGGCGGCCCTGTTGCAGCAGCCGCAGAAAGCCGTCGCGCTGATGGTCTGGAAAATGTGTAACTCGGTTTTCCATACCACAACGTCCGTCAAAGAGCCGTTCTGCATTAGCGTGAGTGTGTCGCATTACGCGCTGACCCGTGAAGCACCTGACGGTGAAAACAGCGTTGCGTTTCAGGCCATCCAGTCAGAAAAAGAACGTCTTGAAGCCCTGCTGCCGGAAAACTGGCGAAAGGATATGACCACCTTCTTTACGCTCGATGGCGCAACCCTGATGGCACTGATGGCTTTCTGCACCGCCTGCTCCATAGATGGTGTACAGGGCAAGGATGAATCTGGTCGTAAACACCAGAGTTCGCTGGATGGGGTGGAAAACGCCATTCAGTTTGACCTTCGTGACTGGTGGAAACCGACGGCTGATAACCTTTTCTCGCACATGAAGCTGCCACACATTGTACAGGCACTCTCTCAGGCCGGACTGGCTGGCGCAGCACAGGACGCCGCGAAGATGAAGAAAAAGGATGCCGCTGAACATGCAGAGCACTTCCTCTCAAAAATCCGTTGGGTTCCGGAATGGATGACCAGTGCTGACAATCAGAAACAGCCTGCCGCAAAGTCTGAACTCAGTCTGGCAACAAGTCAGAACGATACCGACGCTGATGCCGGCGACGTCACCGACCATAACAACCCGGCCTGCGCCGCCTGATAACGGAGACGCCGCCCTGCGGGGCGGCGATAAGGAGACTGAAAATGAAAACGTTACTGACTCTGGATGTCCTGAAAACCATGTCTTCTGATGAGCTGGAAGACTACCGCGCCGCCGGTGAAGACTTTCGCCGGGAGCTGAGTCACGCTGTCATGCGCGATCTGACCTCACCGTCCGGCTGGTCCGTGAATGCCGAATACCGGTGCGAATTTGGCGGCTTCTTTCCTGTCCAGATCCGTTTTACCCCCTCTCATGGTCACTTTGATGTGGCGGTATGCAGTCCGGGGGAGTTGAATCCTCGCTGGATAGTGGTCTTTGTTACCCGTGACGGTCAGCCGTTCTCTGTCGTTCGCGTGATGGATGCATTCAACCCTGAACTCATCACCCATACTCTGGATCTCATCGAGTGTCTTGACGCCGGTGGCTACTCGTTTGCCAGCATCATCAGCACGCTGTCACAGGAGGGCGCACAATGATCCCGTCATCCAGTGCTCTTGTATCCCTGAAACCAGCCCGTCAGGCAGCGCTGCAGGCCATCATGACGGTGGAAGAGGCTCGCCAGCGCGGCGCACGTCTGCCATCGATGCCACACGTCCGGACATTCCTGCGCCTGCTGACAGGCTGTAGCCGGATTAACAGTGACGTTGCCCGCCGTATTCCGGGCCTTCACCGTGATCCAAAAGACCGCCTTTCCAGCCTGAAACAGGTGGAAGAGGCGCTGGATATGCTTATCTCCAGCCACGGGGAATACTGTCCGCTGCCGCTGACAATGGATGTGCAGGCTGAACTTTTTCCGGAAGTCCTTCATACCCGAACAGTACGCAGGCTAAAACGTCAGGACTTTGCCTTCACCCGAAAAATGCGCCGTGAAGCCCGTCAGGTCGAGCAGTCCTGGTTACTGCGTCAGAACCTGCTGGGACAGGCTGTCACAGAACTGAATTTTCAGTCACCGGAAACCGTCTGCACCTGGTACACCCGGTGGAGCGACGAGTTTGACGCGGCAGAGCTTGCAGCACCGTTCTGGCGCTGGCAGTCGCGATTCACATCGCTGAAGGAACTGGACTGGCTTCGCATCAGCGGTGAGCCGCTGTATGCAGTGATGTACGAAATTCCGTTAATTGTCCGGGAAACACCTGAGCATATTCGTGTTGCTGAACGCTGGCAGGTGCCAAATAAGCTGGCTGATCGGAGTGGTGTATGAAGTGGCGCTATTCTCTGCGCTGGAAACTGCCGCACAGGCCCTGCCCGGGTCCACGGGAACTGATTTCCGTTGTCGTGGAGGCTGGGCAGGCGGCACCTGAAGAGGTGATGTCACGCTGGGTGGCTGGCTCAGGTTACGCTGTATGCGTGGATTTTCACGGCCAGAAACAGATCCAACGCTGGAGCGATGAACGGAAAGCTGCGGTGAGAAGGCGCAACATGCAGGCTCGTATTCATCGTGTTGCCCCTTTGTTTGCCGACGAGTTAATCGAGCGTGAACTGGCTGCGCGTCCGGAGTATTTCAATGGCAAGTCCGCCCGATGAATAAGTACAATGCTGTCTGACAACTCAGATGGCCAAATACAAGGAAAGCAGAACTATGAGGTACTGGTTGCTCGTTATCTTAATGAACGTGCTGTTCTGGTTGATCGTGAAGCATGTTGCTCCGGAATGGTATGGTTCCCCTGGTTATTATGCAGGCCAGATTATCTGCACACTAATAGCTGCGGTCATCACATGGCGTGATCCGCCTGACTGGTTAGATGGAATCCTGCTCGGCGTTATAGAATTCGGCGTTCTGATTGCCGGGATTATATTCTTTGTCTGGGGCATCGGGTACAAGCTGGCATTCTGGGGGCAACATGATCCTAATACCATATATGCAAGTGCAAACGATGTGATTTTGCCTAATCTTGCGCTGGGCACGGGCGTCTTGATTGCGGGATGGGTATACATTAGATATTTAAAGCGCTAAGCAGCATAAAGCGTGGATATACCTGGTAAGAAATAGCACCGTCCCGGTATAATCGACGTGGCGCTTGAGGCTTTTTGCCTCATGACGTGAAGGTGGTTTGTTACCGTGTTGTGTGGCAAAAAGCAGAAAGCCCCGTAGTTAATTTTCATTAACCCACGAGGCCACCTGTATGCCTAGACAACATCAGGATAGCCTCTTAGATGCCGCAAGGCAAGGAGAAGAAGGCCATGAAACTGCCGCGAAACACTCTGCTCGGGTGCGTATTAATAGTGTGCCTCACACTGCTGATATTCACTTACCTCACCCGGAAATCACTTTGTGAAATCCGGTACAGGGACACGAACAGGGAGGTGGCGGCTTTTCTGGCTTACGAATCCGCTAAGTAGCTAACCCCGGCGGGGGGAAGCCCCCGCCATTCAGGGGAGATGATGTCTGACAAGCCTGAAGCGCCTTTATGAAGGGGTTACCGTTCACCGGTAGCCCCTTTTTCCTGCTTACAGGAAAAAAAGCCCGCACGACAGGCGGGCAAAAATCTTTCATCTACCTACAACACAGATTCAATGAATCGCAAGTCACATTAACATCCTTCATTCACCGTAACACCCTGTCATCAGTCTGAAAAAAAAGTGATTGATTGTGAACATTTGGGTTCTGGTGATAAGTTCTCTCTGTAGCGTAGCCCTCTTTACGGAGGGGTGGAAACAGCAACGGCAGAGTTAAAAGACCACGAGTCAGTGAGGCTGTCCAAAGGCTCCCCGGGGAAACCCGGCGCTACATCAGGTTGCATAGCACTTAACCCGCCCGCCTGCCGGGTTTTCCTTCCGGAAAAGTGCTGCTATAACTTATTCGTGCAATGCGCGGTATCCGCTTTCCTGGTAAATCAGTCGCCCGGTCTGCCAGGTGATACTGCAGTTCATTCCTTATATGATACAGTGATGTTCGCCTGCTTTTTAAGCAGGCTTTTTTTGTTGATTATGTATGACATCTGTCATACAGTTGATTGCGTAATGAACAGAAATTGTTCCACTTAACTCAGTGAGGCGAAGCGCAGTCGCGGGTGAGCCAAAGGAGAGCCAGCATGAACTTCACGATAAAATCCCGTAAAACCGGCGAAATTTTCAGTTTTTACGCACCCGACAGTGGTGGTTATGTTCACCTGGAGTCCCCGGGGCACCCTGGTAACACCGGCGCCCAGATTTGCCGTGGTGGAGGGTTTATGGGGAGTACGCTTTCCTGTGGCGCTTCTGAGGACGATCTGGCCAGTGTTGCCCGTAAATGGTACCGACAGTTCGTGAGGGAGCGGCGCAAATTCTTAATTATGTCGGGCCAGTATTCTGAGGATAACCAGTGAAAAAAGAGATCTCCCGCAACCCCTCTTTCACACCTTCGCCTAAGCTGCGAGCACATCTGAACTCCCACAGGGAAGGGGTGACTGAACGGCTGAATAATATCTTTGATCGCTATGCGCATCTGGTTCGCGCCTGTGCCCTTCCTCTCGATGACGACGAAACACAGGTTCTGCTTAATGTTCTGAATGGCTCCGTTGTGGAACCCGCCTTTATTGAATATCTGGCTCAGGAAATTCGGGACTCGGATGATTATCTGGAAGGGATACCCGCAGCTAAATCACTGTACGAAAAGTGTCAGTCAGCGACCTATCCGCAATTGCTGGCCACCGTCGAACGGCTCGATCGCTGAAGAAGGTAAATCCGATGAGTGACGTACTTTCCTGCAGACAACTTACGGCTAATCTTAAGATGATTGCCGGGGCGATTGGCTGCCTCAACAGGAACGATGTTGCACAAATTATCAGCCTGGGCGGTGTTCCATGTTCAAAAAGCCGGGCCGACTCGATAATCCGCAGTGCCGGGGCGGAAAAAAATGCATCCGGTAATTCTCATCTTCGCGGAGCCAGAATAAAACGATCCGCAGATGTCACACCGGAAGAATTCAATGCGTTTTGTGCAGGGCTGAAAACATTTCTTGTCTCGTTTGAAACGAATAATGTGAGTGAAAACAATGATAAGTAAGCTCCTGACCTGTCTGTGCTCCGGACAAATGCAGTTTCAGGAATTAATAAATCCCTATATATGGCAGCGTTAATTTTGTGACGCGGATTATTACATCCAGCCCGCTTATTGAGCTGTAGATATTGATTTATGTTGATTGTTCTCGATTCGTCCATTGGATCAGCCCGTTATTTCTCTGCGGGCTTTTGTTCTTATATTCCTCCGTTCCTTCCTGTGATGGCTTTATTTCCTGCTGTGTCCCTTTTTAAAACTGAAAAGGATTAAAAGCACACCCACACTGGACACCTTCGGCTCCTGGCCAGCTGCGCTGTCCAGTCGTCGAGCCACACTCCGCCAGGGCAGCTGCTTCGCACCCGCCGGGCTCCGCCGAACCCGCAAGCGGTTTCGGGCCTGACGGCTAGTGTCTGATGTCTGAGGTCAGGGTCAACGGCAGCGCTTGCTGCGACCGTTCCGGCCGCGCCGCTTTCACCGTGCCGGCGATAAAGCTGCCGGCACTCTGCAGGGCAACGCCGTTTCGCGCCCGCGCTCTTCGTCGTTGCGGCGGATGCCTGCTCCTTTCCCCTGGCGCCGTATCACCCGTTTGAGTCCATTCGCCGGGGCTGAGACAAGCACAGTCGCCATCATCCGTCCAGGGTAAATGGCACGCGGTAAACCGCGCCCTGGACAGCTGCTGTCGCCCGTGCTCGTTTACGCCCTCGCGGCGAACGGCTCTCAAACGGGTGAAGGTTTTATCCAGGGGGCAGGTTCAGCAGGTCCCCGCACAAAGTCAAAACCGCGGCCCCGGCAACTCAACGGGTGATGGTTTTAAAAGGCAGAAAAACAGACAAAGGAGAAAGCTGGATGAGCACACAAAACGTCAACGTAAAACCCTCCACCAAAGAAAGCACAACCCTCCGGACTGACGGTTTTGTGCGCAACATTCATTCCCGAAACCCGTTCGATGTTATCCGCGCCGATGTAGTGCTGGAACGTATCGAGAAAGAGGCTGGTTGGTGCTGCGGGATGCATTACGAGCTGTATCAGGCCCATCTGCTGGGTGGTGCGCTGGATTATCTGGATGCGCTGCCGTTGAAAGACCGTCCGGTGTTAATGGGCGCTGCGGCAAAGCGCGGCTATCTGCTGACGCTAGCCGAAGAGGAACGCGCGCTGGAAGCACGGGATGTACTGATGAGTGAACTGGCGGCAAACGACTGCTGAGAAATAAACACGGATGGCGGCGTATCGCTGCCATCCCTTAAAGACCAGAGGTAACGCAAAATGAAAGTATACGGCCATCAACACTCATCAGAGGTTTTCTCCCGGGAAACTTCCCCATCCTGTTTTGAACCAAAAGCGGAAAAGTTGATCGCTTTTCATGGAAAGGATGCCAGTTACGCCTATAACGTGCTGGCCGATCTGAAAGCCGCAGGTGCTTCATATACGCGCCGGAATATCATCGCCGATATGTTCCGCCGTCTGGGTGTGGAATGAGGTCTGGGCAATGGAACACGTGAAAAGACAAATCCAGCAGGGGGCAGGGAACGCCTATTATGCGGGGATGCAGTGGCGCGGTATTACACTCGGACACGCCGATGCTGCAGCGCTTAATCAGTTTGATATCGATATCAGCAAAGCTCAGGCACCCGAAGCACGCACCTGGTTGCTTCAGAACAAAGCGGAATTCATAGCTCTTATGCTGGGTATTGAGATTGTAAAGATCGGGTAGTGAGAAGTTAGCTAACTTAGCTCTTGAGCTAAGTTAGCTTTTAAGCTAACGTATACACATACGGACCAGAGATTACATTCATGTTCACAGTCATCTTTCATGATGAGGCTGAAAAAGAGTTTACGGCTCTGCCTGCTGCCATTCGTGCAAAAATGGCCAGGCTACTCATGAAGCTGGAAGCAAACCCTCGCCAGCTACGCGAGCCAGATACCAAGCCGCTTGGAAACGGCCTTTTCGAAATACGTACAATGGGGGCAGATATCGCCCGCGGAATCTGGGTATATCAGAGTGGTGAACGTATTTTTCTACTTCGGATCTTTATCAAAAAATCGCCAAAAACGCCCCCGGCAGAAATAGATCTGGCACTTCGCAGACTGGAGGAAATGCAGAATGAAATATAAAACCCTTAGCCAGGTTCATACCGAAGCAATGAACGATCATGAGTACAGCGCGGCATTCGAGGCAGAAGAAGCCTCGGAGCTACTTCGGGAAACCTTAGCAACATGGAGAAAAGAAGCGGGTTTGACGTCGGCACAGGTTGCAGAACGTATGGGCATCAAAGCGCCTACTATCTCACGTATGGAGAAGAACGCTTCGCGAATGAGTATTCAGACGCTGGTTCGGTACGCCAGAGCCTGCGGTGTTAACTTTAAAATTCAGCAGGTTTGAATGTCACTCGTCAGCCGGATCCTCAGTGGTGAACGCAGTCTGACCCTCGATCACATGCGGGCGCTGGCAAATCGATTTCAAATCCCGGTCTCGATGTTTGTTGACTGATTCGGGAACAGAGCAGGCGAAGGGGGCATCTGTCCCCGTCTGGCCGCGCCTCGAAAGGCCGCGCGCCTGCGGCGCCGGGAAAACCGGGCCGCGCTGACGCGCCGCCCGCATTTCCTTTCCGCGTCTTCCCTGTTTGCTGCCTGCTGTCTGTCTGCTTCCTCTTCTTCTCCCTGCTGTGATGCCTCTTTTTAACCCTTAAAGGCTTTAAAAGCACACCCATACTGGACACCTTCGGCTCCTGGCCAGCTACGCTGTCCAGTCGTCGAGCCACACTCCGCTAACCGCGAAAAGACGCGGTAAGCTCCGCCGAACCCGCAAGCGGTTTCGGGCCTGACGGCTAGTGTCTGATGTCTGAAGTCAAGGTCAACGGCAGCGCTTGCTGCGACCGTCCCGGTCGCGCCGCTTTCACCGTGCCGGCGAAGGACTGCCGGCACTCTGCAGGGCAACGCCGTTTCGCGCCCGCGCTCTTCGTCGTTGCGGCGGGTGCCTGCTCCTTTCCCCTGGTACCCGTATCACCCGTTTGAGTCCATTCGCCGGGGCTGAGACAAGCACAACCCGTCTTGCTGTCCAGGGGACGGCAGAGCCTTTCGCAATAAATTTTTCCCGGCCATTCCGCTGCGCTTCATTAGACCGAAAAAAATTTCCCGCTCACCCCCGGACATCTGCACCGGGCCGTGCTCGTTTACGCCCTCGCGGCGAACGGCTCTCAAACGGGTGAAGGTTATATCCAGGGGGCAGGTTCAGCAGGTCCCCGCACAAAGTCAAAACCGCGGCCCCGGCAACTCAACGGGTGATGGTTAAAAAATTAAACAGGTGAAGGAGAATAATATGCGTTTAGCATCCCGATTTGGACTTACTCATTCCATTCGTCAGGAACGCCCACTGACTAACGATGAATTAGTCAAGGTTGTACCTTCTGTGTTTTCAGAAGAAAAGCATAATTCACGTAGTGATCGCTATACCTATATTCCAACCATTACACTGCTGGATAAATTACGTGAAGAAGGTTTCCAGCCATTTTTTGCCTGTCAGTCACGAGTAAGGGATGAGGATAAACGGGGGCATACTAAGCATATGGTAAGACTTCGCCGTGAAGGGGCCAATAAAGGAACAGAAGTACCCGAAATCATTCTTCTTAACTCGCATGATGGATCGTCCAGTTATCAAATGATCCCGGGTATGTTCCGTTTTGTATGCACAAATGGCCTTGTGTGCGGTACGTCGTTTGGTGAGATTCGTGTACCTCATAAAGGTGATATTGTTGGAAGGGTTATCGAAGGTGCTTACGAAGTTCTGGGAATTTTCGATAAAATAACTGAAGGCGTTGATGTCATGAAGTCTATTGCCTTAACCAAGGAAGAACAGCGTCTGTTTGGACAAGCTGCATTAACCTACCGATATGAAGATGAAAATAAATCTCCGGTCAGTATTGAACAGATAATTCATCCGCGCCGTTATGAAGATAAAAAAGATGACATCTGGACTACATATCAAAGGGTCCAGGAAAATCTGATTAAAGGCGGTTTGCCTGGCCGAACTGAAAAAGGGAAAAGAACAACAACCCGGCCAGTAAAAGCAATCGATGGTGATGTTAAACTCAATAAGGCATTGTGGTTAATTGCGGAGAAATTCCGCACTCTTAAAGGCTAATTATAAGCGCCGGGCAGCTGTCCGGCGTTTTGATGGTGGGAATACTTATGTTTGAATTTAAAGCTGTCTGTATCAGTATTTCACATATGGAAGAAGGTGATATCAGAGTTCTTCAGGTGCTTTCATCAACAACCAATTATCTAACTTGCGATAGTTACTTAGAGTGGATACATGATACACCTTATGGTTGTGTTATAAGGATGTATGATTTCAAACGCCATCTTCTGGCGCTAAAAAGAGGTGGGGTGTCAAAATTTTTACGCAAAACTCTTATACTAATGCACCGGGAGGGTGGGTATCTGCTTTTTCATTTTGATAGTGATGCCGATTATTATCCAGGTATAGATGCCGTAGATTTTTAAGAAATTCAAGCCTTCTTATATCAGAAGGCTTTTTAGTTCATGGCGATTTTCTGATCTTTAGAAGAAGTTCGTTTGCTTGCTTTGATAGCCGTGTAGTAGTAATGGATCTTCTTCGCATACTCGTAACGTCTTGCTGCCTGGCGCGGGGTCTTTTTGAAGCCTGCATTGTATGCCCCGACTGCATCCCACGAAACGCCCCACTTTTTAAACGCCTGAGCCAGATAATAGGCTCCGGTGTAGATGTTAAGACAAGCATCGCTAAGAAGATGATCCGGTTTTATTCCATATCGCGACAGTTCGTTGAAATGCTGCGAGTCAATTTGCATCAAGCCTGATCCATAACCCGTAACAGGATTACGCCCAATCGCATCAATTTTAAATCCTGATTCTTGCCATGATATAGCACGCAGGAGATCCGGATCAATTTTGTAATCCCTGCCAGCCATATCAAAGCAGTCTGCTGCCATTGATGACAATGGTATTAAAGACAGGATGATACCAAACGCTACTCCCTTCATGAATTCCCCTCCGTGCCAAATCCCGGAATAACCTTAACCCATCCAAGACCGAGACTCAACATATATGCACTCCTCACCACAAAATCACCACACACTACGCAAAATTAAAATTTTGCAGATTTCACTTTAGCTTCAGTGGCTTAACTGTAGTTATATTACATTATGTTATTTTTCTTTATATATATGTGAGTTGCCGGCGAGTCAGTAGTAAGTCGTCGGTAAGTCTATAGCGACTCGTTTATGACTCACTCTTTTATAATCATATATTTAAAGCGACTTAACTCTAGACTTAAGTCGCCATATGACTCGTAATGCAACTTTCTTAGACTCTAGACTTAAGTTTAGAGTTGTAAAGAAGGTAAACTCGCGTTATCTTCTCGCCATAATAACTTGTTTGATGCTGTTTTTAATAAAGGAACCGATATGGCCAGGGTACAAGCTTATGCTAGTGATGAAGTTGCAGAGAAAATTAATGCAATAGTGGAAAAGCGAAGGGCTGAAGGGGCAAAGGAAAAGGATGTCAGTTTTTCAAGTGTCGCTTCGATGCTCCTTGAATTAGGGCTTAGGGTTTATGAGGCTCAAATGGAAAGAAAAGATTCAGGGTTTAACCAAACTGAGTTTAATAAGATTTTGCTTGAGAATGTCATGAAGACTCAGTTTACCGTATCCAAACTTTTGGCTATTGGCTCTCTAAGCCCTCATGTTACAGGTGATGAACGATTCGAGTTCCGCAGCATGGTGAGTAACATTCGAGAAGATGCAAAAGATGTTATTTCTCACTTCTTCCCCGAGCAGGAAGAAGAGTAAGAACTGGTGTGTGTTTATGGTGGTTTGTAATTAATTCAGCAGTAAAAAAAGAATAATGATCTAGCTTTAAAAAGTGACATGGAAGTATAAGGAATATAGAATACTTACAGGGTTGTACTAAAATTTGTTGAAGCGTTGACGTCCGGGGCTTGTCCCCCCGAACGTCAACTATCCATAGTGTCCTTTCCAGGAGGCGCCTATGTGTGCGAAGGATCGTAGTCATATTGCTGTGCGCAGTCAAACAGATTCCATTCATTCTATGCGCGAGATGCTTAATATTTCATCTTGCCCTGCTTTTATTCGTGATTCCCGGGGCGAAGTAATTCACACCAGCCCAACCTTTGACAAAATTTTCTTAACATCTGGTGGAACTGGAGCATTTGATACACCCAGAGCACCGGGAAGCTGGTTTCTGGATCTCTCCCTGGAGATCAAACTGGAACTGATGCAGTCAGAACTGAAATCGTTTTCAGAAGGTTCTGCTGTACTTGTTAAAAATATTTGGTTGGCAGGTTCACTTTGGACTGTTTTTATTGAAACGTTCTCGATTAATGAAGATACATACAGTAAATGGGTTTTTATAAATGAAGATGAACCGATACCTCATCCTTCAATGGAATACAATGACTTTTCTATAAAGATGCAAAGATATATCGAAAGAATTCAGCGTTCAGCAAAGTCTGACTGGGCTATCTTTAATCTGTATGCGGTTGGGTTTTCTCATGCATCTATTTCTAAGATTACAGGTGTTGGGGTGCAAACCTCAAAAAATACAGTTAGTAAAATAAAAAAGGAACTGAGCTTTGATGATCGTGACTATATCATAATGTCATCGATCTATACTCTAAGTTATGGAAAGTTTATATCGAATGTGGTTTCGATATTAAAAGACGGTGTTAATTTTTTGTTAAATCAAAAGTACCATCGGTACTTTTGATTTGTGAAAATAATTTACTCAAGATTTCTCCTTAGTTTGTTTACTTTTAAATCCTCCAATGTAAGATTTATTAAAGGTTGGTAATCTTACTTTGGAGGTCGATTGGAAAGAGCGATTAGGAGCAACGCACGACCTGCGCCTGGAAAAAATGTGCTTTTAAAATTAGATGAAGAAACTAATCGTCGACTCATCAAAGCAAAAGACAGAAGCAGAAGAAGTAAAACAGCTGAAGCTTATTTGAGACTGAAAGATCATCTAGAACGTTTTCCGGACTTTTATAACTCGGAACTAGCCGTACCAGGAGGTGAAAAGGAAGAGTGATTTAACATCATAGTCAAAAATCTGTTTTATATATCAACCATTCTTTTTAAAGGAAATAAATATGAATGCTGTATTAAGTGTTCAGGGCTCTGCTGTCTCTGAAAAAACCAAACCGTCTTTTATGTCCCGCGTTTTCAATAAAAAGAAAGCCCTGAAAGTCGCTAAAGTTGCGCTGCCGGTTGCTGCTGTGGCGGCGTTCTTCCCGGATGCTGCGATGGCCACCACCACGGCAACCGACCTGATGAAGTCCGGGGATGCGACCGTTAAAGGCACGTTTGGTAAGCAGTCCAGCGTCGTCAAATGGGTGGTTCTGGCAGAAGTTGTCGCCGGCGGCATCATGTACATGATGACCAAAAACGTGAAGTTCCTGTTTGGCTTCGCGATTATTTCCACCTTTATCACCATCGGTATGTCGGTCGCCGGTTACTGACAGGAAGCACGTGATGACGGGAGACGAATTAAAGCGATACCGTTTCCCGGAAACACTGACTAACCAGTCCCGCTGGTTTGGCTTATATCTCGATGAACTTATCCCGGCCGTGATTTGTCTCGGCTGGGGTTTCTGGACCAGCAAGTTCATTTTTGGCATAGCTTCAGCGGTACTGGTTTTCTGGGGTATCAAGAAACTGAAAAAAGGGCGGGGCAGTTCCTGGCTACGCGACCTGATTTACTGGTATCTGCCAACCTCCCTTCTTAAAGGTTTCTTTCATGATGTTCCGGACTCCTGTTTCCGGCAGTGGATTAAATAAATCAACGGGGAAATAACATATGGAACATGGTGCCAGACAAAATACCACCCGCGTTATCGCTGTGGGATTTATCAGTCTGGGGACACTCCTGACCCTCAGTCTTGCGACCAATATTATCCAGGGCATAAATAATTACCGTCTGCAGACGGAACAGAAAGTGGCGGTGACACCGATGTTATTCCGTGCACCCTTTGCGGTGTCTCAGAACCAGGCTGACGCCTCTTATATTGAGCAGCTGGGCCTGTCCTTTGTTGCCCTGCGTCTGAATGTCACGCCGGAAACGGTTGATGCCCAGCATCAGCAGCTACTCCGGTATGTATTACCCGCCTCGCAGAACAGCCTCAAGGTCCAGCTGGCTGAAGATGCGAAACGCATTAAAGACAATAACGTTAATTCCACCTTTTATATGACGTCGATGCGTGCCTGGCCGGCAGAGAACCGCGTGGATATCCGGGGTGAGCTGAAAACGTGGATTGGGGATTCCAAACCCTACAGTGAAATTAAAAGCTATGTCATTCAGTTCAGTCGTGTCGATGGTGTCAGCTGGCTGGCACGTTTTGGAGAAATAAATAATGAAAAAAATTAACCCGTTATTTATTTCAGGCTGTCTGCTGTTGGCCGCCCCCGCGATGTCCGCGACCCTCAGCGGTACGCTGGCGCCGACAGTGGTCCCCCTAACCAATGGTGGTCAGGCAAATATTGCCGTGAGTAACACCGACCCGAATCTGTTCACAGTACCTGGCGATCGCATCACGGCGATAAACAGCCTGGACGGTGGCCTGACAAACCAGGAGCAGACCGACAGCGGCGGTGCCATTCTGGCGACCGTCAGTAAAAAACCATTCACCTTCATTGTGGAAACCGAACGCGGGCTGAACTTCTCCATTCGTGCCGTGCCCCGTGCGGGCTCAGGCCGGACAATTCAGCTGGTCAGCGAGCTGGCGGGTACCCCCGGTCCGGCAAAAGCCTGGGAAGAGTCGAACCCCTATGAATCGTTACTGGTTTCGCTGAATCGCGCCGTGCGTCAGGGCAGCGTACCCGATGAGTATCAGTCTGTCCCCGTCACTTCTGAAGTGCTGCAGGTGCCGGCTGGTCTGCGCGCCACTGCCGATCGGGTCTGGGTCGGTCATCACCTGAAAGTTGTCCGTTACAGTCTGGACAATGTCTCCCTGTCGGCCCGTATGGTGCGTGAAAGCGATTTCTGGCAGCCCGGAACACGTGCCGTCATGTTCAGTACCCCGGCGGGCCTGCTGACTGCCGGTGGTCGCATGCAGATCTGGGTCACGACGTCAGATGAAGGAGTGAAGCGCTGATGGCCAACTTCAACACGCTGATCAAACGTAAGCAATATATCTGGCTGGGACTCATTCTGGCGGGCGGCGCGGCAGCAGTCGGAGGCGGGCTGTATCTGTCAGATCTGAACATGAGCTCTGATGAGGAAGCCCCGGCTCAGGGCGAACCCGCACCGGATATGACCGGGGTGGTCGACAGCAGCTTCAACAGTAAGGTGGAGCAGCACGCGACAACAGAAATGCAGGCGACTGCCGCTGATCTCAACAAGCGTTTTGACTCCCTGCAGGGGGAAGTGGAACTACTGAGTAAGGCGCGAACCGCTGACCAGATACGTATCGACAAACTCAGCAGTGACAATGAAGCCATGCAGAATCAGCTGAAGTCGCTGGGCGTGAAACCGGCTGTCTCTGGTGGCGAGCCCGCGCCGACTCCTCCGTCACCGCCACCCGGTCCGGAAGGGGAGCCGCAGCCAGCCAGTTATCCGCCGCAAACCGGCGCCGCGGTACCGCCTCCGACGGCATTCTATCCGGGGAATGGTATGACACCGCCGCCGCAGGTCAGCTACCAGTCTGTACCGGTACCAAACCAGATACAGCGTAAAACGTTCAGTTACGACAAAGGAAAAAAAACGAAGTCATTGCCGTACATTCCGTCGGGGAGCTTTGCAAAAAGCATGCTTATCGAGGGGGCAGATGCCAACGCGTCTGTTACCGGGAATGAATCAACTGTACCGATGCAGTTGCGTATCACCGGTCGCGTGGAAATGCCAAACAGCAAAACCTACGACCTGACAGGGTGTTTTGTGGGCCTTGAAGCCTGGGGCGATGTCTCCAGCGAACGCGCCATTGTCCGTACCCGCAATATCAGCTGTATCAAAGGTGATAAAACCATCGATCAGCCCATTAACGGCCACGTTTCCTTTATGGGGAAAAACGGGGTTAAGGGAGAGGTGGTGATGCGTAACGGAAAAATCCTCGGCTGGGCATGGGGGGCCGGTTTTGTTGACGGGATTGGTCAGGGCATGGAACGGGCTTCACAGCCGGCTGTTGGCCTGGGGGCAACCGCATCTGTTGGCGCCGGTGACGTTCTGAAAATGGGGGTCGGCGGTGGTGCATCTAAAGCTGCGCAGACGCTGAGCGAGTACTACATCAAAAGGGCCGAGCAGTATCACCCGGTCATTCCGATTGGTGCCGGCAACGAAGTGACCGTCGTGTTCCAGGATGGATTCCAGCTGAAAACGATTGAAGAACTGGAAGCGGAAAAGAACGGGCAACAGCAGGCTCAGAATCAGGAGGCGGAGCCGGCACAGCAGGCTGATGCACATCATCAGTCAGGCGGCGGTATGAACGGATTCAATACTGACGAGATGCTGAAGAAGCTGGGCAAACTTGATCCGCGTGAGTTCTCTCCGGGCGCAGCGCCGCAGGGGGAAAATAATGGCTAGTTCGGGCGATTAAGGAAAATACCCAGCTCAGGATGAACCTGAAAAAAAACCGATAAATAGCGAGAAATATTATGAAGGAATTAATGCTGTTAATTCCTCTGGGCAGCGCTTTGCTCTTAACCGGGTGCGCGGGCACAGAGACTGAATTTCAATGTAATGCCACGACGTCGGATACCTGTATGACGATGGAGCAGGCAAATGAAAAAGCGAAGCTGAAGGAGGAACGCAGTGATGCAAAGCCGGCTGCGGCCGGGTTGCCACAACTGGCTGAGGGTAATTTCGGAACCACGTCAGTTAATCCGTACCCGTTGCCGCCTCAACCCAACCTGAACCGGGCCAGAGTGGCAGCGGAGAGAGAACGAGCACGTGCAGTGTACCTAAATAATCCAACGGCAAAGAATGAGGCAATATATTTCGAAACCGGGAAAAGGCTCCAGTCTTTGCCGGTAGTGAAAATGTCTTTACCAGTAGTGGCGTCAACGTTTACGTCACCGTCAACACCGCCAGGTAATTATCCCCGGCCATTAAGAAAAGGGGAGGAGACAACGTCATTGTGGATAGCGCCGTATGTGGATTCAGATGATGTATATCACCAGCCGGCAACGGTTCTTTTTGTCGTAAAACCATCGGCGTGGGGACAACCTCGCCTTAATTGATTCACAGCGCCATTACTGGCGCTGCAGTAAGTTTTCATTTCTGAATTATAACGAGTGCCCTCTGCGTTGAAAGGGATGGGCGGTAGCGTGTTCAGACGAAGATATTACGCTCATGTATCTTTATGTAAGGGTTATTTAAAAGGGCGGGTTGATGATAAAGGGTTTTTCTCTCCAGGCAAAATCGACTTCAGTGTAGTGATGTTATTGAAAATGTAAGCAAGTCTGATTCTGACAGAGCGATAAGTGGCGATAGGCAAACAACTATCGCAGAGGCAATGAAAGAAATATTCATTCGTTAATATATAAACAGAGGCAATAAAGTATGCATGCCTTTATTTTTCTGGTGCTGATGACGCCGAGTAGTGGCGGTGGGATTTGGGATATTACTCCCATGCCTAATACAGATGTCTGCATAAAAATGCTACGGGTACTCGAAGCACGTGGGGGCAGAGGTTACGGAAGTAATACAGGAGAGTGCATTGAAATTAAAACCCGCGAGCCTTTGAGCAGCGTGATAGAAACATTGAATGAGGGTGGGTAAATGGCTGAATACCAGTTAGGTTTTGATGGTTTTGTTCGACTTTTTTTTGCAATGGCAATCATTATCTGCGGTTACGGCTATGTAATTATTGGTGTTTTTATAAGAGATACGCTTTCCTGTATTTTAATGTTGTTTGGGCTTACAGGTCTCAGTGCTTTATTTTCATTAATGGTATTCATGGATAAAAACATGTGGGCCGGCTCTCCTGATTTGACGCTGTCAGTAATAACGGGATTTTTTACAGCCACAGTGGTTTTTTATATGTTTTATGTCTTGATTTATTACTTTGATCGGATGGGGGCAGGTGAATAGTAAGACCGATGGTCAGTATTAACAATCTCACGTTATTTGAAAGTATGCAGCATAAGGAATAAGAAAGTGAAAGCGTACTATATACTTGGACATAACGTTGCATGGCTTAACGGTATATGCCTGATTCTTTTTGTTATTGGTGTGGTCGGTGCGCTGGCAATGGTTGCCATCCCTGAAAAATTCAATCTTCGAGTTAACAGAGGCGATACATTCATATACTGTGCGCTTATAGCGGTGGTTGGGTTTTCCGGGATGTTCGTTATCTCCATTCACTCATTTTCGATGGATGAACTTGAAGCAGGTAGACACTGGAAAGATGACTGCCGGACACTTGAGGTAAACATGCCGACAGGCGCTTTTACCAGCCCTGTTAATAAACTGGACTGTGATGGCATCATCATTAATGTGCCTGGTGGGCAGTATTATTCCTATATCCATCAGTGGGAATTATATAAAGCTAACTCAAAATGAAATGCTGATTAACAAACTGGATTGACCGGTAGGGATGGAACAATGGAAAGACAGCAAGAAATTGGCCAGCAATTTGGTTTTTTGATAGTTCTTCTTTTAATTGTGTTAACTGGGTATTTTTTTTGTGCAGTATATTGAAGATTCTAGCGATATGCAGCCCGCTACTCCAGAACAACTGCAAAGTATTATTCATTAGACACCTTGTGCAGGTGAGGCGTTACGTTTAGCAATTCAAACTAACACAGGCACTTCGTCAGAGCCATTAACTTTCGGTGACGCAAAAAAGATGGCATCAGAATGCAAGTATAAAGAAGAGATTAAAGCAGTACGTGAAAAAAACTTAACGCACTGAACGCTATGAGCAAATAATCAGGGGATGGATATGATGCTGTTTCTTCGAAAGTACGGATTTTTGTTTATACCTCCAGTCTACTGGCTCATCTATCTGGGAGCCAGACTGACTTACAATGGACTGGCAGGAGAGTTTTCTCCTGATTTCTTTCAGGGTATTCGACATGAAGGCGTCTATATTATCTGTAGTTTGTGTGTATTTTATTTTTTCTGCTTAGAGGTGGAAGTTGGTGATGGGGAGTTCTCAGCGAACATTCTGTTCCTGATTGTTTTCTTTCATGTGGTTTTATTATTTATCACTCTGCTTATTTGTCTGTGGCAAGGGGAGGTGTTGTTGGATTCGATCTTTATGGGTCAGATTATTGCTTCCATGTGTTTATTGTTTTTTATTCCAGTGCTTTCCATTATAAGAAGGAGTTTCTAGTGCGGATATGAATATTCTTCTTGCCATTTATTACCCTTGTTATTTTGAAATGCTCTTAAAGGAACGCCTGCATGAGTAATAACATCATCGATGCCGTCACCCAGACTGTGAATTCACTGGTATCAGCACTGAAGCTGCCCGACGAATCCGCGAAAGCCAATGACACGCTGGGCAGCATGAATTTCCCCCAGTTCAGCCGTATTTTGCCCTATAAGGATTATGATTCCGCGACCGGGCTGTTTATTAATAACAAAACCATCGGTTTTATGTTTGAGGCGCGTCCTTTACCCGGTGCGGATAAAAGTATCGTCGCCACACTGGAGCATTTACTGCGCAGCAAACTTCCCCGGGGCGTCCCGGTCAGTTTTCATCTGGTCTCCAGCAAACTGGTCGGCAATGATATCGACTACGGTCTGCGTGAATTCCGCTGGAGCGGTAAACAGGCTAAGAAGTTTAACGCCATCACCCAGGCCTACTATCTCCGGGCAGCGGAGACGAAGTTCCCCCTGCCTCCTGCACTGGATTTACCCCTGACGCTGCGTAACTACCGCGTGTACATCTCCTGCTGCGTGCCCCGGAAGAAAAACTCCACCACGCAAATTGTGGAGATGGAGAACCAGATTAAAATCCTGCGGGCGTCACTGGGCGGTGCCTATATTCCGACGCGTATCCTTGATGCTGCCGGGCTGGTCGAACTGATGCGCGAGCTGATAAACCCGGACCCGCACGAGATGTACCGCGTACCGTATAAGCTGGACCCCTATCAGGATCTGAACTATCAGTGTGTCGATGACAGCTTTGATATGCAGGTCACCGCCGGTCATCTGAAAATTGGCCGCCTGGGGCGCGACGGGAAAGAGTGCGTAACCCGGGTGACGAGCTACCATCTGGAGAGTGATCCGGAAATGGCCTTCCTCTGGACCTCCGCGGATAACTACGCCAACCTGCTTAACCCGGAGCTCTCCATCTCCTGCCCCTTTGTCATCACGCTGACGCTGATGGTGGAGGACCAGGTGAAGACCCAGAATGAAGCCAACATGAAATTCATGGACGTGGAGAAGAAAAGCAAAACCTCCTACGCGAAGTTTTTTCCGAACGTGATAAAGGAAATGCAGGAGTGGGGCGATATCCGCCAGCGACTGGCGACCAACCAGACCTCCCTGGTGTCCTACTTCTTTAATATCACCACGTACACCGCAGACAGCACAGAGGCCTCTCTCGCCGCTGAACAGCAGGTGCTCAACAGCTACCGTAAAGGCGGTTTCCAGCTGATCCCGGCCCGCTACCATCACCTGCGTAACTTTCTGGCCATGATGCCGTTCAAGTGTGGTGAGGGCCTGTTTAAAGAGCTGCAGGCGGCAGGCGTGGTGAAGCGGGCGGAGACGTTCCAGGTGGCTAACCTCCTGCCGATCGTCGCTGACAGCCCGCTGGCGCCGGCGGGACTCCTGGCGCCCACCTACCGAAATCAGCTGGCGTTCATCGACCTGTTCTACGAGGGAATGAACAATACCAATTTCAACATGGCAGTCTGCGGGACGTCCGGGGCGGGTAAAACCGGTCTGATTCAGCCCCTCATTCGCAGTGTGCTCGACTCCGGCGGGTTTGCCTGGGTGTTCGACATGGGCGATGGCTATAAGTCCCTGTGTGAAAACATGGGGGGCGTATACCTCGATGGCGATACCCTCAAGTTTAACCCGTTCGCCAACGTGCTGGATGATGCTCACTTTGACATGTCAGCAGAACGTATACGCGATCAGATGTCGGTGATGGCCAGTCCGAACGGCAACCTCGATGAAGTCCATGAAGGTCTGCTTCTGCAGGCAGTTCAGGCGGCCTGGTTAAGCAAGCGTAATCATGCACGCGTTGATGACGTAGTTCAGTTTTTACAGGACGCGAAGGACAGCGATGAATATGCTGATTCCCCGACAATCCGGGGCCGTCTGGACGAGATGATAATCCTGCTCGATCAGTACACGGTGAATGGGATCTACGGGGACTATTTCAACTCAGATAAACCAACACTTCACGATGACGCCCGGATGGTGGTACTGGAGCTCGGTGGCCTGGAGTCGCGGCCCTCTCTGCTTATCGCGGTGATGTTCTCATTGATTATTTACATCGAGAACAGGATGTATCAGTCACCGCGTGGCCTGAAAAAACTGAACGTCATCGATGAGGGCTGGAAGCTCCTTGATTTCAAGAATGAAAAAGTGGGGCAGTTTATCGAGAAAGGCTACCGTACCGCGCGTCGACATACCGGCGCATACATCACCATCACGCAAAATATCGTGGACTTCGACTCCCCGACCGCATCGAGCGCTGCACGCGCTGCCTGGGGGAACTCGTCGTACAAGGCCATTCTGAAGCAGTCAGCCAAAGAGTTTGCCAAGTATAACCAGCTGTACCCGGATCAGTTCAGCAAGCTGGAGAAAGACATGATTAACGGCTTCGGTTCGGCCAAAGAGCAGTGGTTCTCCTCTTTTATGCTGCAGGTGGAAGCGAACTGCTCCTGGCACCGCCTGTTCGTTGACCCGCTCAGCCGGGCGATGTACTCCTCCAAAGGCCCGGATTTTGAGTACATGCAAGCGCGCCGGCAGGAGGGGGTCGATATCCACGATGCGGTATACGGACTGGCGTGCCGCAACTTTAAAGACGAAATGGCAGAGCTTGAATCCCGAATACCGGTGAATGACATGGAGGATAAACAGTGATGAAAAACAACACCGAACAACCGGTCAGTACGACCTCTCTTACCTTTCGCCGGATACCTGTCATCGTTGCTCTCGTGCTTTTCGCCCTGGCAACCAGCGCGTTTCTCTCACGCGTGGTTCTGGACTACTCCACGCCGCGGGTGGTGGCTTTTGATATGAAGAAAACGCTCGACAGCTTTATGGACAGTGTGAGTCAGAAGCAGCTGACAGAGGCGCAGTCCAAAGCGCTCTCTGATCGGTTTAACGACGCGCTGGAGAAGAGTCTGGCGGAGTATCAGCAGCAGCATCATGTGGTCATTCTGGTTTCACCTGCCGTGGTTCAGGGCGCGCCTGATGTGACCCGCAACATCCAGCACGACATTGCCCGCCGGATGAAAGGAGAAGAGTAATGATACGACTGAAAGACTGTCTGCTCGCCGCCTGCCTGTTATCGCCGCTGACTCAGGCGGCTGATCTCGGTACCTGGGGGGATTTATGGCCCGTCCGGGAGCAGGACATGCTGCAGCTCATCACGCAGCGTCTGCAGTCGCTGCAATCCTCTGGCCAGTGGGGCCAGACGATGGATGCGTTTAAGCAGCGGGTTATCGAGAACAGTCAGCGTCCGGCGCCGGTGGAAGGCATTAAGCGTGCGGAGAAATACGAGCAGCGCTGGTTTGATCCCAGCATCCGACTGACCGAAGACCTGAAGGACAATGAGGGGCGGGTGTTTGCCCGCAAGGGCGAAGTGGTGAACCCGCTTAAAACCGTACCGTTTGTCCAGACCCTGTACTTCATCAATGGTGACGATGCCGACCAGCTGGCCTGGATGAAGCGTCAGGTGCCGGAAACCCTGATGAGCAAAATTATCCTGGTGCGTGGCAGTATCCCGGACACCTCCGCAGCGCTGGACAGCCGGATCTATTTCGACCAGAACGGTGTACTGAGCAAGCGATTTGGCCTGACGGCGGTCCCGGCGCGGATCACGCCGGCGCCCTCCGGTGAACGGCTGAATATTGAGACCTTCCCGCCCGTCCCGCACCCCTGATCTGGGGCTGCGTTTTATTCAAAAGAGGTAACCGATGCCGATGATACTGGCCTTAATAATCCTGCTCACGATGCTCTTGCTGACGCTAATGTGGTCCACCATCCGTAAGCAGGAGAATGTCATACGGGAACTCAGTACAAGAGAAAGCTGGCTGGAGAGAGAGGTTGAGCGTCTCAGGACCGATAACGAGAAGCTGTACCGCTGGCTGAGATACAACGGTGAAAAGGTTATCGATGAAATGACTTGTGAACTCGATGCACTGTCCGCCGTTCGCCAGACGAACAGGGATTCATACCGTCGCCAGCTTTACCTCTTCGACTGCCTGTCCCTGATGGTGTGGGCCGGGATGGAGGGCGCCGAAGACTCTACACGGGAAAAGGTCCGCAATAAAACCGATGCCCTCCGTCTTGTTCTCAGGGAGAAAACTGACGAATGAAAGCCATATTTTTTTTAATCTGCATCGCGTTCTCAACGTTCAGTGGCCGCGCCGCCGCAGACCCCTCCTGTGAGGGCCGGTTTGTTAACCCGATCACCGATGTGTGCTGGCGCTGCATATTTCCTTTATCACTCGGCAGCGTGCAGGTTGGTAAAGGCGATCTACCTGATACCAGCAATCCGGGTAGTCCCCTGCAGCTGTGTCCGGCGCCGCCACCGATTTTTGTTCGTCCCGGCCTGGCCATCGGGTACTGGGAGCCGATGGCCATGACGGACGTCAGCCGTTCGCCTGGCTGTATGGTCAATCTGGGGGGCTTCAGTATCAATCTCGGCAAGACCGGTATGGGGACCGCGAGAAAGGACGATAAGCAGGTGAACGGCGCTTTTTATCACGTTCACTGGTACAAGTACCCGCTGACCTACTGGCTGAACATCATCACCTCCGCAGGCTGTCTGGAAGGCGGAGACATGGATATAGCCTATCTGTCCGAGATTGACCCGACCTGGGTGGACAGCAGCCTCACCACCATTCTGAATCCGGAAGCCATCCTGTTTGCCAACCCCATCGCACAGGGGGCGTGCGCGGCTGACGCTATGGCCAGCGCGTTTCATATGCCACTCGATATTCTGTTCTGGTGTGCCGGCTCTCAGGGTTCGATGTACCCGTTTAGCGGCTGGGTAAGCAACGAGTCCAGTCCGCTGCAGTCCTCGTTACTTGTCAGCGAGCGCATGGCGTACAAGCTTCACCGGCAGGGACAAATTATGGAGAGCATCGGGAAGGACAAGGCGGTCTGCTATGAGTATCCGTCCCCGATCATCCCCAAAGAGCGCTGGCGCTATCAGATGGTGAACATGTACCCGGACAGCGGCCAGTGCCATCCCGTGGGGCGCAGCGTGATGCGCTGGGAGGCCGGTAAAAATCCACCCAACACCCGTAAGAACTATGGCTATCTGATGTGGCGTAAACGCAATTGTGTCTTTCTCTGACAGGAGTCTCTCATGAAATTAATGAATCTGTTTATGGTCATGCTTTTGCTGACCGGACGAGCAGTGTTGGCTGAAACCTCCTCTGTTACAGACAGAGAATGGCTGAAGCAGCAGGAGAACCTCAGCGAACAGCTGCGCCAGCATCCGGATAAACAGCTGCAGCAGGAGCTTGAGGCGCAAATCAACCGTAATCCTCTGCCCAAATCAGACCGCCAGTTTATCGATAATCTGGTCAGCCAGCAGAAAGCGGCGAATCAGGAAAAGCCGGCAGAAGGGGCGCTGTACTTTGTCTCCTTCTCGATACCTGAAGAGGGGCTGAAGCGGATGCTGCACGAAACCCGGCAGTACGGCATTCCGGCGACACTGCGTGGGCTCGTCAATAACGACATGAAGACCACCACTGACGCGGTGCTGCAGCTGGTGAAGGATGGCGTGACCGACGGCGTGCAGATCGACCCGACACTATATACGCAGTACAGCATCCGGAGTGTGCCGTCTCTGGTGGTACGGTGTCAGGCCGGATATGACGTGGTACGCGGTAACATTCACGTCAAACAGGCGCTGGAGAAAGTGGCACAAACCGGTGACTGCGCACAGGTGGCCCGGCAAATACTTGATGCGCCCTCGAATGCCGCCGGGAGCCAGCCATGAAAGATAAACTGTACTTCATGGCGTTACCGGAAATGGTGAGGGATGAGGGAGGGTGTAAATGAAGACGGTTATTTCCGTGCTGACCGCGCATTTTTTTGTCCTGAGCGCCTTCATCTGGCTGGCATCCCCCGCCTGCGCTGACAGTGGAAGTGACTATAAAGCCGGTTCGGATTTTGCGAAACAGGTGCAGGGCAATGGTCTGAACTCACTAAAAAATTTCAGTGGTGAGCAAAACCTGCCGGGGTATACCGACAACCCGGATCAGACAAAATACTACGGCGGCGTCACTGCCAGCGGAGACAGCTCTCTGAAAAGCGATTCAGCCCTGGAGTTCAGCCAGGGAGATACCGGCAAAACGATTACGGAGTCGTTCACGAACCGGCCACCGGATCAGATATCTCAGGATGCGCCGTTTATTCAGGCCGCAAAGGATACAGAATCCCGTGCCGACAGCATTGTCGGTGATACCGGACAGTCCTGTACCGCCCAGGTTGTGAACCGCAGCGAGTTCACAAACCATACCTGCGAACGTGATCTGCAGGTGGAAAATTTTTGCACACGGGAAGCGACCCTGAAGGATAACGCCACCACACAGAAAGTTAACCGAACCTATCAGCAGGTGGTGACGCTGAATTATGCCCGGAGTACCCGGCAATGGAGTGGCAACCTGACGATCCCGACCAACGGTCGTCTGCTGAATGCCTCGGTGGATGGTGAGCCTCTGGTGATCCCCTGGATTGAAGAATGCGATTCCGAAGGGAAGGTGCGGGATAGCTGCAAGAGTGCAGTGAGTGAAAGCCTGACCCTCTTTGAACGAACGTTCCCCATTGATGTGATCAGCTGGCCACGTTCAGAATCGATGTGTTCAGGCGGTCAGAACACGCATTGTACGAAATATACCTATGACGGGAAGGGGAAGATTCATCAGTCGTTTGGTGTGGACAAAGCGGTCATTGCTGGGCAGAACTTTTCAGTAAGCAAAACATCACGGACCGTATCATCGGCCAGCCAGAAACCCGTACAGGTCACGGTCACCCTGGTGATGGAAGAAACCGAAACCGTCTATGCACCTGAAGTCGTCTGGGTTGAAAGCTGTCCGTTCAGTAAGGATGAAGGGAAAAAAACGGGCGAGGAATGTATCAGTCCGGGAGGAACGCGAACCATCACCCTCGGAGGCAGGGATTACTCGTTCACGGAGGCCTGCTGGAAATATAAGGATACCTGGCTCACGCAGCCGGCGGACAACGGCTCCTGTGAAAGCCTGATGAAAAATACGGCCTGTACTCTGTCATCCCGCCAGTGCGCCTTCTCCAGCGAGGAAGGCACGTGCCTGCATGAATATGCAACGTATTCCTGCGAAACCAGGACGAGTGGCAAGCAAATGATCTGCGGCGGTGATGTCTTCTGCCTTGATGGTGAATGTGACAAAGCCACGTCCGGGAAGAGCAACGACTTTGGGCAGGCGGTGTCTGAGCTGGCGGCACTGGCTGCCGCGGGGAAGGACGTCGCGGCACTGAACGGGGTGGATGTCCGGGCATTCACCGGAAAAGCGAAGTTCTGTAAGAAGTTTGCTGCCGGCTTCAGTAACTGCTGCAAAGACAGCGGCTGGGGCCAGGATGTGGGGCTGGCAAGCTGCAGCAGCGAGGAAAAGGCGCTGGCCAAAGCGAAAAAAGACAAGCTGACGGTCAGTATAGGGGAATTCTGCTCTAAAAAGGTTCTGGGGATTTGCCTGGAGAAAAAAAGGAGCTATTGCCAGTTCGACTCAAAACTGGCGCAGATCGTTCAGCAGCAGGGAAGAAACGGTCAGCTGCATATCGGTTTTGGCGGCGCCAGCAGTCCTGACTGTCGGGGCATTACCGTCGCGGAACTCCAGGGGATTGATTTTAACAAGCTGGATTTCACCAACTTTATGGACGACCTGATGAAAAATCAAAAAATACCGGAAAACGATGTGCTCACCAATAAGACCAGAGAACGAATTAAGGAAATCATGAGTCAGCAATCCGCGCAATAAACCATGCTGCCTAATAAAGAGACCGATAATCATGAAAATGAGTTTTCACAAAAAGCCTGTTATTGATTTTGTCCTGAGATTAACGCTAACAATAATCATTATTTCTCCGGTGATTTATTTCTCCTGGGATGCAGTCAAAGGGACGTCGGGAAGTGATTATGTCGAAAGTGTGGTCTTTATTCTTATGGCTGGGTTTGCCATGTCTGTATGTTATTTGTTTTTCTCAGTCCTGGAGAAAGTTATAAATGCAAGGAAAAGCAAAGATGAATCAATATATCACGATTGAGAAATTTATAGACATTCTGAATGAAGAGAATTTACCCCAGGAGCATCATGTTATGGTGCTGGCTGTTCTTGCGGATATCTCTCTGCATACAGACAGGTTCCTGATTAACTCGTCCGAACTGGTTCAGATGGCCGCTCAGTACTCACCTGCTTTCCAGAAACTGCCAGCGGACCGGCAGGCTTTTATATCTTCAGTACTGAGCATGCCGCTATTCCTTATTATGTGACCAGGAGAGTCAATGGAAGAGAAAAAAGCATACGGGCTGGTCATGGTGTTTGTCGGGGTGTTTGTCTTTCTCCTGGTCAGCATTATATCGTACAGCCTGTGGCGGGACAGGCAGGTTAACGCATTTATGACAACCAACCGGGCCTGGGGGATCCAGTGCGACACTGTTTCTCAGGCCGCGTGGGTGATCAGGGACGGGGAGCGGGTGGACCTTCAGATAAATTATCTGCCTCTGTACTGCAGCGGTTATCGCTTTGAAGCCCGTGATGATGCAGGAAAGGTACAGCGCCAGCTCGATAAATACAGTGTCTATCAGCATCTGTCACGCCAGTCGCATTAATTCATAAAAGGGTATTTGCCATGCGAACAATACATGCCGCCATGCTGGCGGGGTGCCTTTGCTGCGCCCTGATGCCGGCTTTCGCCAAAGACGCGGGCTGGCAGTGGTACAACGAGAAACTGAAGCCCCGTGATGAGGACAGGAAAGCCGTACCAGCGGCACCACCGCCGCAAATGGATATTCTGGAGAAACTCGCCACACTCCAGGCGGCCACCAAACGGTCGTTGTACGAAGCCATTCTGTATCCATCGTCTGAAAACTTCGTTAAGTATTTCCGGCTGCAGAACTACTGGACGCAGCAGGCAGGTTTGTTCTCGATGAGTGCGAAGAAAGCGATGCTGGAAAACCCCGAACTCGATTACAACCTGCAGCACAGCTACTACAACGGCACGGTAAAAAACCAGCTCGCTGCCGACTATGCCGAACAGCGACAGGCTATCTCCACCCTCGCACAGCACTACGGCGTGATGTTCTTCTACCGGGGCCGGGAAGCGATCGATGGCCAGCTGGTCCAGGTGATTAAAAATTTTCGCGAAACCTATGGCCTGAGCGTGATACCGGTGTCGGTTGACGGAGTGATTAACCCCATGCTGCCCGATAGCCGGACGGACCAGGGCCAGGCAGAGCAGCTTGGCGTGAAGTTCTTCCCCGCGATGATGCTGGTTAACCCGAAAAGTGGCCAGGTGAAGCCTCTCAGTTACGGCTTTATCAGTCAGGACGACCTGGCGAAACAGTTCCTCTATGTCTCCAGCGACTTTAAACCGAATTTCTAAGGAGTGTGTCATGCGAAATATTCGTTTTCCGGATTTAGATATCACCGGGATGTGGGTGCTGGCCGTGGGCGTGTTTTTCCACCTGATAGCCAGGCTTGTCAGAAAACAGCCTGAGCTGGCCGTCCAGGCCGGGGAAATCTTCGGGCTGGGTATGGTGGTGTTCGGGGGATACCGCATTCTAAACGCCCTGATTGCTGAAGCCGAAAAAGAGGAGAAAGCCTGTGAAAAACAGCCTGATGAACCTCGCTAAGACGCCGCTGGCGGCACTGGCTCTTTCCCTTGCACTGGCCGGGATGGCACATGCGGGAACGCTCGATGAGGTGAAGTCGCTCTGGGATCCGCGGGGTATCTCCGGTACTGAAACGGCCTCCCCGCAGAGCGACACTCCCCAGGCGGTGAGCGGGGCATCTCAGCCACGCTGGTTACGACTCAGCAACGGAAAGCAGGTGGACCTGCGCGACTGGAAAGTGGTGCTGTTCATGCAGGGACACTGTCCCTACTGTCATAAATTTGACCCGGTGCTGAAGCAGCTGGCCGGACAGTATGGCTTCTCCGTGTTCTCTTACACCATTGACGGACAGGGTGATGACGCGTTTCCGGAAGCGCTGCCGGCGCCTCCTGACGTGATGCAGACCTTTTTCCCCAATATCCCGGTGGCGACCCCGACTACGTTTCTGGTGAACGTAAACACGCTGGCAGCGTACCCGATCCTGCAGGGCGCCACGGATGCACAGGGCTTTATGGCCAGAGTGGATACGGTATTTCAGATGATGCATTAGCCTCTGTTATATCCGGTCTTAGCAAGTGATTAAGGAAAATAGCCATGAACAAATATATACGTTCGACGGGACTGTACGCGTTTTTATTTCCAGCAAGTTTAAAGGACTCCGGGCAGACAGCAGCCGAAAAAATAGAACAACTGAAGCCGGAATTTATCCACCGGGAAAGGCGTCTGGAAATCTATCTGGAATTATTCATTGTGTTTCTCACTGCAGGTGCTCTGCTGTTATGGATAATGAGATTTTTATTTAATATCTGCGTGGATGACTGGATAGCCAGCGGCGACCTGCGAGTAAAAGACCTGTGGAATATTATGATGTACGCCATCCCTTATGCGCTGATTGCTGTTGGGGTGGGGTTCTTTGTTGCCGGAGTGACATTAGCGATCCGCAATTTTTTCAGTTATCACCTTAAGACCCTTTTTATTCTGAGAAATGACAGAGTTAAAAAGAATGCTGTGCGTAATGGAGGACAGGATGCGAATTAAACTTCTGTCACTTTTCTGCGGTGCCGCGCTTGGCCTGTCATTTAGCGCCGCCGCCGATGTGAATGGCGACATGAATAACTTCTTCAATAAGCTCGGGTTTGCGTCCAATACCAGCCAGCCACAGGTCTGGCAGGGGCAGGCGGCGGGTTATGCCTCTGGCGGTTCGCTGTATGCCAGAACGCAGGTGAAAACGATCCAGCTGGTCAGCATGACCCTGCCGGATATTAACGCCGGCTGCGGCGGCATCGATGCGTACCTGGGGTCGTTCTCCTTTATCAACAGCGAGCAGCTGCAGCGCTTTGGCAAACAAATTATGTCCAACGCCGCGGGTTACTTCTTTGACCTTGCCCTGCAGACCACGGTTCCGGAGATCAAAACCGCGAAGGATTTCCTTCAGAAGATGGCCACTGATATGAACAGCATGAACCTCAGCTCCTGCCAGGCCGCACAGGGCATTGTGGGCGGTCTGTTTCCACGGACCCAGGTGGCGCAGCAAAAGGTCTGCCAGGACATCGCCGGCGAGAGCAACATTTTTGCGGACTGGGCGGCTTCCCGTCAGGGCTGTTCGGTGGGGGGGCAGATGGACAAAGTGCAGGATAAAGCCAGCGATAAGGACAAAGAGCGTGTGATGAAGAACATTAACATCATGTGGAATGCCTTATCGAAGAACCGGCTCTTTGATGGCAATAAGGAGCTGAAAGAGTTTGTGATGACCCTGACCGGTACGCTGATTTTTGGTGAGAACAGTGAGATCACCCCGTTGCCGGCACGCACCACTGACCAGGATCTGATTAAAGCCATGATGGAGGGCGGCACAGCTAAAATCTACCACTGCAATGACTCGGATAAATGTCTCAAGGTCGTTGCTGATGCGACCGTGACCATCACCTCCAGTAAGGCGCTCAAAAATCAGATTCGCGCTTTGTTGAGCAGTATCCAGAATAAAGCGGTGGCTGATGAAAAACTGACGGAGCAGGAGAAAGGGTTTATCTCCAGCACCACCATCCCGGTGTTCAAATACCTGGTCGATCCACAGATGCTCGGGGTGTCTAACTCACTTATTTACCAGCTGACGGACTATATCGGCTACGACATCCTGCTGCAGTACATTCAGGAACTTATCCAGCAGGCCCGGGCGATGATCTCAACCGGTAATTATCCCCAGTCGACAATGGATATGATCATGGAAAATCTCAACCAGGCGAGTGTGCAGATTGCCGCTTTCCAGTCCCGTGTTCAGGTCCAGCAGGACGCCTTGCTTGTGGTTGACAGACAAATGAGTTACATGCGCCAGCAGGTCTCTGCCCGCATGATGACCCGCTACCAGAATAACTATCATTTTGGGGGGAATCTGTAATGCTTGAGATATATGCCATTGCTGGCGGCGACTGGTTACGGGGCAACCTGAACGCGATTGCGGCGTTTATGGGGACCAGCACATGGTCGACTATAGAAAAGATGTGTATCGCCATCTCGGTACTCATTGTGGCGGGGAACTGGGTAAAAAAACACAACGTAATGGACCTTATTGGCTGGGTCTTTTCCCTCACCCTGGTCTCTATGCTGGTTGTCATTCGTACCCCTGTGCAGATCATCGATTACAGTAACGTTGCGCAGGTCTATGAAGTCGATAATGTGCCTATTGGTCTGGCGATTCCGGCGTCGCTGACAACACGGGTAGGAAACGCGCTTATCCAGAGTTATGAGATGGTCTTCGCTCTGCCGGACAGTGTCACGTACAGTAAAACGGGGATGTTATTTGGCAGTAATCTGGTCGCGAAAAGTACGGATTTTTTGTCACAAAATCCTCAGATTACGACGCTGTTCTCCGATTACGTACAAAACTGTGTGATGGGCGATATTTTCCTCAATCATAAGTACTCTTTTGAAGAATTACTGAATTCACCTGACCCGTATACCCTGATTTTTGCAAACCCAAGCCCACTGCGTGGCGTGTTTGATAAAAACAACCAGTTCCAGACATGCGAAGAGGCCTCACGGGATCTGAAATCGGCTCTTGCGCTGGATACTCAGACAGGCGGGAAAACCTGGAACTACTATGTTCGTCAGCTGTTTGGCGGCAAACCTAATCCCGATCTGCTTTTCAGCCAGATGATTGGCGACAGCTACAATTACTTCTACAGCTCGGGACAGAGCGCCGGGCAGATTATCCGCCAGAACGTCACGATGAACGCCCTGCGCAGTGGGATCCAGAGTTATGCGGCCCGCAGCGGGGACACCGCCAGTCTGGTCAATATGGCTAACACATCATCCCTTGAAAAGCAGCGGCTGGCACAGGCCACAATGGGGCACCAGGCGCTTCGCGCACTTCCACTGATGCAGACCGTCATTATGGGTTTAATGATTGGGATGTTCCCGATCATGGTGATGGCTGCCATGTTTAATATGATGACGCTGCAGGTGCTTAAAGGGTATGTGTTTGCGCTTATCTGGCTGCAGACCTGGCCATTACTGTTCGCCATCCTGAACAGCGCGATGGCCTACTATGCGAAGCAAAATGGCGTGCCGGTTGTTCTCTCTGAGTTGTCGCAGGTTCAGCTCAAAAACTCGGATATTGCGACCACCGCGGGTTATATTGCCGTGATGATACCGCCCTTGTCGTGGGGGATCGTGAAGAGCATGGGGGCCGCTTTCTCCAGTGCCTACAGCCATTTTTCTTCTTCGGGGCTCAGTGCAACATCGCAGGCGGCCTCCGGCGTGGTGGACGGGAATTACTCTTTCGCCAACATGCAGATGGAGAACGTCAGCGGCTACAGCTGGGGTACCAACAGCACAACCAGTTTCGGACAGATGTCGCGGCAGCTGGCGAATGGGGGCATGAGCACGCAGACGCGGGATGGATCGATGGTCTGGGACAGTGGTGGTGCAATGTCAAAACTGCCGGTGGATATCAACGTCGGTCGTCAGATAGCCAGTGCGCAGCAACAGATGGCGCGTGAGTCAGATGTCCAGGCCGAAAGCGCGCTGCATGGCTATAACAGCAGCGTGACAAGTGCCTGGAATAGTCTGCAGCAATTTGGTACCAATAAAGGGAACAGCGCCTCAACAACGACCGGGGCCGATACTACCGAGTCTTCGCAGGATTCGATGGCCAGAAGCAAGATGATGAATGCTGTAGATTCGTATGCTAAAGCTAACCATATTAGCCGTGATGAAGCATTCGGCCAGCTTATGGACAAGTCAATGAGAGGTGATGTTTCTGGCGAGGCTTATGTAGGAGCCAGAGGTGGTGTTGGATTCGAGCTCTTCGGTAATGGCGGTAAAGCTGAATTCGGTGGGAGGATGTCGGCGAGAGGGACAGCAAGTTCTGGATCTCAGGACAATACTACTGAGTCAGGACGCCAATCTAATGCTGACAATCATGATACCAGCAGTCAGGCAGTTAAAGACTTCAGAGAGTCTTCTGATTACTTCATCAACCAGAAATCAAGCCAGTCTGGAAACATCACTGATAACAATGCATCTTCTCGGGTTGATCAATTTTCTGCCTCTTTGGCCAGTGCGAAAAATAGCTATGACCAGTACACGACGAGCAAAACACGTAGCCATGAGTATAGTGAAATGGCCTCACGAACAGAAAGCATGAGCGGCCAGATGAACGAAAACCTGACTCAACAATTTGCTAATTTCGTACAGAAAAATGCCCCACAAAATGCTGAAGCTATTCTTACTGACACGTCTTCACCTGAAATCGCTGCCCAAAGGGAGCAACTGGCTCGTGAATTTGTGAAACAACAGGTTGAACCTAAAGTCGATGAGGCGTACCAGGAGGGCAGAAGAAACATTGGCGCAAATATGCCATCAGTTTCTGAAGGTAAAGGAAGCGGTACAGTATATGCGGACTACAACTCTCACGGTGATAGTATCGATGAGATGACCAAAAATGCAGGTATCAAAAATGATGTTCACCAATCGGTTGAACACATGTTTAGCGAAAACCAGCAAGCTCATAAGGATAGGCAAGATAGCATACATAAGCAGGAGGATGATGTTCAGAATGAACACACTCGTCTGAAAAATCACCATAATTTGGAAGGAAATAAATTTGAGAAAGAATACAATGACAAAAAGGCTGAACAGAGAGCACTTCCTGGAGCGGATACAAGAGACGAACTCCTAGCTAAGGCCCAGGAATTTGAGCGGAAGCATAAACCCTAACTAAGGGGGAGGAAAGTAAAATATGAAAACGATTGCTTTGCTACTTATTCAGTGTATATCGTGCCTATTAGCAGGATGGCGAGTATCAGAAACTATTTTTATAGTATTAGCATCCGCGATGTGGTTGTTGGTGTTCAAATATGTTTTCATTAAAGTTGGTGCGAAAACAAAACGCCCAGTAGGTGATGTTAGTAATCTTTATCTTGTTCTGGCCGGAGTCTGTTGTATTGTTAATCCCATTGCCTGTTTGATGAGTATTGTTTTATACCCACTTTGGGTTATGAATAAAGCACTAAAGTTTGCATCTGTGAAATTTAGTAATGATAATGAAAGTGCATTCGAAAATGGGACCGGCAGGAATTATGTCGGGAGAACGCAATCATTGACGACCTTACCATACAAGGAAATGTTCTCCGAGCGAGAGTTTATGAGTTATCAGCTTGAGCATTGTTCTGACGGTTCAGTCAACCTCGACCAACCTAATAGTACATGTAGCAGTGCTATGGGGTCATATGGAAATGAGATATCTATAAGTACCCATGATATTAATCCTGCGAGTGGGCTTCCTATGATTGAAAATGTAGACGTTGCAGGAAACGTGTATGGTATAGATCGGAATCATTAACAAATGATAAAGCTAATTTGACTACTAAAACTCAGCAGGGAGAGTGGCTGGTTTTAAAAAATGCCCCCTCAAATTTGGCCTATCAATTATAGTGGTTAGTTGGTAGGCTAAAAATACACATGCGAAATTATTAGTGTATTAATTTTAATAAATTTCCACTCAAATAAAAAGTTGGATATAGTAACTGCGAATTCTGGATGCAGAAATGGAATGTGTATGTCTCATAATGATTATGGCACAAGGAATTTGTATGCAATTAAATAAATTGATGACTGTTATGGTCGTCAGCTCTGCGCTGGTGTTATCTGGATGTAGTGCAATGGGAACCGCCATTAAAAAGAGAAATCTGGAAGTAAAAACCCAGATGAGCGAAACAATCTGGCTGGAACCTTCAAATAATAAGACAGTTTATCTGCAAATCAAAAATACCTCCGATAAGGATATGAGTGGCCTGCAGGCAAAAATTGCCAGCGCTGTCACTTCAAAGGGATATCAGGTCGTCAGTAACCCCGATACGGCGGGCTACTGGATCCAGGCGAATGTGCTCAAGGCCGATAAAATGGACCTTCGTGAGTCTCAGGGCTGGTTAAGCCGGGGTTATGAGGGCGCTGTGACTGGCGCCGCTCTTGGGGCGGGGATTACCGCTTACAACTCCAGTTCCGCGGGAGCAACCCTGGGAGTAGGGCTTGCAGCCGGTCTGGTCGGAATGGCGGCTGACGCGATGGTGGAAGATGTGAACTACACCATGATCACCGATGTTCAGATCGCGGAAAGAACCAAAACACAGGTTCAGACTGATAACGTGGCCGTATTACGTCAGGGAACATCCGGAGCAAAAGTGCAGACAAGTACTGAAACGGGTAATCAGAATAAATACCAGACTCGCGTCGTCTCTAACGCGAATAAAGTTAACCTCAAGTTCCCTGAAGCCCAGCCTGTTCTTGAAGACCAGCTGGCAAAATCGATCGCTAATATCCTGTAAGCGTTCTATTCCACGGCCCGGGTACTCCGGGCCAGACTGGCATCACCTTTCCGGCGTGTCAGAATTCATTCGTCAAATAATCAGTTAATTCCACATCTAAACGGTGAACAGTTGCGCAATTTATTTGTGCATCTGTGAGGCGTTGCCGCCTTCGGCGGAGTCTTTTCGTCTTTATTTGAACAGAGGTTATTTATGACAATATCTGTGCCTGTCAGGTCTCTTGATACACATGAACTGATGCCTGGCGATATTTACCCACATCCTGCGGCGGGGGGAATTTATTCTCTGTCACATCGCGAGGTCTGTTCTCTCTTCAGTGACCACATCATGTATATCTGCAGCGCGTTAGTTATTCTTCTGCTTGTTTTCATCGCAGGTGTCTTTTTCCGAAAAATAATGACGTCTTCCGTGGAGCGTAAGCGAAACACGGCGTCAGTTATTTCCGATGCAAAGCCAGAAGTACAGAGCAAACCGGAATACTTCCATCTTTCCATATGTGTGGAAGGCCCGGCCAGCACGGATGACTCCGCCTTGTCCTCTCTTGCCTCCCGTGTTGTCCGCGAAGCAGAAAATCTGTATATCCCCGGCGTCAATCGCCGCGACAGCGCTGACGACGTGTTTGCCTGGTCCGTGCAGACTCAGTTTCCTTCTGACAGGCTCTTCGGCACACGGATTTTCCCGTCAACCGGCTGGTTTGAACGTCCGGATATGATTAAACATCCGGTGAAATGCTACTGCGTCTGCCTGCAGTACACGACTGAAACATTGCCATCCACACTGTATGCCCTGGTCGATGAGGCCGGACGGCAGGTGGCGAAGTCGTATATTAAAGGCGGGCACTGCCCTGGCTCAGAGGGCTATACCTTCTGCATAACCTCTTAATAGAAGTCAGTATCCGGCCTGGCCATCAATGGATCCGGGCATGACTGTAATCCTGTTTTGTGCCGGTGTATTTCCGCTGATTTATTTGTCCTTCCGACCCTAATACTTTACTGACGGATTAGTGCCATGAGTTTCAATGCCAAAGATATGACGCAGGGCGGTCAGATCGCCAATATGCGCTTTCGCATGTTTGGTCAGATTGCCAATATTATTTTCTACGTGCTGTTTATTTTATTCTGGGTGCTGTGCGGGCTGATGCTGATGTACCGGCTCAGCTGGCAAACCTTTGTGAACGGCTGCGTATACTGGTGGTGTACGACGCTGGGGCCGATGCGCGATATTATTCGTTCCCAGCCGGTATACACCATTCAGTATTACGGCCAGTCGCTGGAATATACCTCAGAACAAATCCTGGCTGATAAATATACTATCTGGTGCGGAGAGCAGCTGTGGACCAGTTTCGTCTTTGCAGCCGTGGTTTCTCTTGTTATCTGTATCGTGACGTTCTTCATCGCCAGCTGGGTGCTGGGCCGCCAGGGGAAACAGCAGAGTGAGGATGAGAATACCGGCGGGCGCCAGCTTTCCGATAAGCCCAAAGAAGTGGCCCGCCAGATGAAGCGTGATGGTATGGCCTCCGATATTAAAATTGGCGATCTGCCTATTCTTAAAAACTCCGAAATCCAGAACTTCTGCCTCCACGGTACCGTAGGCTCCGGTAAATCAGAAGTGATCCGCCGGCTACTGAACTACGTGCGTGCACGTGGCGATATGGCCATCATTTATGATCGCTCCTGTGAGTTCGTCAAAAGCTATTATGACCCGTCACTGGATAAAATCCTCAACCCGCTGGATTCGCGCTGCGCGGCCTGGGATTTGTGGAAAGAGTGCCTGACGCTGCCGGACTTCGACAACATCTCCAACACCCTTATCCCGATGGGTACCAAAGAAGACCCGTTCTGGCAGGGCTCCGGTCGTACTATCTTTGCCGAAGGCGCGTACCTGATGCGTGAAGACAAGGATCGCAGCTACGAGAAGCTGGTCGATACCATGCTGTCCATTAAAATCGACAAGCTGCGCGCCTATCTGCAGAACACGCCGGCAGCGAACCTGGTTGAAGAGAAAATTGAGAAAACGGCCATCTCCATTCGTGCCGTGCTGACCAACTACGTCAAGGCTATTCGCTACCTGCAGGGCATTGAGAAGAACGGCGAGCCGTTCACTATCCGGGACTGGATGCGCGGTGTCCGTGAGGACCGACCCAATGGCTGGCTGTTTATCTCCTCCAACGCTGACACCCATGCTTCCCTGAAGCCGGTTATCTCGATGTGGCTGTCAATTGCTATCCGCGGCCTGCTGGCTATGGGGGAGAACCGTAACCGGCGCGTGTGGATTTTCGCCGACGAGCTCCCCACGCTGCACAAGCTGCCGGACCTGGTCGAAATCCTCCCGGAGGCGCGTAAATTTGGTGGTTGTTATGTGTTCGGTATTCAGTCCTATGCCCAGCTGGAAGATATCTATGGCGTCAAGCCTGCCGCCACGCTCTTTGACGTGATGAACACCCGGGCCTTCTTCCGCTCCCCGAGTAAGGAGATTGCGGAGTTTGCTGCCGGTGAAATTGGTGAGAAGGAAATCCTCAAGGCCAGCGAGCAGTATTCTTACGGTGCTGACCCGGTGCGTGATGGTGTATCGACCGGGAAAGAAAAAGAGCGGGAAACGCTGGTCAGTTACTCCGATATTCAGACGCTGCCTGACCTGTCCTGCTATGTCACGCTGCCCGGGCCGTATCCGGCCGTGAAACTGGCCCTCAAATACAAACCGCGTCCGAAAATTGCCGAGGGATTTATTCCTCGCACTCTCGATGCGCGGGTGGATGCGCGGCTCAGTGCGTTGCTTGAAGCGCGGGAAGCTGAAGGCAGCCTTGCCAGGGCGCTTTTCACTCCGGATGCGCCGGCATCCGGGCCCGCTGATACAAACAGTCACGCCGGTGAACAACCTGAGCCGGTCAGTCAGCCTGCGCCAGCAGACATGACAGTATCTCCGGAACCGGTAAAAGCGCCGCCGACAATAAAGCGTCCGGCAGCGGAACCTTCCGTCAGAACAACGGAGCCTTCCGTCCTGCGGGTCACGACCGTACCGTTGATCAAACCAAAAGCAGCCGCAGCGGCCGCTGCTGCCTCAACAGCATCCTCTTCCGGTGCCCCTGCAACAGCTGCAGGCGGGACACAACAGGAACTGGCGCAGCAGTCAGCGGAACAGGGACAGGACATGCTGCCGGCCGGCATGAACGAGGACGGCGTCATCGAGGACATGCAGGCGTATGACGCCTGGCTGGCAGATGAGCAGACACAGCGGGATATGCAGCGGCGTGAGGAAGTCAATATCAACCACAGCCACCGTCACGATGAGCAGGATGATGTCGAGATTGGAGGGAATTTCTGATGCTCAGTTTCAGCCAAGTTAAATCGGCGGGCAGTGCCGGTAACTACTACACAGAGAAAGACAATTACTACGTCATCGGGAGCATGGAGGAGCGCTGGCAGGGTAAAGGCGCAGAATTGCTGGGACTTGAAGGAAAGGTAGACAAGCAGGTCTTCACGGAGCTTCTGCAGGGAAAACTACCTGATGGCAGCGACCTGACCCGGATACAGGATGGCGTGAATAAGCACCGGCCCGGTTATGACCTGACGTTCTCGGCACCGAAAAGTGTATCGATGCTGGCTATGTTGGGCGGCGATAAGCGTCTTATCGATGCTCATAATCGCGCGGTAACAGTGGCTCTTAACCAGGTGGAGTCTCTTGCTTCCACACGGGTAAAGAAAGATGGCGTGTCTGAAACGGTCCTGACCGGGAATCTGATTATTGCCCGCTTTAACCATGATACATCGCGCGCTCAGGATCCACAGATACACACACACAGCGTGGTTATCAACGCGACACAGAACGGCGATAAATGGCTGACGCTGGCCAGCGATACCGTCGGTAAAACCGGGTTCTCCGAAACCATACTGGCCAACCGCATCGCTTTCGGAAAGATATACCAGAACTCTCTCAGGGCCGATGTTGAGTCTATGGGTTACAAGACAGTCGATGCGGGTCGGAATGGCATGTGGGAGATGGAGGGCGTGCCGGTTGAGTCGTTTTCCACGCGCAGTCAGGAACTCCGGGAGGCTGCAGGACCCGATGCCTCCCTGAAGTCACGGGATGTGGCCGCGCTCGATACCCGCAAGTCGAAAGAAGCCATCGATCCGGCAGAGAAGATGGTGGAGTGGATGAACACGCTGAAGGAGACCGGGTTTGACATCCGGGGGTACCGTGAGGCCGCCGATGCGCGAGCCGCAGAGCTGGCCCGTGCACCTGCCGCGCCGGTGAACACTGACGGTCCGGATATCACGGATGTGGTGACGAAAGCGATTGCCGGTCTCAGCGACCGCAAGGTGCAGTTCACGTATGCCGACCTGCTGGCACGCACGGTCGGCCAGCTGGAGGCGAAGGACGGTGTGTTTGAGCTGGCGAGAAAGGGCATCGATGCCGCCATTGAACGGGAGCAGCTTATCCCTCTCGATCGCGAGAAAGGCCTGTTCACCTCAAACATCCACGTTCTCGATGAACTCGCCGTCAAAGCCCTGAGTCAGGAGGTGCAGCGCCAGAATCATGTCTCCGTCACGCCTGATGCGTCTGTGGTGCGCCAGGTCCCTTTCAGCGATGCCGTCAGTGTGCTGGCGCAGGATCGCCCGGTAATGGGTATCGTTTCCGGTCAGGGTGGTGCAACCGGCCAGCGGGAGCGGGTGGCCGAGTTAACCCTGATGGCCCGGGAGCAGGGGCGTGACGTCCATATCCTGGCTGCCGATAACCGCTCACGTGATTTTCTCGCCGGTGATGTGCGTCTGGCCGGGGAAACGGTGACCGGTAAATCCGCCCTGCAGGACGGGACGGCGTTTATTCCGGGCGGAACACTCATCGTGGATCAGGCGGAGAAGCTGAGCCTGAAGGAAACGATTTCCCTGCTCGATGGCGCGATGCGCCATAACGTGCAGGTCCTGCTCTCCGACAGCGGGAAGCGCAGCGGGACCGGCAGTGCGCTGACGGTGCTGAAGGACAGCGGCGTGAATACGTATCGCTGGCAGGGGGGCCATCAGACCACAGCCGACATCATCAGTGAACCGGATAAAGGAGCACGCTACAGCCGGCTGGCACAGGAGTTTGCCGTCAGCGTGCGTGAAGGACAGGAAAGCGTGGCCCAAATCAGCGGGACGCGTGAACAGAGCGTACTCAACGGCCTCATCCGAGACTCCCTCAGACAGGAGGGGGTGCTGGGTGAGAAAGACACGACCATTACAGCCCTGACGCCGGTGTGGCTGGACAGCAAAAGCCGGGGCGTGCGGGATTATTACCGGGAGGGGATGGTGATGGAACGCTGGGATCCGGAGACCCGGACGCACGATCGCTTTGTCATTGACCGGGTGACCGCGAGCAGCAATATGCTGACCCTGAAAGACCGGGAAGGGGACCGTCTTGATCTGAAGGTTTCCGCGGTCGACAGCCAGTGGACGCTGTTCCGGGCAGATACACTGCCGGTGGCAGAGGGGGAACGTCTGGCGGTGCTCGGGAAGATACCGGACACACGCCTTAAGGGCGGGGAGAGCGTCACAGTGATGAAAGTGGAGGACGGGCAGCTGACGGTACAGCGGCCGGGGCAGAAAACCACGCAGACCCTGGCCGTGGGTGCGGGCGTGTTTGACGGTATTAAAGTCGGCCACGGCTGGGTGGAAAGTCCCGGCAGGTCGGTTAGCGAGACGGCAACGGTCTTTGCGTCGGTGACGCAGCGTGAGCTGGATAACGCCACCCTCAACCAGCTGGCACAGAGCGGAAGTCACCTCCGGCTGTACTCGGCGCAGGATGCGGCGCGCACGACGGAGAAGCTGTCGCGGCATACCGCGTTTAGCGTGGTCTCAGAGCAGCTGAAGTCCCGATCCGGCGAGACGGATCTGGATGCGGCCATTGCGCAGCAGAAGGCCGGGCTGCATACCCCGGCAGAACAGGCCATTCACCTGGCCATCCCGCTGCTTGAGAGCCAGGACCTGACCTTCTCCCGGCCCCAGCTGCTGGCGACGGCAATGGAAACCGGGGGCGGGAAGGTTTCGATGGCGGACATCGACACGACCATCCAGGCACAAATCAGGTCGGGGCAGTTGCTGAATGTACCGGTGGCACCCGGGCGTGGCAATGACCTGCTGATATCCCGTCAGGCCTGGGACGCCGAGAAAAGCATCCTGACCCGGGTGCTGGAAGGTAAAGACGCGGTGGCCCCCCTGATGGACCGCGTGCCGGACAGTCTGATGACGGAACTGACCGCCGGACAGCGGGCGGCGACCCGGATGATTCTGGAGAGCACGGACCGGTTCACGGTGGTTCAGGGGTATGCCGGGGTGGGGAAAACCACCCAGTTCCGGGCAGTCATGAGTGCCATCAGTCTGCTGCCGGAAGAGACCCGCCCGCGCGTCATCGGTCTGGCGCCGACGCATCGCGCGGTCGGGGAAATGCAGAGTGCTGGCGTGGATGCGCGCACGACGGCGTCGTTCCTCCACGACACGCAGCTGCTGCAGCGCAATGGGCAGACACCCGATTTCAGCAACACCCTGTTCCTGCTCGACGAGAGCTCGATGGTGGGGCTGGCCGATATGGCAAAAGCCCACTCCCTCATCGCCGCCGGCGGTGGACGGGCGGTGCCCAGCGGGGATACCGACCAGCTGCCGCCCATCGCGTCGGGCCAGCCGTTCAGGCTGACGCAGCAGCGCAGCGCCGCCGACGTTGCCATCATGAAAGAGATTGTGCGCCAGGTACCTGAGCTGCGACCGGCGGTCTACAGCCTGATTGAGCGGGATGTGCACCGCGCCCTGACCACCATTGAGCAGGTCACGCCGGAGCAGGTGCCGAGAAAAGAAGGCGCCTGGGCGCCGGGCAGTTCTGTGGTGGAATTCACGCCAAAGCAGGAAAAGGCGATAGAAAAGGCGCTGAGCGAGGGGAAAACCCTGCCGGAAGGTCAGCCCGCGACGCTCTACGAGGCGCTGGTGAAGGACTATACCGGACGGACCCCGGAGGCACAGTCGCAGACGCTGGTGATCACCCATCTGAATAAGGACCGGCGGGCGCTGAACAGTCTGATCCATGACGCACGGCGGGAGAACGGGGAAACCGGCAAAGAGGAAATCACCCTGCCGGTGCTGGTCACGAGTAACATCCGTGACGGTGAACTGCGCAAACTGTCGACCTGGACGGCTCACAAGGAGGCGGTGGCGCTGGTTGATAACGTATACCACCGTATCAGCAAAGTGGATAAGGATAATCAGCTGATCACCCTGACAGACAGTGAAGGAAAGGAGCGATTTATCTCACCCCGGGAGGCATCGGCAGAAGGCGTCACGCTCTATCGTCAGGAAAAGATCACCGTGTCTCAGGGGGACCGAATGCGCTTCAGCAAAAGTGACCCGGAGCGCGGCTATGTGGCCAACAGTATCTGGGAAGTGCAGTCTGTTTCGGGTGACAGTGTCACGCTGTCTGATGGCAAAATCACCCGTACGCTGACCCCGAAGGCGGAGCAGGCACAGCAGCATATCGACCTCGCCTATGCCATCACCGCCCACGGAGCCCAGGGGGCCAGCGAACCGTATGCCATCGCGCTGGAAGGGGTGGCCGGTGGTCGGGAACAGATGGCCAGCTTTGAGTCTGCCTATGTGGCTTTATCCCGCATGAAACAGCATGTTCAGGTCTACACCGACAACCGTGAGGGCTGGATAAAGGCCATCAAGAATTCACCTGAGAAAGCGACGGCGCACGATATTCTTGAACCCCGTAACGACCGGGCGGTGAAAACAGCCGATCTGCTGTTCGGGCGGGCAAGGCCACTGGATGAAACCGCCGCGGGCCGGGCAGCCCTGCAGCAGTCCGGTCTGGCACAGGGAAGTTCACCAGGAAAATTCATTTCTCCGGGGAAAAAGTACCCTCAGCCGCATGTGGCGCTGCCGGCATTTGATAAAAACGGGAAAGCCGCCGGTATCTGGCTCAGCCCGCTGACCGATCGGGACGGACGGCTGGAGGCTATCGGCGGAGAGGGACGAATTATGGGCAATGAAGACGCCCGGTTCGTGGCGCTGCAGAACAGCCGCAACGGTGAAAGCCTGCTGGCCGGGAATATGGGGGAGGGCGTCAGAATGGCCCGCGACAATCCCGATACCGGGGTGGTGGTGCGGCTGGCCGGTGATGACCGCCCCTGGAACCCCGGGGCCATGACCGGCGGGCGGGTATGGGCTGAACCGGCGCCGGTGGCTCCGGTACCGCAGGCCGGGGCTGACATTATCCTCCCGCCAGAGGTACTGGCACAGCGGGCGGCAGAAGAACAGCAGCGCCGGGAAATGGAAAAACAGGCGGAACAGACTGCCCGGGAAGTGGCCGGGGAGGCGCGTAAAGCCGGCGAGCCGGCGGACCGGGTGAAAGAGGTTATCGGGGACGTCATTCGCGGACTGGAGCGTGACCGGCCGGGTACGGAGAAAACGACGCTACCGGATGATCCTCAGTTCCGGCGCCAGGAGGAGGCGATTCAGCAGGTGGCCTCAGAACGTCTGCAGCGTGAGCGTCTGCAGGCTGTGGAGCGGGACATGGTTCGTGACCTTAACCGCGAGAAAACCCTCGGGGGCGACTGACGCGCCTGCGGCTTGTCTGCTCCGGCAGCCTCCCCGATTAAAATCGGGCAGTCTGCCGGAGCGCTAAAAGGAAAAAAAACATGAGAGCACAACACACATTTCCAGACGCGACAGACAGCTGGCTTCAGCGCCTGCTGACCTGGACACCGGGACAAACGGATATGATTAAAACGGTCGCACTGGTACTGATGGTGACTGACCACACCGGCTTACTGCTGGCCGGAAACAATGAAGTGATGCGCCTGCTGGGACGTGGTTGTTTTCCGCTGTTCGGTCTGGCATGGGGAATGAATCTGGCACGGCACGCGGAAATACGCCAGTCTCAACTGAACAACCTGTGGGGCTGGGCGCTGGTCGCCCAGGTGTCGTTTATGCTCATCGGGTACCCGTGGTATACCGGGAATATTCTGTTTGCCTTTGCCGTTACGGGCCAGGTCCTGCGGTGGGTCAGCCAGCCGTCCTGGTATTACACCCTCCCGGCGGCTGGACTGCTGGTCACCTGGATACCCCTGTCAACCGGCAGCTACGGCATGGCTGGAGTGGGCATGCTCACCGCCAGCTGGCTGCTTTGTCGCGCACAGCATGCACCGGAACGGCTGGGATACGGGGTGTTGTGGGCCCTCATGGTGTTGCTGATGAATATGCATGACGTGAGTGAATCAGTGGCCGGGCTGGCGATTGCGCTGCTGACGCTGATGGTGTGCTCATCTGCCGGAGAACGTGTGAAACGCTTCTGGCCGCGGCAGTTCTTCGTGATGTTCTATGCCGTGCACCTGGCGGTACTGGGTATTGTCGTCTCAATGTGAACGCAGGAGCAGGAAAGGGCGATGTCGTTCAGGTATAGTAGCTTTTATTAACTGAACGATAGGCAATTGTTATGGCAGAAGAAAAACGCCCTGTACTGAGCCTGAAACGAAAACCGGCGGAGAACAGCACGGCCCCCGCAGAGGCAACCCCTGCTCCTGGTGTGGTGCGCCGAAAGAAGGTCGTGGTGGTCTCGTCCCCGCCGGCCTGGAAGGCAAAGAAAGCGAAACTTGAGAAGGCTAAACAAGCGGCCGAAGCCGACGCGCGCAACGCTGCGCCGGCGCCGGATAAAGCGGTAAAGACGCCACCTCCGGTGCGTTATCTTCGCCTGCTGCCGCCGGAACAGGCCATCATGACCCTGAAGGCATTCTGGCCACAGCTGTTCGACGGAAACTCACCCCGTCTGCTGGCGACGGGAATGCGCGAGCAGCTGTTTGCCGACATTGTGAACCGCGACCTGCCGCTGTCGCATAAACAGGTCATTAAGTGCCTGAAGAGTCTGACCCGGTCTGCGGGCTATCTGTCCCGGATGAAGGTGGGGGCCTCCCGCTATGATCTGCAGGGGAATGCCGTTGCGACCGTCACTGCAGAGGAAGCGCAGTACGCCAGTGAGCGCATGATGAAGGAGCTGCTGCGAGCTGAACGAAAGATGAGTCAGACCCTTTAATTATATTTACCCATTCCTGATAATTATACCTGGGAATCCTCAGCTAATAGATGTAACGAAAATTAGCTGAGGGTATGCCTGAAATAGCAACAGGTATTCATTTTATATTTGCCGCATTACAGGCTGCGGCATCATAACTGTCCGTGCAGACAGATTCTGGATGACGATGACTGAAAAAATTATTGCTCTCGTAGATTATGAAAATATTGGTACACTTGAAAGTGTCCGTCTGTCCCGTTATGAACGCCTTATTTTATTTACCGGGCCTCAGCAGGAGTTTATACGTTTTCCAGCTGTAACGTATGCAGGTGATATATCGGTAAGCGTATTCCAGGTTGCAAATGTGTCAAAAAATAATGTGGACTTCCATCTGGTGTTTGAGCTGGGAAGACTTAGCGCGACTGCACCGGAAGAGACGATATTTCATATTATCTCGAATGATAAAGGCTATGATGGCGTCATTGCCGAGCTATGCAGGGCGGGGAGACGATGTTGCCGTATACCATCGCCTTGCTCTGCAGAGAAACCGAAGGCGGCACCTATGGTAATCAGTAACGATGAAGTGCTGCACCTGACCGATAAAGTCCAGTCATTAAGTAAAAAATCTGCAGGGAACCGCCCGGCGAATACTTCATCCCTGATGAATTATATTAAATCCCTGTCCGGTAATACAAAAGGCATGGCGCTTTATGGTCGCGTTAAAGAGGAATTAATCAGGCGTGGTGTGATTGCGGTGTATGAGAAAACAGTGGTCTGGCGATAATGAAATTAAGACGGCTGTGAATGTTATTTTTATCTAAAAAGAAATCAATATGTTCAGATATTTCATTCTGCGCCCTGGTAATGCTGCCAACTTGCTGATTTAGTGTATAATGGTGTTTTTGAGGTGCTCCCGTGGCTTCAGTCTCCGTCTGCTGTCCCTCCTGTTCCGCTACTGAAGGCGTGATGCGTAATGGCAAAAGTACTGCCGGGCATCAACGTTATCTCTGCTCTCACTGCCGTAAAACATGGCAGCTCACCTTCACTTATGCCGCTTCTCAGCCCGGTACGCACCAGAAAATCATTGATATGGCCATGAATGGTGTTGGATGCCGGGCAACCGCCCGCATTATGGGCGTTGGCCTCAACACGATTTTACGTCACTTAAAAAACTCAGGCCGCAGTCGGTAACCTCGCGCATGCAGCCGGGCAGTGATGTGATTGTCTGCGCTGAAATGGACGAACAGTGGGGCTACGTCGGTGCTAAATCACGTCAGCGCTGGCTGTTTTACGCGTATGACAGGATACGCAGGGTGGTGGTAGCCCACGTCTTCGGTGAACGCACTCTGGCCACACTGGAGCGTCTTCTGAGCCTGCTGTCGGCCTTTGAGGTCGTGGTATGGATGACGGATGGCTGACCGCTGTATGAATCCCGCCTGAAGGGAAAGCTGCACGTTATCAGCAAGCGTTACACTCAGCGCATTGAGCGACATAACCTGAATCTGAGACAACATCTGGCAAGGCTGGGACGGAAGTCCCTGTCGTTCTCCAAATCGGTGGAGCTGCATGACAAAGTCATCGGGCACTATCTGAACATAAAACACTATCAGTAAATTGGAGTCATTACCGATCATGTCAGCTTCACACACCAGAACGGGTGATATATGGATCATCATTACCCCAACGGCAGTTTTACACCATGGCTAATATGGATGCTGTCTTACTAAGATAATTGGTTTTTAGCGAGTGACGAGCCAGGTTGTGTCAGTCTGTCTCATGTCGATATTACGGGGATGATGCAAACCTGAATGCTGCGATATTGGCGTGTCAGGGGAGGCATCTTACGGTATCATTTACCGCAATTTTTAAGATGCAATGCCCTTCATCGCAGGCTTTTCTTCAGACCAGGATGATTCATGAACGACAAAATCAGTCAGGACACGATCAACAAAGCCCTGTGGGCCGCGTGTGATACGTTCCGTGGCACCATCAGTGCTGATACCTATAAAGACTTTATCCTTACCATGCTGTTCCTTAAGTACATTTCGGATGTCTGGCAGGATCATTACGATGAATATAAAAAACAGTATGGTGATGCACCAGAACTCATTGAAGCCATGATGGCCAACGAGCGTTTTGTACTGCCAAAAAGTGCCAGCTTTTATGCGCTGTACGAACGCCGCCATGAGCCGGGTAACGGTGAGCGTATCGATCAGGCTCTGCATGCGATTGAAGAAGCTAATGGCACCAAACTGAAAGACGCCGGGAAAAGCGTGTTCCAGGATATTTCGTTTAACACCGATCGCCTAGGTGAAGAAAAACAGAAGAACACCATCCTGCGTCAGCTGCTGGAAGACTTTGCCGGTCAAGATCTTAACCTGAAGCCGAGCCGTGTCGGTACGCTGGACGTTATCGGTAATGCCTACGAATATCTGATCAAAAACTTTGCTGCCAGCGGTGGGCAGAAAGCCGGGGAATTCTATACCCCGCCGGAAGTTTCGGACCTGATTGCAGAACTGCTCGATCCGCAACCGGGTGATACCATCTGCGATCCAGCCTGTGGTTCCGGTTCATTATTGATGAAGTGTGGGCGTAAAATTGTCTCCGGGCATGATAGTCGTAACTATGCATTGTTCGGTCAGGAAGCGATCGGTTCTACGTGGTCGCTGGCGAAAATGAATATGTTCCTGCACGGGGAAGACAACCATAAAATCGAGTGGGGCGATACCATTCGTAACCCGAAGCTGCTCGATAAAAATGGCGACCTGATGCTGTTTGATATCGTGACCGCTAACCCACCGTTCAGCCTCGATAAGTGGGGCCATGACGAGGCCGAGAACGATAAGTTTGGCCGTTTTCGTCGCGGTGTACCGCCGAAGACTAAAGGAGATTACGCTTTTATCTCGCATATGATCGAAACCCTGAAACCGGGAACTGGCCGTATGGGCGTAGTTGTGCCACACGGTGTGCTTTTCCGTGGCTCCAGCGAAGGTAAAATTCGCCAGAAACTGATCGACGAAAATTTGCTGGATGCGGTAATTGGTCTGCCGGAAAAACTGTTCTACGGTACGGGGATTCCGGCTGCGATTCTGATTTTCAAAAAGCAGAAAGTTGATGACAAGGTGCTGTTTATCGATGCCAGCCGTGAATTCAAGGCAGGTAAAAACCAGAACCAGCTTAGCGAAGAAAACATTAAGAAAATCGTCAAGACCTACCGTGATGGCGATAACGTCGAGAAATACGCCTATCTCGCCAGCCTGAAAGAGATTCAGGACAACGACTATAACCTCAATATCCCGCGCTATGTCGATACCTTTGAAGAAGAGGATGAGATTGACCTGCTGGCGGTGCGAGCAGAACGCGAGCAACTGAAGGCGGAATTGGCGAAGCTGGAAACGGAGATGGCTGGATATTTGAAGGAGTTGGGTTATGGCTCGTGATTCGCTTTACCCAGTGAGCGTTAAAGCTGGAAAACCGATCCTTGGAATGCTACCTACAGGATGGCAAAAGTTATCATTAGAAAAGTGCTTAAATATAGAGGCAAGAAAGGCATATATACAAGATAATCAAGAGTATGACTTAGTTACAGTAAAGCGCTCCAGAGGTGGCGTAATAAGACGTGAGCATCTTAAAGGAAAAGATATCTCCGTAAAAAGTCAATTCTATATTAAAGAAGGCGACTTTCTCATATCAAAACGACAAATTGTGCACGGTGCTTGCGGTCTTGTACCTAAAGAACTTTCTGGCTCAATTGTATCGAATGAATATTGTGTGCTTACAGGGAAGTCCGGTTTTTATCTTCCTTATATGGAATTTCTATCGGAGTCTCTATATTTCCAGCAAACCTGCTTCCACTCTAGCATTGGTGTGCACATAGAGAAAATGATTTTTAAGTTAGATAGTTGGTTTAAGTGGCCATTTAATATCCCCCCACTGTCTGAACAAAAGAGAATCGTTAAAATCCTGTCAACCTGGGATAAGGCGATTTCGGTGACGGAAAAGCTGCTCGCCAATAGTCAGCAGCAGAAAAAAGCCCTGATGCAGCAATTAGTTACCGGGAAGAAACGCTTGCTGGATGAGAATGGGGTGAGGTTTAGTGGGGAGTGGAAGAGAGTAAAACTGGGTGCGATAGCCGATATAAACAGTGGAGGTACTCCGAAATCAACGGTTGAAGAGTATTATGGCGGGAATATCCCATGGGTATCTATTTCTGATATGACATCTAATGGAAAGTGGATTGCTACAACTGAAAAATATCTGACTGAATTAGGATTGAACAGTTCATCCGCAAGAATATATCCAAAAAACTCGGTTCTTTATGCTATGTATGCTTCTATAGGTGAATGCAGCATTGCTGCTGTAAATTTAACATCTTCGCAGGCAATCTTGGGTATTAGACCAAAAGATTGTTTAAATTATGAGTTTTTATATTTCTATCTTACATCATTAAAAGAAAAAATAAAACTGCAAGGCCAGCAAGGTACACAGTCCAACCTAAACGCCGGAATGGTTAAAGAGTTTGAACTAGACTTACCCAGTATAAGAGAACAACAAAAAATCGCCGCCGTCCTGTCCGCTGCTGATGCTGAAATCTCCACGCTGGAGAAAAAACTCGCCTGCCTGAGAGATGAGAAAAAAGCCCTGATGCAACAGCTACTGACTGGCAAACGTCGTGTTAAGGTCGATGAGGCGGTTGCCGAATGAAACTGACGAAAAGCGGGCCGCTGATTGACCGGGAAATCGACTGGCTGGAAGAGGTGTTGCTGAAATACGGCAATGATGACTCTGTGCTCTGTTTCTCTGAGCTGGATGGCTTTCTGACAGCGATTGTCTCTGGCCCGAATACGATTTCCCCTAATACCTGGCTCAGTGCTATCTGGGGGCGAGGTGATTACCACCCTCGCTGGACCACTGAAAAAGAGATGACGCGTTTTGTGGGGCTGTGTTTTCAGCATATGAACGATATCGCTGGTTGCCTTTATGACGCCCCTGAACTGTTTGAGCCGATTTTCAATGAGCGTGAGGTAAAGGGGGAAAAATATACCATTGTGGAAGAGTGGTGTTTTGGTTATATGAAAGGAAAGTCACTGGATGACTGGTCTGGTCTTCCCGGTGAGTTACGGCCTTCTCTGGAAGTGATCGCTCTTCATGGCGTGGAGAAGAATTTTCCTGTACTTGAGAAAATGACCGGAGAGCAGTTTGAGAAAAGTATTTCCCTTATTCAGCCTGCTGCACTGGCACTTTATCAGTACTGGTTGTCAGTGAGAATGTCAGAGGCATCATCCCGGCCTGTTCCAGTGAAGGGGGCAGAAAACATGCCCGGGCGAAATGACCCGTGTCCGTGTGGCAGCGGTAAAAAATTTAAGAAGTGCTGTCTGCATTGATGAATCTTCATGTGACCAGTAGCGAGTAGCGCCAGAAAGAAAAGGATTAATGATGAACCAGACGTACACGCCAAAATTCCAGGAAGAATACAGCGCCAAAATTCCGGCACTGACGTTACTGACCAGCCTCGGCTGGACGTTTTTATCTCCGAAACAGATTATGGATTACCGGGGCTATAAACAGGATGAGGTGGTGCTGCGTCCGGTTCTGCGTGAAGAGCTGTCGAAGCGTTCCTTTATGGCGGGTGGCAAAACCTGCCAGTTATCGGAAAAAGCACTGGATAACCTGATATCACAGGTCTGTTCTCCGGCGCTGAATGAAGGGCTGCTCAAAGCCAATGAACGGATGTATAACCATCTGCTCTACGGTATCGCCGTCACGGAGTTTGTCGATGGCAAGAAGGTCAACCCCACCATTGCGCTGATCGACTGGGAACATCCGGAAAATAACCAGTTCCATTTTACCGAAGAATTTACGGTATTGCGGTCAGGCGGTGTCGAAACCCGCAGACCGGATATTGTGTGTTTTGTGAATGGTATCCCGCTGGCTGTTATTGAAGCGAAAAGCCCGGCGGGTCACGGCAAGAAAGGGCCAACCATTGACGAAGGGATATCCCAGAGTATCCGCAATCAGCTCAACGACGAAATCCCGCAGCTGTTTGTCTACAGCCAGTTATTACTTTCGATTAACGGTCATGACGGGCGCTACGGTACCTGCCATACGCCAATGAAATTCTGGGCGGCATGGCGCGAAGAAGATATTACCGATCCGCAGATGTATGCGCTGCGCAACCATCCTTTATCGACTGAACAAATTCATGCGTTGTTTGATCATCGTCCTTCAGTCGATCTCAAATGGTATCAACAGTTAATCGATGGGGGGGAACTGGCAGTCAGCGGGCAGGATAAGCTGCTCATCAGTCTGCTTTCACCGGAACGTCTGCTGGAGATGACCCGCTTCTTCACCCTGTTTGATAAAAAAACCGGAAAAATTGTTGCCCGCTATCAGCAGGTGTTCGGGATAAAAAGACTGCTGGAACGCATCAGTACCCGCAGACCAGACGGGGGCAGGGAAGGTGGGGTGATCTGGCATACCACGGGGTCAGGTAAATCTTACACCATGGTATTCCTCAGCAAGGCGCTGATTCTTCATGACAGCCTGAAGCAGTGTCGTATTGTGGTGGTGACGGACCGCGTGGACCTTGAAGGGCAGCTCAGCGGCACTTTTGTTTCTGGTGGCGAACTGGCAGGGAAGGATGATAAGGCCAAAGCGATGGCGACCTCAGGTCAGAAGCTGGCACAGCAGATTGGCTCTGGTAAAGAACGTATAATCTTTACCCTTATCCAGAAATTTAACTCAGCGACAAAATTGCCTGAATGCGTCAACACCAGCCCCGACATCATCGTTCTGATTGATGAAGGACACCGTAGCCAGGGTGGTGAGAACCATGTGCGAATGAAACTGGCACTGCCGAACGCCGCCTTTGTGGCATTTACTGGTACGCCATTGCTAAAAGAAGATAAGACCACCAATAAATTCGGACCGATTGTCCACGCTTATACCATGCAGCGAGCAGTAGAAGATAAAGCCGTTACACCTTTGCTGTATGAAGAACGTATTCCCGACCTTGAGGTTAACGATCGGGCAATAGATGCCTGGTTTGATCGTATTACCGATGGGTTAAGCGAAGCGCAAAAAGCCGACCTTAAGCGTAAATATGCCCGTAAAGGTGAGGTTTATAGTGCAGATGATCGCATCCGTCTGATCGCACTCGATATCGCCACGCACTTCTCGAAGAATATTGATGAGGGACTGAAAGGCCAGCTTGCCTGCGACAGCAAGATTTCCGCCATCAAATATAAAAAGTATCTTGATGAAGCCGGGTTGTTTGAGTCAGCTGTAGTTATCAGCCCGCCGGATACCCGGGAAGGGAATACTGAGGTGGATGAAAGCAAACTGCCGGAAGTGACGAAATGGTGGAAAGATAACGTCGGCACGCAGGATGAGTCTGTGTATACCCGCAATATCATCAGTCGTTTCGATACCGATGAGAAGCTCAAATTGCTGATAGTCGTTGATAAACTGCTCACCGGGTTTGATGAGCCGAAGAATACCGTGCTGTATATCGACAAGCCGCTTAAGTCCCACAACCTTATCCAGGCGATTGCGCGGGTGAACCGACTGCATCCACTAAAAAAGTTCGGTCTGCTGATTGATTATCGCGGTATTCTGGCTGAGCTGGACACGACTATCGGCAAATATCAGGACCTCGCCTCCCGAACTCAGGGCGGATACGATATCAAAGATATTGACGGGCTGTACAGCGCCATGAGCTCTGAATACAAGCGTCTACCGCATCTGTATAACCAGCTGTGGGCCATATTTGCCGGTGTTAAAAACAAAAATGATACTGAGCAGTTACGTGCGGTACTGGTGCCTAAAATGGAAGAACGTGACGGAGAGATGGTCGATATCCATCAGAAAACCCGTGATGATTTCTTCGAGGCGTTAACGGCCTTTGCCGGATGCCTGAAAGTGGCACTGCAGTCCGCCACCTTCTTCACCGACAAGAGCTTTACGGAACAAGACCGAAACCTCTATAAAGAAACCGTAAAACAGATGTCCAGCCTGCGCCAGTGGGCGATGCAGGTAAGTGGAGAGCAGGTCAATTATGACGACTACGCTGAGCAGGTGAAAAAATTGCTGGATAAGCATGTCACCGGCGTTGAGGTTCGTGAACCGGATGGCGTGTATGAAGTCGGTAAAATGGGCAAGAGCGAAAAACCCGAAGAGTGGGATAACAATAAAACCCGCAATGAAACCGACATCATTAAAACCCGCGTGACGAAGATGATTGAGCAGGAATTGCGTGATGACCCGTATGCTCAGGAGGCATTTTCAAAACTCCTGCGTATGGCTATCGAAGAGGCTGAAAAACTGTTTGACCATCCGCTGAAACAGTACCTTTTGTTCCGTGAATTTGAAGAACAGGTTGAAGCCCGTAAGCTCAGCGATATCCCGGATGCACTGGCGGTAAACAAGCATGCTCAGGCGTATTACGGTGTATTTAAAAAAGAGCTACCTGAGGTTTTTGCGGTAAACGACGTTCAGGTGCAGGATAAGTGGACGAAGCTGGCTTTTGAAGTGGACAACATTATCGTCAAAGCGGTGGCAGAAAACTCCCTGAACCCCCAGGACATTGAGAAAGTCGTTAAGACAAGTCTGCTACCACTGCTGTTTACGGCCTGCCGGGAAATTGGTGCCGGAATGAATCAGGTTAACCGTATTGTTGAAACCATCATCCAGATACTGCGCGTTGGTTTGATGAAATCATGAGTGAAAAAGAATCGCCATCAATGAAAGCGTTACGCATTGTCTATGGTGATGAGGTCATCGTCGTACAGTGTGTTCCGCGTCAGGTCGTAAAGGGCAGGGTGCTCATCAAGGTGCATCCGGACTGCCGGGTTATTGTCTCTGTACCTCCAGAAACACCGGAGCACGAGCTGTTGTCTGCGCTGAAAAAAAGAGGGCGCTGGATATACCAGCAACTGCGTGATTTCAGGGAGCAACAGACACACATTGTTCCGCGTCAGTATGTCAGCGGAGAAAGCCATTATTATCTCGGTAAGCAATATCAGTTGAAAGTGACAGAAGACGCTACTGTGCCGCAACGAGTGAAAATGTTGCGTGGGCGTCTGGAAGTGACTGTCAGACACAAATCGGCAGAAAAGATTAAAGCCTTGCTGGCTGAATGGTATCGGGAACGTGCCAGAGATGTTTTTCAGCGCAGGCTTGATTTACTGATTCCGCAGACCCTTTGGGTCAGTGAGCGTCCTCCGATACGTCTGCGGGCGATGCAAACTCAATGGGGCAACTGTTCAGCAAAAGGCTGTCTGACCCTGAATCCATGGCTGGTTAAGGCATCCTCAGAATGTATCGATTATGTTTTGCTACATGAGTTATGCCATGTGGCTGAGCACAACCACAGCGAGAAGTTTTACCGTCTGATGGGGCAGGTTATGCCGGGCTGGGAAAAGGTTAAGAAGCGACTGGATGGTATGGCTGGGATGTTGTTGGCAGATATGTAGTTTCTAACTTATTCCAATGGGCTCATTTGTCGGTGATGCTGCCAACTTACTGATTTAGTGTATGATGGTGTTTTTGAGGTGCTCCAGTGGCTTCTGTTTCTATCAGCTGTCCCTCCCGTTCAGCTACTGACGGGGTTGTGCGTAACGGCAAAAGCACTGCCGGACATCAGCGCTATCTCTGCTCTCACTGCCGTAAAACATGGCAACTGCAGTTCACTTACACCGCTTCTCAACCCGGTACGCACCAGAAAATCATTGATATGGCCATGAACGAACCGTTACCGACTTAATCGTGGTGGAGATCGTGCTGCAAATAGTGCACTTCACATCATCGCCATCGGACGCTTACGAACTGACGCAAAAACAAAGGAATATGTCGCCAGGCGTGTAGCCGAAGGACATACAAAAATGGACGCGATACGCTGTCTAAAGCGATATATCTCCCGCGAAGTTTACACGTTACTGCGCAATCAAAACAGGCGGATCAACAGTATCCCGATAACAGCTTGACTCTTAGAAGGGCGTCCAAGGCAGCCATTATACGAGCAGGCAGTTCCGGCAGTTACTGTGGCGATACCGGATCAGGCAGAGTATGAGTCGGCGTGGAAACTGCTGGGATAACAGCCCAATGGAGCGCTTCTTCAGGAGTCTGAAGAACGAATGGGTGCCGGCGACGGGCTATGTAAGCTTCAGCGATGCAGCTCACGCAATAACGGACTATATCGTTGGATATTACAGCGCACTAAGACCGCACGAATATAATGGTGGGTTACCGCCAAACGAATCAGAAAACCGATACTGGAAAAACTCTAACGCGGTGGCCAGTTTTTGTTGACCACTTCATACCGCAGGAGGCATGATGGAGAGCATTAATAATCAAGTGCAGTCGGTACGCCAGTTGCTGGCCATTCCCCAACTGGCCATCCCAAGCTATCAGCGACCTTACCGCTGGGGCTCCAAGAATATCTCGGATCTCTTTACCGATTTGGCAACCCATCAGGACAAGAGCGCCTACCGGCTGGGCTCGGTGGTGTTTCATCAGCACACCGATAGTGAGCAGGGCGAGATGCTTGATATCGTCGATGGTCAGCAACGCACCCTGACCCTGATGTTGACCGTCAAGGCGCTGATCGAGGTGCTGGATAACGAAAATCGCAGTGGCAAAGAGAAGAGTATCCGGTTTCAACGTCAGGATCTGCGTGAGCAATTGCAGGTCTTGCGTGGACCTATCGATGCGTTTATGCAGCGCCAGCGCTTCCCCAGCCGGGATTCGGAGTTCAACCTCAGACGCAACTATCTGGAGTTGCGTCGGCTGGTGGCCCGCCCTGAGTTTGACGAGCAGCAAATTGACTTTCTGCTCAACCGCTGTCAGGTGGTCTGCTTTGTGCTGCAGGATATCTCGGAGGCGTTCCAGTTCTTCGATTCGCAAAATGCCCGGGGGCGCGATCTGGCTCCTCACGATCTGCTCAAGGCATTTCACCTGCGCGAGTTTGCCGGTCATGAGGCCAATCTCAAGGCCGAGGCGGTCGCCCATTGGGAGCGCCTGCCAAGCGACGAGCTGGCCAATCTGTTCGCCCTCTATCTCTATCGGGTACGCCAGTGGGCCGAGGGCAAGTCGGCCCGCTACTTTGGCAAGGGGGAGGTGGATCTCTTCAAGGGGGTCAACCTAGATCGGGTAGGGCATTATCCTTACGTGGAGTCGCTGCGCATCGCCCACCACTTTGTCGATGAGTACAACAGCCAGTACCAGCGCAAGATTGACGGCCAGTACATGACGTTTCCCTTTCATCTCGACCAGATGATCATCAATGGTCGGCGCTTTTTCGAGATGGCCGAGTACTACCAGACGCGGGTGGCCGCCATCGTGGCCGAGGAGTCTGATTCCGGCAAGGCGCAATCTGCCACCCTGCTCGGCGAAACGCTGACACCGATGGCCAGCAAGGTGCTATCGACCCTGGGCAGTTACGAGCGACGCCACCGCACCGGGGATCGTTATGTGCGGGCCATGTTCGACTGCGCCCTGATCTTCTATATCGACAAGTTCGGCAGCCAAGGGCTGTCACTGGCCATCGAGAAGTGCTTTATCTGGGCCTATCGCTGCCGCATCCGCCAGCAGGTAGTGCAGTTGGCAACCATGGATAACTATGTGCTGGAGCACAATCTGATCCGTGCCATTCGTGATGCTCGTCTGCCGGGAGATCTGCACGGCTTCCCTTTGCCTAGCATGAGCAGTCGAGAGAACAAGAACAATCGCAATGGTGCCGAAGATGAGCTGGTCGGGCTGTTTCGGGAGATGAAATATTATGAATGATGCAGGCGTTCGCCCCTTTTCCATTCGTGCACTGCTTGAAGATCGCGCCCGCTATCTGGTGCCCATGTACCAGCGCAACTATGCCTGGGGTGAGGGAGAGATCACCCAGCTGCTGCAGGATGTGCTGGATTATCAGCAAAAATTGGTCAGTGGTAAGGGGCCGCAAACCTACTATATCGGCACCCTGGTGGTGTTTGCCCGGGACGATGGCAGTTTCGAGGTAATCGATGGCCAGCAGCGCTTTACTACCCTCTCTCTGCTGGCCAATTGGCTCAAACATCACGCGATAGATTCGGTGGATATGAGCTGGTATCAGACCATCAACCTCGCTTTTGAGAGTCGCCCGATATCGAGCCATACCTTCGAGCGCTTATGGCAGGGTGTTGCCCCCTACGATTTGCGGGGGAGTACCTTCAATGAAGGTTTGGTGAACGGTTTTGAGCTGATTGACAAGGCAATGGCGGATCTTGGTTTGGTAGGGGCTAAACTGACGGCCTTTTGCGACTACCTCTTCAAGCATGTGCAGATCTCTCGTATCGAAGTACCCAAGGATACCGATCTCAATCACTTCTTCGAGGCGATGAACAATCGCGGCGAGCAGTTGGAAAAGCATGAAGTGATCAAGGCGCGGCTGATGGAGACGCTGAACCAGATACCCGAGGAAGAGCATCGTCGCCAAAGTATTCATATCCTGACCCGGGTATGGGATGCCTGCGCCAATATGGAGCGCTATATCCAGTACGGCTTTACCCCGCAAGAGCGCCACCGTCTGTTTGGTGAGAGCGACTGGGGTCAGTTTGTGCCCCGTGATTTTGCCCATCTGCTTGATCTGCTAGGATCCCCAAACACGGCCGACGCTGCCGATAAAAGCCGTGCAGCTGCCGGTAGCCAAGGGCGCACCTTGTTGGCCATTTTGCAGGATGACAAGCTTGATGGTGAGCAGACGGTGGAGGAGGAGAGCGCAGGCTCCGAGCGCTTTAACAGCGTCATCAACTTCTCCAACTTCTTGCTCCATGTGCTGCGACTCCTGAGCCGCGACCCGGGTGATACGGAGGGGGTGCCGCTTGATGATAAACAACTGGTCGATCAGTTTGAGCTGCGAGTGATAAGGCAACCGGATCCAGTAGCGGCAGTTCAGCGTTTTATCTATGGCCTGTTAAAGAGCAAGTATCTGTTTGATCAGTTCATCATCAAGCGCGAGTTTGCCGATGGCAAGGATAGTTGGAGTCTGAAGCGGCTGCACTGGTATTCGGAAAAGAGCGTCAGTTACATCAATACCTTTGACAAGGATGAAAATGAGAATGGTTTCTCTGGTGTTAACCGGCGGGTCCTGATGTTGCTGTCGGCGTTTCATGTGTCGACCCCGACCCTGGTTTACAAACATTGGCTGAATGGTGCACTGAGATATCTGTTCGACAATTGTCACCCTGATCAACCGGTGGATGCCGGGGCTTATCTGTCCTATCTGGAGAGTCAGGCTCGCCGCTTTGTCTTCCAGCGCTTTTTGGCGCCTGGTGAAGGGGCTTCCTATTACCAGATGCTCTACCTTGATAACGCCCTGTTGCCCGCCATCAATGTGGATGAGAGTTGGCACAAGGTGATTACATCCAAACTTCGCTTCGGTCATATCGAGAACAACTTTGTCTTCAACTTCCTCGACTATCTGCTGTGGGTACGAGATCGGAATAGCGACAAAGTTGCTGGCTCCTTTGAGTTCACTTTCCGCAGCTCGGTGGAGCACTTCTCACCCCAGCATCCGATGGATGGCTATAAACCGGTTGAGCAGAGTGCACTCCATTCGTTTGGCAACCTTTGCCTTATCAGCCACAGCAAGAACTCGCGCTTGAGTAACTTCCAGCCGCAACAGAAGCAGGAGCACTTTGAAGCAAGCCTTGCCAATAACCAGACTGATAGTCTTAAATTGCTTGCTATGATTCGGCTGATGAAAGATAAAGGTCGTTGGCTGGAAGATGAGATAGCTGTGCATCAACAAGATATGTTGCAGGTCTTACTATCCAATCAAATTCAGCAATAACGGATTGAATCTGTTTATGAAATTTGGCTGCTATCAACTAATGGGCGTTAAGTTGATTGTATGATCTGATTGATAAAGAAGGGGAGACTAAAAATCTCCTCTTCTTTGCAGCAGTTTACTGCGGTCTTTTTGTGATGCATCAGCATAAAACGTTTTACTTGTGGACCCTAAGAAATGGAGAACATTATGTCGACTGTAGATACCTCTACAGCAGAGGAACTCAATCAAGGAGGCTCAGATTTTATTCTGACTTCCCTCGAGGCTATGCGTAAGAAGTTATTGGACCTTACGTCTCGAAATCGACTTTTGAATTTCCCTATCACTCAAAAAGGGTCTTCACTACGTATTGTTGATGAATTACCAGAACAGCTTTATGAAACCCTTTGCTCGGAAATCCCGATGGAATTTGCTCCTGTGCCCGATCCAACTAGAGCGCAGCTGTTAGAGCATGGCTATCTCAAAGTTGGGCCAGATGGTAAAGATATACAGTTAAGAGCTCATCCTAGCGCTAAGGATTGGGCGCACGTCTTAGGAATCCGTACAGATTTTGATTTACCAGATAGCCATAAAACGGTTGTTTCTGATTCAGATAGAGAGTTGCTGGAAAAAGCCCATCAGTTTATCTTGCAATATGCCCAAGGCCAGAATGGAAAATTAACAGGGATTCGTTCTGAATACGTTAATCAAGGTATAGCTTTGTCAGCGTTGAAGGAGGCGTGCTGCTTAGCAGGCTATGAAGGGCTTGAGGATTTTGAACGACAGGCAAAGGCTGGGAATGAGATTAGTATATCTTCTTCCAATCCCTCTCATGACGATAATCGGATACAGGCTCTGCTTTATCCAAATGAACTGGAAGCTTGTTTGCGCGCCATCTATGGTAAGGCTCAAACTGCTTTGGAGGAGAGTGGCGCCAACATCTTGTATTTGGCGTTAGGGTTCCTTGAGTGGTATGAAAGCGATTCCTCTGAAAAGGCACGTTATGCACCGTTATTTACAATTCCGGTGAGATGTGAACGAGGAAAATTAGATCCGAAGGATGGTCTTTACAAGTTTCAACTTTATTATACGGGTGAAGATATTTTGCCCAATCTCTCTTTGAAGGAAAAACTTCAGGCTGACTTTGGCCTCGCTCTTCCTTTGTTCAATGAAGAGGAAACTCCAGAGTCTTATTTTGCTTCGGTGAAGAAGGTTGTAGAGCAGCACAAACCTAAATGGTCTGTGAAACGTTATGGTGCACTTAGCTTGCTCAATTTTGGCAAGATGATGATGTATCTTGACCTCGATCCTGCCCGCTGGCCTTGTGACAAGCGCAATATATTGTCTCATGAAGTAATTCGTCGCTTTTTCACCAGTCAGAGCTGTGGTCAAGAGAATTCCGGCTTACCTGGTGGCTTCGGTCAGCATGAGTACTGCATCGATAGTTACCCTGATATTCATGACAAGGTTCCACTAATCGATGATGCGGATAGCTCGCAGCACAGTGCGTTGATCGATGCTATCCGTGGTCAAAACTTAGTCATTGAGGGCCCTCCTGGTAGTGGCAAATCACAAACGATCACCAACTTGATTGCAGCAGCTCTGCTCAACGGTAAGAAAGTCCTGTTTGTGGCAGAGAAGATGGCTGCACTGGAGGTCGTCAAACGTCGCTTGGATCGTGCGGGGCTAGGTCAATTTTGCTTAGAGTTGCACAGTCATAAAACTCATAAGCGCAAGGTGCTGGATGATATTAATGCTCGCTTGGTGAGTCAGGCGACCATGCCTACTATGGAAGAGATTGATGCTCAGATTTTGCGTTATGAAGATCTTAAGCAGCAGCTCAATGAATATGCCGCATTGATCAATAACCAATGGGCGCAAACAGGCAAAACGATCCATCAGATTTTGAGTGGTGCAACCCGTTATCGTCACAAATTAGATATTGATGCAACAGCACTTCATATCGAAAACCTTTCCGGGAAGCAGTTGGATAAAGTGACCCAATTACGGCTGCGTGACCAAATAGTAGAGTTTAGCCGCATCTACAAAGAGGTTCGTGAGCAGGTGGGGGCTAATGCAGAAATATATGAGCACCCTTGGAGCGGTGTGAATAACACACAAATTCAATTGTTTGACAGCGCTCGTATAGTCGATTTGCTACAAACTTGGCAGACATCAATTGTCGACTTTCAACATAGCTATCAAGAATATGTAGATAAGTGGGCGTTAGAAGGCGAAAGCCTTAATACGCTTCAATATATTGAGCAATTGGTAGAAGATCAGTCGAATCTTCCAGTGTTGTGTGGTTCAGAGCATTTCCCAGCACTTAGTGAGCTAGATTCACCCGATGCCATTGCACGGGTGCGTCACTATTTAGATAGGTTCGAGTTGCTACAAGGTCATTATGTGGCCTTGAGCCAGGTTATCGAGCCTCAAAAGCTACGACTTTTAGAACAAGGACAATCGTGTGACTTTCCTCGTGAAGAGCTGGAAAAATATGGTGCAGCAGAGGATTTCACTTTACGTGATTTGGTCAGGTGGCTTGAATCCATCCAATCAATTCATGATGAGTTATCATCTATTTATGCGCAATTAAACGATTTCAAAAATGCTTTGCCAGATGGTATTGCTTCGTATATCGATGATTCGCAAGCTGGATTGCTATTCTGCTCTGAGTTGTTGTCGATTCTGGGTGCTTTACCGACTGAGCTTATTAGAGTTCGAGATCCTCTTTTTGATGATGATGATATCGATGCAGTATTGCGCGACTTAATGTGTCAAATCGAAACATTGCGTCCTTTAAGAGATGGTCTATCTACTTTGTATCAATTGGACCAGTTGCCTTCCCAAGAGATGCTCGCGCATGCCGTTGCTGTTATCCAGCAAGGGGGATTATTTGCATGGTTTAAGAGTGATTGGCGTAGTGCCAAGGCACTGCTCATGGCGCAATCTCGTAAGCCTGACACTAAGTTTGCTGAGTTAAAACGCTGCTCAGCTGATTTGCTCAAGTATTCGGAGCTGTTACAACGGTTTGAACAAAGTGACTTTGGTAATCAACTTGGTAATGCATTCCGAGGGTTGGACACCGACTGTGAACAACTCATGTTATTGCGTGATTGGTACAAGAAGGTCCGAGCTTGTTACGGGATAGGTTTTGGAAAGCGAGTTGCGATAGGCTCTGGATTATTTAACCTAGATGGTGAGATTATCAAAGGTGTGCATTTAATCGAGAAATCGCAGATTAGCTCAAGATTAATGACTTTGGTTAAACGGGTCGAGCACGAGGCTAAGTTATTACCGCGTATTTCTAGCTTGTTGGAAGAACATGCATCTTGGTTAGGTGAGCAAGGTGTATTGATGCAATCTTACCGACAGGTGCGGAATACTCTCATTGCCTTGCAGGGATGGTTTATCAATCCAGATATATCATTAGAGCAGATGACTCATTCCTCCGAGATTTTGCAAAACATAAACGATCTTCAGATATCCCTTGAAAATGACTCGTTACAGTTAGGGGCGTTTTTACAATTAACCCCATTGGCTTGCGGTGCGTATAAAAATAATCAACTGACGTTAGACACTATTAACGACACGCTGAATTTTGCCGAGCAACTGGTTGATAAGATAAATTGTGTATCCTTGGCTACCCAGATCAGACATTTGGCTAGTGGTAGTGATTACGATTTACTATGTCGTGATGGTGGGGAAATAGTTTCGAAATGGAATGAACAGATTAAAAATGCTGAGTTATATGCGCTAGAAACAAAGTTAGAGCGGAGTCAGTGGCTCAAGTCGACTGATGGTTCTCTTAATACATTAATCGAGCGCAACGAAAGAGCAATACAGCAACCCCGTTGGTTGAACGGGTGGGTTAACTTTATTCGTTGTTACGAGCAGATGCATGAAAATGGATTGCAGCGAATCTGGAGTGCTGTACTTGCGGGCTCGCTCCCGATTGAAAAAGTTGAATTGGGTTTAGCATTAGCAATTCATGACCAGCTGGCGCGGGAGGTTATTCACATCCACCCTGAATTGATGAGAGTTTCCGGCTCACAGCGCAATGCTTTGCAGAAGTCATTTAAAGATTACGACAAAAAACTGATTGAATTACAACGTCAGCGGATTGCAGCAAAAATTGCTTGCCGAAATATACCAGAAGGGAATTCTGGTGGTAAGAAAAGTGAATATACAGAACTAGCTTTGATCAAAAATGAGCTGGGTAAAAGAACCAGACATATTCCAATTAGGCAATTGGTTAACCGTGCATGTAATGCGCTGGTTGCAATTAAACCTTGTTTCATGATGGGGCCAATGTCAGCAGCTCATTACCTAGAACCTGGACGAATGGAATTTGATCTGGTGGTGATGGACGAAGCGTCTCAGGTGAAGCCAGAGGATGCATTGGGTGTCATCGCGAGGGGCAAGCAACTAGTGGTCGTTGGTGACCCGAAACAGCTACCACCAACCAGTTTCTTTGATCGAAGTGCCGACGGAGAAGATGACGATGATGCCGCGGCTTTAAGTGATACTGACAGCATTTTGGATGCTGCTTTGCCACTGTTTCCTATGAGACGTTTGCGTTGGCACTATCGTTCACGACATGAAAAGTTGATTGCATACTCTAACCGCCATTTTTATAACAGTGATTTGGTGATATTCCCTTCCCCAAATGCTGAGTCTCCAGAGTATGGGATTAAATTTACCTATGTGTCAAAAGGTCGGTTCTCCAATCAACACAATATTGAAGAAGCCCAAGCAGTTGCTGAGGCCGTACTTCATCATGCGCAACACCGGCCGGGTGAGTCACTCGGGGTAGTGGCCATGAGTTCCAAGCAACGCGATCAAATTGAGCGCGCTATCGATGAATTGCGCCGAAATCGCCCTGAATTTAACGATGCAATCGATGGCTTATATGCCATGGAAGAGTCACTTTTTGTGAAAAACCTTGAGAACGTTCAAGGGGATGAGCGTGATGTAATCTTTATTTCCTTTACCTATGGACCTTCTGAGCATGGTGGAAAGGTTTATCAACGCTTTGGACCTATCAATTCCGATGTTGGCTGGCGTCGCTTGAATGTGCTTTTCACTCGATCAAAAAAACGGATGCATGTGTTTAGTTCAATGCGTTCTGAAGATGTATTGACGAGTGAAACCAGTAAACTTGGTGTTATTTCGTTGAAAGGTTTTTTACAGTTTGCCGAAAGTGGCAAACTAGATTCCCTCACAACGCATACCGGCAGGGCTCCAGATAGTGACTTTGAGGTTGCTGTAATGGAAGCACTCAATCACGCTGGGTTTGAGTGTGAACCTCAGGTAGGGGTTGCAGGATTCTTTATTGATCTAGCTGTGAAAGATCCAGGTTGTCCTGGCCGTTACTTAATGGGCATAGAGTGTGATGGTGCGGCTTATCACTCAGCTAAATCTGCTCGTGATCGTGACCGTTTGCGTCAAGAGGTTCTGGAGCGTTTGGGTTGGAGAATTAGCCGCATTTGGTCCACTGATTGGTTCAGTAATCCTGATGAGGTTCTATCTCCGATTATCCGTAAACTCCATGAGCTTAAAACATTGGCTCCAGACGTTGTTGTACCTTCCTATGAATATGTAGAAACGATTGAGTCAAGCGCTGAAGTGGCGTCTGACTCAATTGATTCTCTTATGCCCAATTTGGGGCTTAAGGAGCAACTTAAGTATTTTGCCACACATGTCATTGAGGTTGAGCTTCCTAATGTTGATGCTGATCGTCGTTTGTTGCGGCCCGCAATGCTTGAGGCTTTGCTGGAACATCAGCCTTTATCACGTTCCGAGTTTGTTGAACGAATACCTCATTATCTGCGGCAAGCAACAGATGTATACGAAGCGCAACGCTTTCTTGACCGAGTCTTGGCATTAATTGATGGCGAAGAGGCTGAAGCAAATGATGCAGCGTTTGAGTCTGAATTGGCATAATTAGTTAAAGGTAATAAGAACAGTGACAACTGTCGGACAACGTGAACGCGCAACTCAACAGCGCGTAGTCAGGTTTTTTATTGAGGAATTGGGCTATCGTTATCTAGGCGATTGGCACACGCGTCCTAACAACCGTAATGTTGAGCCTGATTTGCTCAGTCATTGGTTGATTGACCGTGGTGTTGTTGACTGACCCCACGCCCGTAGACAAATTCTGTCCTCACGACGAGGCCTGTTCGAAGGCCTCCGGACTGACGCCGCCGAGGTGACTGTGGCGCCGGGCCCGGTTGTAGAACACTTCAATGTAATCGAAGATATCCGCCCGGGCTAGATCCCGGGTTTTGTATATTCTCTTCCTGATGCGCTCTTTTTGTAAGCGTCGTCTCAGCACCGTCTGGCAGATCCTGAAATTCCTGAGAGGATAATGGACACCAAATATGGTGGACGCTATCCATGAAATCATTAACCGCAGTGCGTAAAAAAAGCCCTAATTATCCCGTTGAGTTCAAAATCAAAATGGTTGAACTCTCGCATCGACCAGAGATCTCCGTAGCGCAACTCGCTCGTGAGCATGGGATCAACGATAATTTGCTGTTCAAGTGGCGCCAGTACTGGCGCGAAGGAAAACTACGTCCTCCTTCAACAACAGAAAACAACGTGCCTGAGCTGCTCCCGATAACACTTGATGCCGAAGATGTTGTCCCTGCAACCTCCCCCCGGTCACAACCTGTAGCTGCTGCGGCACCTGAATCACTCAATATCAGCTGTGAAGTGACGTTCCGGCACGGATCACTCCGTCTGAATGGTGCCATCAGCGAAAATATCCTGAACCTGCTGATACGGGAGCTCAAACGTTGATCCCATTACCATCAGGGACAAAGATCTGGCTGGTCGCTGGCATCACCGATATGAGAAACGGCTTCAACGGCCTGGCGGCAAAGGTGCAGACGACGCTGAAAGACGATCCGATGTCAGGTCACGTTTTTATCTTCCGTGGGCGTAATGGCAGTCAGGTAAAGCTCCTCTGGTCTACCGGCGATGGACTGTGTCTGCTGACCAAACGGCTGGAGCGCGGCCGCTTCGCCTGGCCGTCAGCCCGGGATGGCAAAGTGTTCCTCACACCGGCACAGCTGGCGATGCTCCTTGAAGGTATCGACTGGCGGCAGCCTAAAAGACTGCTTACGTCACTGACTATGTTGTAGGCCTCTTTATCCTGGTCGACGCTGAATGAGCCTGGTAATATACCCGGTATGAACAGCTTACTTCCTGACGATATCGATGAACTGAAACGTCTCCTTGCCGAACAGGAGGCGCTGAACCGTGCCCTTCTGGAAAAGCTGAACGAGCGTGAACGCGAAATAGATCACCTGCAGGCGCAACTGGATAAGCTGCGCCGGATGAACTTCGGCAGCCGCTCCGAAAAAGTCTCCCGCCGTATCGCGAAGATGGAAGCCGACCTTAAGCAGTTGCAGAAAGAAAGCGATACCCTTACCGGCCGGGTGGATGACCCGGCCGTGCAGCGCCCGCTGCGGCAGACCCGTACCCGCAAACCGTTCCCTGAATCACTTCCCCGTGACGAAAAACGGCTGCTGCCGGCAGCGTCATGCTGCCCGGAATGTGGTGGTGCGCTGAGTTACCTGGGTGAAGATGCCGCCGAACAGCTGGAGCTGATGCGCAGCGCCTTCCGGGTTATCCGGACAGTACGTGAAAAGCATGCCTGTACTCAGTGCGATGCCATCGTGCAGGCCCCCGCGCCTTCACGGCCCATCGAGCGGGGTATCGCAGGACCGGGGCTGCTGGCCCGCGTGCTGAGTTCAAAGTATGCAGAGCACACCCCGCTGTACCGCCAGTCTGAAATATACGGCCGCCAGGGTGTGGAGCTGAGCCGCTCACTGCTGTCGGGCTGGGTGGATGCGTGTTGCCGGCTACTGTCACCGCTGGAAGGGGCGCTTCAGGACTATGTGCTGACTGACGGTAAGCTCCATGCTGATGACACGCCTGTCCCGGTGCTGTTGCCAGGTAATAAGAAAACGAAGACCGGGCGGTTGTGGACGTACGTTCGTGACGACCGTAACGCCGGGTCAGAGCTGGCGCCGGCAGTGTGGTTCGCTTACAGCCCGGACAGAAAAGGTATCCACCCGCAGAGCCATCTCGCTGGCTTCAGCGGTGTTCTGCAGGCGGATGCGTACGCCGGGTTCAACGAACTGTACCGCAATGGACAGATAACGGAAGCTGCCTGCTGGGCTCATGCCCGCCGCAAGATCCACGATGTGCACGTTCGCACCCCGTCAGCACTGACGGAGGAAGCCCTGAAACGGATCGGTGAGTTATATGCCATCGAGGCGGAAATAAGGGGGATGCCGGCGAAGCGACGCCTTGCAGAACGTCAGCAAAAAGCTAAACCGCGGCTGAAATCCCTGGAAAGCTGGCTGCGTGAAAAGGTGAAAACGCTGTCGCGACACTCAGAACTGGCGAAAGCGTTCACGTACGTACTGAACCAGTGGCCGGCGCTGGCTTACTATACTGACGACGGCTGGGCCGAGGCAGATAACAACATAGCTGAGAATGCGCTACGGATGGTCAGCCTGGGCCGCAAAAACTACCTGTTCTTCGGTTCGGATCATGGAGGAGAGCGGGGAGCGCTGCTGTACAGCCTGATCGGGACATGCAAACTGAACGGAGTGGAGCCAGAAAGCTACCTTCGCCATGTGCTTGATGTTATAGCTGACTGGCCGATAAACCGGGTCAGCGAACTGCTCCCCTGGCGCGTAGCACTGCCAACTGAATAACACATCCCCGTCAATACGGTTCTCGCTGCACGCTTACTGACAAAGTCATCGGGCACTATCTGAACATAAAACACTATCAGTAAATTGGAGTCATTACCCTTTTGTTAGTAAAATAATCGCTGCTGATTTTCCAACTGACAAAGAGAACGATGATGCTATTTATTCGTTCGCCCAACTAACAGAGCATCCTGCTGGTTGGAACCTCATCTTCAAGCCTAAGGTAGGCGAAGATTCTTCGGCGAAAGGAATTGTTAAAACCGTAAAGGAATGGCGAGCTGCTAACGGTAAGCCAGGTTTTAAAAAATCGAGATTGAATGTGCGGGTTCAGGTGATGAATCCGCACATTTTTAACTCTGGATTTGAAGAATAATTACTAGATATCCATTATTTTTTTCCTGTCTCCAAACTGACCCCATGATGGATGGTTTATGGCTCTGTCCACGATACCGGCGACGGACCCGTCTGCTACTGGCTTCGGCATACCACAAAATCCTGACGCCTCCGCATGGCGTCGTTGTCCAACCCCGGGAACGGGGAAAAGCCAGTTTCCCCCGCTCCTGGCGTTTCTTAAACACCCGTTAAGGAAATACTGTGAAAAAAATGAACCGTACGCTCCGCAGATGTTGTCTGTCCGGGCTTATCAGCCTGTCTTTGTTTGCACCTTTTCCGGTTGTGTATGCCGACAGCATCGAGACGGGATATTCGCCGGAAGGAACGGCTCTGCAGCTGGTCCTGAAGACTATTAATTCTGCACAGCAGGAAATCCGGCTGATGGGCTATTCCTTTACCTCACCCGAAGTCGCCGGCGCGCTTGTCAGGGCAAAGCGGCGTGGCGTCGATGTGAAAGTGGTTCTGGACTGGAAAGCCAATACCGGCAAGCAAAACCAGGCGAGTCTGGCGGCCATGAATCTTCTGGTCAATGCCGGCATCCCGGTTCGCACAGTGTCGCAGTACAAAATTATGCATGACAAAGTCATCATTGCTGATGGCCGCAATATTGAAGTCGGGTCTTTTAACTACACCCGCTCCGCCGATCGGGTCAATTCAGAGAACGTGCTAGTCGTGTGGGATGTTCCAGTCGTTGCTCAACGCTATCTGCAGCACTGGTCGACCCGCTGGTCGCAGGGAACGGACTGGAAACGGGCTTATTAACGCACCTCAGCCATAAAACGAGCATCAATACGGTTCACTTACGTCCATGCTAAAGCGCCTGAACCACCCGTCGCTCGTATCTTACCTCTTAAGTCTTGCCCCTGAAGGTACTCACTTTTAGTTCAGGATGGGCTACTCTCCATCTCTCTTACAAGAGGACATGGGCATCTCATTTAGTTGAAATTTGTACGCCAATACAAATGACAATCTTAGAAAGGATCTCTTGCAAATTGAAAGTAAGTTATTGATTTGCAGGATCTGAGAGTTCTGTAGTATCCTCCGTTCCGAAGACATTTCTGAGGTGTCAGGAGAGCGATAAATGTCACGTCCAGCAGATAAAACAACTTCCTCTGCGAATGCAAAACGTGCATACCGGAAAGGTAAGCCAATGTCTGCCAGTGAGAGACAGCTTGCCGCGATTGCGCGGAAACGCGAAACGCATAAAGAAGTTAAGGTTTTTGTTAAAAACCCACTAAAGGACGTGATGATAGCGGTTTGTGAAGAAGAAGGTCTGACACAAGCCCAGTTTATCGAGAGGCTCCTTGAGCGAGAGCTTACAGAACGCGGTCTTTTAGATGTAAAGACTTCACATTCTTGATCATGTTTATATTGAGTGCTAGATTGTTGATGGTCTGAATAATTTTGGGTGTGCCACGCCGTAAGGTGGCAGGGAACTGGTTCTGATGAGGTATCTACCCGGGACCAGAAAGCAAAAACCCCGATAATCTTCTTCAATCTTGGCGGAAGGAAAAGATTAACGGGGCCTTCATAAACTGCATAGAACGTGTTGCTCTATGCAGGGAGTATATGTACATGCTCAGAAAACTTCAAGCTCAGTTTCTGTGTCATTCGCTCCTTCTGTGCAACATAAGCGCAGGAAGCGGTGACTGATCTCCTTCAAAATCACTATTCACAGGTTAAAAACCCGAATCCGGTATTCACGCCGCGTGAAGGGAAAAAGACCCTGCCGTTCTGCCGTAAGCTGATGGCGAAAGCCGAAGGCTTCACGTCCCGTTTTGATTTTTCCATCCATGTGGCGTTTTTGCGTTCGCTGGGTAAGCGTCACCGGATGCCACCACTGTTGCGCCGGCGTGCAATTGACGCTCTTCTGCAGGCAATGTGTTTCCACTACGATCCGCTGGCCAATCGCGTGCAGCGCTCGATTACCAATATGGCCATCGAATGTGGACTGGCCACCGAGTCCAGGAGCGGCAACCTGTCGATCACCCGAGCCACCCGGGCGCTGAAGTTCCTGGCCGAGCTGGGGCTGATCACCTATCAGACGGAATATGACCCACAGATCGGCTGTAATATCCCGACCGATATCACCTTCACCCCGGCTCTGTTTTCCGCGCTTGACGTTTCAGAAATGGCTGTGGTGGCCGCGCGCCGCAGCCGTGTGGAATGGGAAAACCTGCAGCGCAAAAAACAGCAACTGAAACCGCTGGAGATGGACGAACTGATCGCAAAAGCGTGGCGGTTTGTGCGTGAGCATTTTCGCAGCTACCAGGCTGAACGAAAATCTCACGGCCGGAAGCGGGATACTGCACGGCGGGATGCATCACGGCAGCGTCATGACATCGAGACGCGCGTGCGTCAGCAACTGACCCGCGAATACGCCACCGGCCGCTTCAGGGGCGATAAAGAAGCGCTGAAGCGTGAGGTTGAGCGCCGTGTGCAGGAGCGTCGCGCGGAAACAACTACACGCGGCTGGCCACTGCCCCCCTATAACATTCCTTCTTTAAAAAATCCGGCCGGCGCCGGAGGCTTTCGCACGCCTGTTGGCCGGCTACTACGTATTATCTTATCTTCAGGCCTGCATTCCTCACCATAATTCCGGTCTTCCTGGCGTCAACGTGGCCTTAAATGTTATCGCCGGCGTCACTTCTGACGGCCGATTTCTGTTATCCACATATAACTGCAATGGAGTATTTCATTAGGCTACAACCGTGATACGCACAAAGCACATGCCGTCGGACTTTCAAGGCGCGTGGTTCCTTTTAAACACCAGCTCTGTACCTCTTTTAAAGATCCTTTAATAAATCCTGTAAACACATAACCTGTTCATCGCCTGCCCTGTGGACAGGCTCCTGAGAATGGCCGCCCTTGCAGCGACCTGACGGTCGCGCCGGTTCGGTAACACCAGTGAGAGCTCCCATCGCTTCGCGACGGGCCCCGGCCGGAGAATTAAATTAGTTACAGCATTCAAAAGGAAATCCATCATAAAACCGGCGCCGGTTTGCCAGCCAGGAGCCCCTCCCCACCACTGAAAAGCGCCGCCGCCCCCGGCCGAAGGCCGGGAGTAGTGTCGCTTTTAATGATGGGTGTTGTAACTACTCTTCTTCATCGCTGTAGGTGGAGCTGCGGTCAGTTGTCTGGTACACGCTCGTAAGCGGCCCTCCGGCCCGCTAACGCGGAGATACGCCCCGACTGCGGCTAACGCCTTGCCGGGACCACTCCGACCGCGTACAGAGGCTCCTGAGACGTTTTGAGCGGGTATGGCTTTGCAGCTACCGTGTTAAGTTTCCTGGTGTCGCTGAAATAGTTGATGAACATCCCCCTAAGCGTCAGCAGCAAGCTGCCGCCGCTAAGGCCCCGGAAATCACGCCCTTTACGTCGTAAACGCCGTAAAGCCCGCTCACCGGGGTTAAAAGGGATTACTTTGACTTCTTCATTGCTGTTAGATGGTTAAGGCTAATCAGGGCAGGGGGTAGGGTGGCAGAATTTATAGCCCGGTAACCGGCTACGCCGGGCTTTCGGCGCCATTTGACGCCACAGACACATGTAACCTCATCTGGCGCCTCCATGCCGCTGACGCGGCATCCAGAAGTTTCCCGATGCTGTAAGTCTTAACGTCTGCTTTGTGCCAAAGGCGGAAGTAACTAACAGCAGTCTGTGTGAAAATACGGGGAGCAGGTCAGTCAGAGTGTACCGCAGAAGTCTACTTTTCAAACGTACATTTTAATAAGTAGAAAAGTTATTGAGTCCAGTCTCTGTTGCCTATATCTTTAACAAAGATAAAACATTTGAATTATCTGTTAAATGATATGGCTATCAGACATGATGATCTGAGGGCGGTAGCATTCCAAAAACAAGAGCAGAAGAGGCGGAAGTTCAAGTTGAGCATGGGCAAAACGATTTCAAGAAAAAAACGTCTATCTCAGTACTATACAAACCGGGATGTGGCAGAGTTGCTTATCTCATCATTACCATCAGACGAAGCAAGTACAATCATTGACTTAAGTGCTGGTGAAGGCTCGTTGTTGATGACAGCTGCGCTCAAATACGACAACGCAAAGCTCTACGGAATTGATATTGATGATGAAAACTGCAGAAAGTTAGACCTATTACAAAACACGACGAGTATATGTTTAGATGCAACCCATTCAGCCAGTTTTGATAAAATAAAGGCACAAAACAGTACATATGGCATAGTCATTGGCAATCCTCCTTTTTATACAGCTGAACATACTGCCTATACAAGGTTCTTATTTAAGGAGTGGGCACTAAATCATAAAACAAAATATTACAGAGCTGAGGTTTTGTTCTTAATGTTATCGCTTAAGTTGCTTGATCGAGACAGTTGTTGTGGAATTGTTGTACCTGATACGATATTTTCAAGCGAGAAATATAAACCACTCAGAGAAAAAATAACCTCATTATTTAAATATATAGATGTTATAGAATTAGATAATAAGGCATTTTTGGGAACTGAAGCAAGGACTCATATTCTCACTGTCAGTAACAAAAAATCAATAAGCCCATCAATAACAACAAGAAGTTCAAAAAAAAATAAAGCGATAAGGCTTAAAAAAGAAGAGTTTATTGAAAGGGCCGACCATCAATATAACTCTTTTAAATATAACAATAACGAAAAAACGATTGAAACTTCAGGTATAAAAGTTATGAGAGGGAATATCAGCAAAACGAAAAAAACTCAACTGCATGATGCGATAATCCATTCATCTTCTTTTTATAATGATTTTTCTTTATTTGAAAATAACAATGACAGTGCAGAAAATGGTTCAGCCGTACAGGCGGTGAAAGGAGATGTTGTTGTACCCCGTGTAGGAACAAGATGTTTGGGGAAAGTTGGGATCATACGAAACGGTTCTTTTTCCATTACAGATTGTGTTTTTGTTATCAAAGCTTCTGAGTACGAATGTGGTGAAATGGTTGCCGCGGCATTAAAATCGAAATTTGGAGTCGACTGGATTAAAAGTATTTCGAAAGGCATTGGAGCGCAGTACATAACATTAAATGACATAAAAAAACTACCCCTGCGATAATAACATCATGAAAATAGATCATATTACAGCAAGAGATACTGAAGCGATTATTGAACAATCCAAAAAATTAATCAAGATTGGTTACTGGGATAATGTAAAAGTATCAGTACTGCAACGCTGGTTAGATAATTTCAAGGATGAAAAGGAAAAATATCTTGCAGCCTCTGTGTTAAGCGAGTTGATATATCGTAACAGAGAAACTGTTACATCTATGGGCTATAATATATTCTCAATTATTCTCCCACAGATCTTAGAGGAGTTAGATATTTACCATATTGAGGATATTGAAAAATGGATGAATGACATCAACTCGCCAAAACATGCAAGGAATCTTCCGTTTCGAACGTCCGTAATAAATAATGTGGATAGTAAAGTCACTAAAAGTGGTGATGTAATACACACATTCCTACAAAGAGATTTTTTCGATAAAAACTTAGGGGTAAAAGTTGAAAATATAGAAAAATTGCCACCAAGAATCAAAGCGATAGTTTTTTTTGATGATATGCTTGGTTCTGGCACTCAAATTGACACTTTCATGAAAGAAACAAATCTTGATGAACTTGGAAAGAAAATAATATTCATTCCATTTGCGGCTCTACGCGATTCAACAATAAGGATACAATCTAAATATAAAAACCTAATTATTAGGCCTGTTGAGTACTTGGATGAAAATCATAGTTTCTTTAGAGCATCCAACAGGAGAATAAATAGAGAATATTTCTATACACATAATGACTTCTTAAGATTGTACATTGATATATGTAATAAGAACTCAATAAGCAATCCATTAGGGTTCGGTAATTTGGGGCTTAGTTATGTCTTGGCAAACTCAACTCCAAATAATAATCTTTCATTCCTCTGGTTTGAAAATGAAGGATGGAATAGGTTATTCAAAAGGTAAAATATGAAATTTAACGAGATTTTTTCGAAAAACCGTGCCGAAGAATTACCTGATGATCTCTATGGTAAATATGTTCTTCCCTTAGGGTACGAAGATGTAAATCTAAAAAAAACGACAAAAGCAAGTATAGTTATTGGGGGGAGAGGATATGGAAAAACGATGTTCTTAAAGTATCATTGCCACCAGACAGCTCTAAGTGTGAATAAAGATACGATTGGTATTGAGGATCTTTCCAATCTGGGTATATATTGGCGCCCGGATACATCCTTTAGCCAGTTATTAACCGAAGCTTGGCTCGGAAAATTTTGGTCAACAGCTTTCAAAACGTACATGAGTCTATCGCTGATTATTGAGTTTGTTAAACTAACCAATAATTTATTGTCCGAAAAATCTCCTGTTTTTTCGTTGAAAGAGAAGATTAATAATCTGAAATTGCCAGATACAATTTCTGAAGGTTTGGGCATTGATAAAAATGCGAAACTTGTTGATGTTAGCGATCTTTTACATGAAAGACTGTTTACTCTTTGCAATTGGATAAATGCCCCAGTTACTGAAACACCACCGTTTTCTCTTGATACAAAATTTTCATTACAGAATATCATTAGCAAACTACATGCAATAACTGGATGCATTATAAAGCCTAATTTTCAAGTTTACATTGACGAGTTCGAGAACTTGACATCAGACCAGCAGGCAATAATCAATACTTTAATGAAGCACGGATCCATGCCGTTACTGTTCAGTGTTGCCTATAAGAAAAATGCTAATATTTCACATAAAACGTTAGGCAACGAAAGCATTGTTGAGCAGCATGATTTCAGATATATAGACTTAGAAGAACTGTATCTCAATGACTTTGATACATTTGCTGGTGAGATATTAGCCCTGCGCTTTTCAGATTATATAGAAAACACTGATCATGAAAAACTCCGTTCCATATTTACGTCAGAACATCAAATCCCGCACAGACAAACGAAGGAGTATCAGGATTCAATTAAAAATCTGGCCAGTAAGTTTCTTCCTGAAAAATCGACAAAAGAGATATCACATGAAATATTCAGTGATGACGCATTAACTAAAAAATTACATTCAATGATTGAAACCGGTTTGTCTAAATCAAAGTCAAAATTGCAAGTTCAATATTTTATAGATGATAAATTTCCTGAGGCAAGCCTGATAAATGGTGCATTGCTGAATAGGAAAAGTATTAGCCCAGACGAGGTGTTAGAACAATATTTGCAATATAAAGCAGGACATACAACAAAATATAAATCATGGATACCTAACAATCTCGTCGGTGTAATTCTCTATCTTTATAATAAATTACCAACCAGAATCTGCCCACTGTACGCTGGCTATAAACAGTTTGTATATTTATCAAGAGGGAACATCAGACATTTTCTGGAGTTATGTCACCAGTCGGTAACAAAAACAAATATCACGTCTCCACTGCCGCCAAAAACGATACCATCCATGACAATCGAAGCTCAATTAGAGGCCACCCTGAAGACGAGTGAACTCGAAATTGAAAAAATAGGAGATTTTGGTGCTCATGGAATGCATCTAAAAAGAGTGGCTAAAAGACTTGGTGCGATTTTCAACTATTGCCAATCTCGACGTTCTCAGAGCGAATCAGAAGTAAACCATTTCACTTTAGATTTAACTGATATAAATCTTCTTGCTTATAATGTTAAGGAAATCCTAAATGAATCATTGGTGTGGTCCGTGCTGATTGAACAGAAAGGAACGAAGAGTAAATCAACTGACAACCTGGAACTCAATGATTACGTCTTACATCCAGTTCTTGCACCATATTTTGGAATAAGCCACAGAAAAAAGAAAAAAATAAAATTTAGCAAAGGTGAGGTTGAAACCATTTTTGTAGGTAGTGATGAAGATTTTTCATCCTTGTTAAAGAAATATGGAGCCCGGTGGGATATCGATGACTCATCTTTTGATGTTTCTAGTTCAGTCACATCATACCAGTTGGGCCTGTTATGATAAAATTCAAACGTATCAGAACTCACAACAACTTAGATTTTACTAATCGCCATCATGACATTTTTTTCTATGGTGAAGAGTTAGATGAGAGAACTGGCCTGGCGATAAAAAAAGTAAACGCAAGCAATGCATTTCAGGTTAAATATGTAAAAGATGAATATGCATTAAAACTCAATGGTAATAAATACAAATTGTTAGCATTGAAGGATGCATTAATCTCTATGTCGCCTAAAAAAGTAATAATAGACTCTACTTCTCTTGATTTCCCTGAAATATTGTATCTTTTTTACTCCATTAATATGATTGAAGGTATAGAATCATTTACTGTTCTCTACATTGAACCGAAAGAATACAGTAAGTCGCCTTCGACTGAGGGCGGGGATGAGGAGTATCAATTAAGCGATGGCCGACAGCCATTTTCTTCTCTTCCCGTATTTTCACTGAATACAATCACATCTGGCTTACAAAAAACCAGCCTGGTTTCATTCTTAGGATTTGAAAACTCTCGTCTAGGCCAGATTTTAAGTAATGATGATGGGGCAAGCTTCAATAAATTACTGGCTTGTATATCAGTCCCAGCTTATATCCCAGGCTGGGAGAACAAATCACTCAGAAAGCATTTATTACATTTCGACAGCATGGAGACAGATCTAAGAACCTGTCCTGGTGCAAACCCTTACGCCGTATATCAGACCTTATTAGATATATATGCAGAAAACCCAAGACTGGTGCTGACATCCTTAGGTACAAAGCCTACGGCTATCGGTATCTGCGTTTTCTTAATTAACAATCATCCAAATAATAGCGTTGAAAAACAATTGGGAGCAATATATGACTATCCTATAAAATCCATCAACCGTACAATTGGAATTGGTGAGATTTACTCCTACGAACTATCAATAAGCTAACGTCCCGCCTACGTTCATACGTTTGAAGTGTTCGGTACCACCGGCTCTGTGACAGTTCAAGCTCATCATCAAAATCTTCGGCTACAGGCCTAGTTTTATTGTGGAGAGTAATTACGGTGATTGAATAAGTCGTGAAAATTGGCAACCTCCATTCGGCTTGTTCCAACTGATGCAGAGCCGGGCTATTGATCCACTCAAAGAGATGGCTCATGCATCAGTTGTATTGTTGTAAAGCCACACCGTCATATTGTATTTGAAAAGAAAACGCTTTAGTCAATCCCAGCCTTAATAACTGTTTGATGTTCAATATAACGTTCTATACTTGAAAAGACTATTTAGATGATTAAAACTGTTATAAATACTGGTATGTATAACACGAAGTCGAATGAGTAAGGTATTTTTTGTGTGGGATTTATTCATTAAGATAATGCTGCTGTTACCGATTCCCTTGATAACTGTTTTTCCCAACATTATTCCTTTTCTGACTTATAGACAAAATGGTGATAAAAACAAATCCGCCCTGATGGATACACTAGCCCGAGAGATGGATAAACAACAACCCTGTGCGTATCTTGTGGAGTCATGCGTTTCTCGACCGCATAACATCCGGCCAATACCTTGGGCGTTTCTGCGGGTGGTACTACATTACAGTAATTCGATGGAAATCATTCAGCTAGTATCATCTGGGAGGAGAATACTGGCACTGTTGCAAATATAGGCTTGGAGGGAGATGGTAAATGTTGGCTTCACCGGGAGCGAAACGACGGTCAGGGATGTTGTGGCTAAGTGGCGTAAGCAGGTTAACAGTCCCGTTATCGCCCCAGTTCGACTCCCCTCAGCATCCAGGGTAAGCCGCTGGTTAATGCCCTGGCGAATGATCAGAGGAGAAGAAAACTATGCATCCCGCTTCATCGAATCGATGTGCCAGAAAGAACCGCAACTGAAAATGGCGCAACAGCTGTCGCTCGACTTCTATCGAATGCTGAAAACGAAGAATAAATCGCAGTTAAATCAATCGTTCACTGACGTAAGTCAAAGTGGGCTCATTGACCTTCAGCGTGTTGCGGCCAGTATGGAAGCGGATGCAACAGCAATACACGAAGCGATAAGCAGCAGATGGAGTAATGGCGTTGTGGAAGGCCATGTAAACCGCCTGAAGATGCTGAAACGACAGATGTACGGTCGAGCTGGCTTCGAGTTACTTCGACGACGAGTCATGAGCCCTCTGGCTTAAACAACTCCACCTAAGTTGCGGAAGACCCAGTTTTGCACCGTTGGTAACAATGATGATATCTTGGACATGATCGGATGGATGAGCCCTGACCGGAAAACCAATTTTCTGAGTCATTCTGCGAATCTGCGATTTTATGCATTGTGCTCTGTGGAAGGGTTGAATAGCTATATAGCCCCGGAAAAAATTAAGGCGCAGATAAAGGTTTCACGTGGTGGAAAAGGTATCAGCAGGTTAATCAGGGTGCTCGGGAAAAATGAGTTCATCCGAATTGTGAAAGATAGCCAGACGGTACTCACTATCGGCATGGACAATTCCATTGCGACTGGCTAGGTCAATTCATCGCCGTTGCTGTCATTAATTCCGGGTTTAGCACAAGAGTTGTTTATTAGTTTAAATATTAATAACTGGATGATAATTAGATGAATAATATCGAGATAATTGAATCAGGATACAATGCGTTATGTGATGCTTATAATAATTCCGTTATCAGTCTTAAGCGCTCCTCCCTATATGAAGATTTACTAGTCCATATGGATATTCCTGAAAAAAACAGGAGCCGATTCACTTATGCTACTTTGAATGATCGCGACGAAATAATCGCAATATGTGTGTTTATTGTCTCTCTTGATGAGGGAACAACTGATGTAGGATGGTTTGTTAGAGCGGACTTTAGAGGTAAAGGGGTTGGTAGAGATACAGTAGAAAAGGCATTCAACGAGTTTAAGAATGGTCTCAAGGGGGCTGGAGTTGAGGCTATTTTTATTGGCGCCACTGTTGATAATGGTAATACTCCTTCAATTTCATTGGGGCAGAGGTTTATAGGCGGAGAAGAAATAATAGAAAAAGAAGACGGGACTACCATCTACTCATACCTCAATCGTTTCACGCTTTAGTTAATGGGAGAGGGTCAATGGAAAGAGTGAGTACCTATGTCATGGGGTAGTGACCGGGTAGCTGCGATAACTGCCAACTTTTCATCCCTCCACCTTCACGCACAAACGAACGTATATGTGACAGGTACGACATGCTGATAGGCTACATGGGCACTGTTGCAAAGTTAGCGATGAGGCAGCCTTTTGTCTTATTCAAAGGCCTTACATTTCAAAAACTCTGCTTACCAGGCGCATTTCGCCCAGGGGATCACCATAATAAAATGCTGAGGCCTGGCCTTTGCGTAGTGCACGCATCACCTCAATACCTTTGATGGTGGCGTAAGCCGTCTTCATGGATTTAAATCCCAGCGTGGCGCCGATTATCCGTTTCAGTTTGCCATGATCGCATTCAATCACGTTGTTCCGGTACTTAATCTGTCGGTGTTCAACGTCAGACGGGCACCGGCCTTCGCGTTTGAGCAGAGCAAGCGCGCGACCATAGGCGGGCGCTTTATCCGTGTTGATGAATCGTGGGATCTGCCACTTCTTCACGTTGTTGAGGATTTTACCCAGAAACCGGTATGCAGCTTTGCTGTTACGACGGGAGGAGAGATAAAAATCGACAGTGCGGCCCCGGCTGTCGACGGCCCGGTACAGATACGCCCAGCGGCCATTGACCTTCACGTAGGTTTCATCCATGTGCCACGGGCAAAGATCGGAAGGGTTACGCCAGTACCAGCGCAGCCGTTTTTCCATTTCAGGCGCATAACGCTGAACCCAGCGGTAAATCGTGGAGTGATCGACATTCACTCCGCGTTCAGCCAGCATCTCCTGCAGCTCACGGTAACTGATGCCGTATTTGCAGTACCAGCGTACGGCCCACAGAATGATGTCACGCTGAAAATGCCGGCCTTTGAATGGGTTCATGTGCAGCTCCATCAGCAAAAGGGGATGATAAGTTTATCACCACCGACTATTTGCAACAGTGCCCTGTTTAGAGTACTATATGCGCCTGCAACAGTGGGCCACCGAAAATATTAAAAAACTGCTTTATCTCGCGGGGGATGACGCGGTGATTAATTACGGGAAAATGCGGCTGGAATTTTTGCAGAAAGCACTGGCGCAGGATACCTCCGGTGACTTCTGCTTTCGTGTGCTGCATCCGGAAGTGTCTGGCCCGCCGGATATGAAAAAGGCTTCCGCCGGGTACCGTGACTTTATTATCGGTAACAGAGCGTTGCTGGATCTGGTGAATTCAGCCGGTGAAGGGGCTCCGGTTGCGCATTATTCCGCTGATGAAATTCAGTCATTATTTTCGGCACAAATACAGGGGTCGGTGGATAAATACGGCGATAGTTTCCTGACGGATGATCCGTATGTGCTGGCGGAAGACAAGCTGCAAACCTGTCAGATGGAAATTGATTTAATGGCGGATGTGCTGAGAGCACCGCCCCGTGAATCCGCAGAACTGATCCGCTATGTATTTGCGGATGAGTGGCCGGAATAAATAAAACCGGGCTTAATACAGATTAAGCCCGTATCGGGTATTATTACTGAATACCAGACAGCTTACGGAGGACGGAATGTTACCCATTGAGACAACCAGACTGCCTTCTGATTATTAATATTTTTCACTATTAATCAGAAGGAATAACCATGAATTTTACCCGGATTGACCTGAATACCTGGAATCGCAGGGAACATTTTGCCCTTTATCGTCAGCAGATTAAATGCGGATTCAGCCTGACCACCAAACTCGATATTACCGCTTTGCGTACTGCACTGGCGAAAACCGGTTATAAGTTTTATCCGCTGATGATTTACCTGATCTCCCGGGCTGTTAATCAGTTTCCGGAGTTCCGGATGGCAATGAAAGATAATGAACTGATTTACTGGGAACAGTCAGACCCGGTCTTTACTGTCTTTCATAAAGAAACCGAAACATTCTCCGCACTGTCCTGCCGTTATTTTCCGGATCTCAGTGAGTTTATGGCGGGTTATAACGCGGTAACAGCAGAATATCAGCATGATACCAGGTTGTTTCCGCAGGGAAATTTACCGGAGAATCACCTGAATATATCATCGTTACCCTGGGTGAGTTTTGACGGATTTAATCTGAATATCACCGGAAATGATGATTATTTTTCCCCGGTTTTTACAATGGCAAAGTTTCAGCAGGAAGGTGACCGCGTACTATTACCTGTTTCTGTACAGGTTCATCATGCAGTCTGTGATGGTTTTCATGCAGCAAGGTTTATCAATACACTTCAGCTGATGTGTGATAACATACTGAAATAAATTAATTAATTCTGTATTTAAGCCACCGTATCCGGCAGGATTGGTGGCTTTTTTTTATATTTTAACCGTAATCTGTAATTTCGTTTCAGAAGGCACTGTTGCAAAGTTAGCGATGAGGCAGCCTTTTGTCTTATTCAAAGGCCTTACATTTCAAAAACTCTGCTTACCAGGCGCATTTCGCCCAGGGGATCACCATAATAAAATGCTGAGGCCTGGCCTTTGCGTAGTGCACGCATCACCTCAATACCTTTGATGGTGGCGTAAGCCGTCTTCATGGATTTAAATCCCAGCGTGGCGCCGATTATCCGTTTCAGTTTGCCATGATCGCATTCAATCACGTTGTTCCGGTACTTAATCTGTCGGTGTTCAACGTCAGACGGGCACCGGCCTTCGCGTTTGAGCAGAGCAAGCGCGCGACCATAGGCGGGCGCTTTATCCGTGTTGATGAATCGCGGGATCTGCCACTTCTTCACGTTGTTGAGGATTTTACCCAGAAACCGGTATGCAGCTTTGCTGTTACGACGGGAGGAGATATAAAAATCGACAGTGCGGCCCCGGCTGTCGACGGCCCGGTACAGATACGCCCAGCGGCCATTGACCTTCACGTAGGTTTCATCCATGTGCCACGGGCAAAGATCGGAAGGGTTACGCCAGTACCAGCGCAGCCGTTTTTCCATTTCAGGCGCATAACGCTGAACCCAGCGGTAAATCGTGGAGTGATCGACATTCACTCCGCGTTCAGCCAGCATCTCCTGCAGCTCACGGTAACTGATGCCGTATTTGCAGTACCAGCGTACGGCCCACAGAATGATGTCACGCTGAAAATGCCGGCCTTTGAATGGGTTCATGTGCAGCTCCATCAGCAAAAGGGGATGATAAGTTTATCACCACCGACTATTTGCAACAGTGCCACTTCGACGACTACCTGCTGCCGGCCGAGAAGTTCGCCGCACTCAAGCGCGAGCAGGCCCTGCCCCTGGCGATCAACCCGAACAGCGACCAGTACCTGGAAGAGCGTTTGCAGCTGCTGGACGAGCAGTTGGCCACCGTCACCCGCCTGGCCAAGGACAACGAGCTGCCCGATGCCATCCTCACCGAGTCAGGGCTGAAAATCACCCCGCTGGATGCGGCGGTGCCGGATCGGGCGCAGGCGCTGATCGACCAAACCAGCCAGTTACTGCCGCGCATCAAGATCACCGAACTGCTGATGGACGTGGACGACTGGACGGGCTTCAGCCGCCACTTCACCCACTTGAAGGACGGGGCCGAGGCCAAAGACAGGACGTTGCTGCTGTCCGCAATCCTCGGTGATGCGATCAACCTCGGGCTGACCAAGATGGCCGAGTCGAGCCCCGGCCTGACCTACGCCAAGCTGTCCTGGCTGCAAGCCTGGCACATCCGCGACGAAACCTATTCGGCGGCCTTGGCCGAGCTGGTCAACCACCAGTATCGCCACGCCTTTGCCGCCCACTGGGGCGACGGCACGACCTCATCCTCCGATGGCCAGCGCTTCCGCGCGGGTGGCCGGGGCGAGAGCACCGGGCACGTCAACCCGAAGTACGGTAGCGAGCCGGGACGGCTGTTCTATACCCATATCTCCGACCAGTACGCGCCGTTCAGCACCCGCGTGGTGAATGTCGGCGTCCGCGATTCCACCTATGTGCTCGACGGCCTGCTGTACCACGAGTCCGACCTGCGGATCGAGGAGCACTACACCGACACGGCCGGCTTCACCGATCACGTCTTTGCCCTGATGCACCTGCTAGGCTTCCGCTTCGCGCCGCGCATCCGCGACCTCGGCGAAACCAAGCTGTACGTGCCGCAGGGCGTGCAAGCCTACCCGACGTTGCGCCCGCTGATCGGCGGCACCCTGAACATCAAGCACGTGCGTGCCCACTGGGACGACATCCTGCGCCTGGCCAGCTCGATCAAGCAGGGCACCGTCACCGCCTCGCTGATGCTGCGCAAGCTCGGCAGCTACCCGCGCCAGAACGGACTGGCCGTGGCCCTGCGCGAGCTGGGCCGGATCGAGCGCACGCTGTTCATCCTGGACTGGCTGCAAAGTGTTGAACTGCGCCGCCGCGTGCATGCCGGCCTGAACAAAGGTGAGGCGCGCAACTCGCTGGCCAGGGCGGTGTTCTTCAACCGCCTTGGGGAAATCAGGGATCGGAGCTTCGAGCAGCAGCGCTACCGGGCCAGCGGCCTCAACCTGGTGACGGCGGCTATCGTGCTGTGGAACACGGTGTACCTGGAACGCGCCACCCAGGGGTTGGTCGAGGCCGGCAAGCCGGTGGACGGCGAGCTGCTGCAATTCCTGTCGCCGCTGGGCTGGGAGCACATCAACCTAACCGGCGATTACGTCTGGCGGCAGAGCCGCAGACTGGAAGACGGGAAGTTTCGGCCCTTACGGATGCCCGGAAAACCTTAGCGTACGATTTTTTCCGAATTCTGCGGGCTCCCCATCAACACGGATAAAGCGCCCGCCTATGGTCGCGCGCTTGCTCTGCTCAAACGCGAAGGCCGGTGCCCGTCTGACGTTGAACACCGACAGATTAAGTACCGGAACAACGTGATTGAATGCGATCATGGCAAACTGAAACGGATAATCGGCGCCACGCTGGGATTTAAATCCATGAAGACGGCTTACGCCACCATCAAAGGTATTGAGGTGATGCGTGCACTACGCAAAGGCCAGGCCTCAGCATTTTATTATGGTGATCCCCTGGGCGAAATGCGCCTGGTAAGCAGAGTTTTTGAAATGTAAGGCCTTTGAATAAGACAAAAGGCTGCCTCATCGCTAACTTTGCAACAGTGCCCACTGATCCGCATGCCCGTTCCATACAGAAGCTGGGCGAACAAACGATGCTCGCCTTCCAGAAAACCGAGGATGCGAACCACTTCATCCGGGGTCAGCACCACCGGCAAGCGCCGCGACGGCCGAGGTCTTCCGATCTCCTGAAGCCAGGGCAGATCCGTGCACAGCACCTTGCCGTAGAAGAACAGCAAGGCCGCCAATGCCTGACGATGCGTGGAGACCGAAACCTTGCGCTCGTTCGCCAGCCAGGACAGAAATGCCTCGACTTCGCTGCTGCCCAAGGTTGCCGGGTGACGCACACCGTGGAAACGGATGAAGGCACGAACCCAGTTGACATAAGCCTGTTCGGTTCGTAAACTGTAATGCAAGTAGCGTATGCGCTCACGCAACTGGTCCAGAACCTTGACCGAACGCAGCGGTGGTAACGGCGCAGTGGCGGTTTTCATGGCTTGTTATGACTGTTTTTTTGTACAGTCTATGCCTCGGGCATCCAAGCAGCAAGCGCGTTACGCCGTGGGTCGATGTTTGATGTTATGGAGCAGCAACGATGTTACGCAGCAGGGCAGTCGCCCTAAAACAAAGTTAGCCATATGAACTCGGAATCAGTACGCATTTATCTCGTTGCTGCGATGGGAGCCAATCGGGTTATTGGCAATGGTCCTAATATCCCCTGGAAAATTCCGGGTGAGCAGAAGATTTTTCGCAGACTCACTGAGGGAAAAGTCGTTGTCATGGGGCGAAAGACCTTTGAGTCTATCGGCAAGCCTCTACCGAACCGTCACACATTGGTAATCTCACGCCAAGCTAACTACCGCGCCACTGGCTGCGTAGTTGTTTCAACGCTGTCGCACGCTATCGCTTTGGCATCCGAACTCGGCAATGAACTCTACGTCGCGGGCGGAGCTGAGATATACACTCTGGCACTACCTCACGCCCACGGCGTGTTTCTATCTGAGGTACATCAAACCTTCGAGGGTGACGCCTTCTTCCCAATGCTCAACGAAACAGAATTCGAGCTTGTCTCAACCGAAACCATTCAAGCTGTAATTCCGTACACCCACTCCGTTTATGCGCGTCGAAACGGCTAACCATTCCGTCAACGGGACGCCAAAATGCTGCGCATTTTGGTTCCCTCCGCTGCGCTCCGGCTCTCGTTACGTCCAACGTTAGCACCACTGAAACCCAGCTTTATTTAGCTCATGTTTATTCAAACGGCATTTAGCTTTTCAGGCGTTATTCAGTGCCTGTTTTGCCTTTTTTCCGGGCTTCGCCTGCATGGGCTGCGCAGGTTTTCAGTCTTTTTGGCCTCTAGCCCTTGCGTAGCAAGCGCAAGCAGCTATCGTTTTTGCAGTGCTGTGCCGCCTCGGTGGCGCAGCGTTTTTTCACGGTTAGCGCCCGTCGCCAAATTCAAGTTATCCGTTTTGGCTTCTGGTTCTAACATTTCGGTCAAGCCGACCCGCATTCTGCGGTCGGCTTACCTCGCCCGTTAGACATCATGAGGGAAGCGGTGACCATCGAAATTTCGAACCAACTATCAGAGGTGCTAAGCGTCATTGAGCGCCATCTGGAATCAACGTTGCTGGCCGTGCATTTGTACGGCTCCGCAGTGGATGGCGGCCTGAAGCCATACAGCGATATTGATTTGTTGGTTACTGTGGCCGTAAAGCTTGATGAAACGACGCGGCGAGCATTGCTCAATGATCTTATGGAGGCTTCGGCTTTCCCTGGCGAGAGCGAGACGCTCCGCGCTATAGAAGTCACCCTTGTCGTGCATGACGACATCATCCCGTGGCGTTATCCGGCTAAGCGCGAGCTGCAATTTGGAGAATGGCAGCGCAATGACATTCTTGCGGGTATCTTCGAGCCAGCCATGATCGACATTGATCTAGCTATCCTGCTTACAAAAGCAAGAGAACATAGCGTTGCCTTGGTAGGTCCGGCAGCGGAGGAATTCTTTGACCCGGTTCCTGAACAGGATCTATTCGAGGCGCTGAGGGAAACCTTGAAGCTATGGAACTCGCAGCCCGACTGGGCCGGCGATGAGCGAAATGTAGTGCTTACGTTGTCCCGCATTTGGTACAGCGCAATAACCGGCAAAATCGCGCCGAAGGATGTCGCTGCCGACTGGGCAATAAAACGCCTACCTGCCCAGTATCAGCCCGTCTTACTTGAAGCTAAGCAAGCTTATCTGGGACAAAAAGAAGATCACTTGGCCTCACGCGCAGATCACTTGGAAGAATTTATTCGCTTTGTGAAAGGCGAGATCATCAAGTCAGTTGGTAAATGATGTCTAACAATTCGTTCAAGCCGACCGCGCTACGCGCGGCGGCTTAACTCCG
contig-3
ATAACTGTTTTTCTAGAACGAGATCAACACGATGAAAAGCATCGTCAATAAAGCTCCGCACTTGCTCTGGAGACAGGTCATGATAACGAATGACAAATTCAAAAGGTGGATTAGACATAAGACCTCAGATCGTGGATTGTTTGGTACGAGTGAGTAATGAGACTTTCTGGTAAATCACTGAGGGGAAAGCCCCGAAGGGCTTCCGTGTCTCAGTTACCAAATTTATCACCGTTTGTGTCTGTCCTCACAATTAAGCTGCCATTTAACATTTTGTTTTTGACTATGTTGATGATGGTTTTGTGGGGGGAAAGGATCGTTTTTATTACTAGTTATCTCTTTACCGCATACGGTACAGCGATAAATGCCTGATACTGGAACTGTATCGCTAGGATCGTATGTTGATGTCCACCAAGTCTGTGTGTGTGTAACTCGCTGTAAGAACTGCTCTGTTTTTTCCGTATATGCAGCCATTCTTTTACCTTTCTTATCGTTTATTTTCTTGGTTTTCCTGCGTCTGAGCGTTTTTTGCGCACCGTTCCGTCATTGTTTCTGTCTCTGGGCTGGGTTCCGCCACCAGGCTTTGGCACTACCACATCTTTGTTTAGCGGTCTTCTATCTGCCATCTCTTAACTCCTTCTTTCAGTTGTGATGCTTTACGGAGACTTTTAGCTTCGATGGAGGATTACTTTCGTAAACAGCTGATAGCTTATTTATTGAGCTAACGGCATGCGCAAGCGAAGCGGCATATTGTTAGTTTATACAACTTAGAGTATATTGATGCAATGGATATTGCCTAAAGCAGTGTCCTGAACCACTGAAATTAAATGCCTCTACTGGTGAATCTCATCAGGCGTAGAGGTTTGGTTTTTTAGTGAGGTTTTTTTAATCGGAGTATCAAATAAGAAATTTAATTGTTCGACCACTAAGCCCCAACAAAGGAGGACACTATGTCCGCAAGCGAAATGAAAGAGATTTGTCTAGACGTAACTGGTGTTGATAAAGAGCTAAAGTCTTTACCTATTGATAAAGCTTTAGCTTTTTTGCACAACTTGGAGTTGGTTGCCGCTGGAATTGAACCAGAACTGAAAGTTGAACACCTAAAAGTAGTTGCTCCAGGCGTGATTGAGTTGAAGATAAATGGTAGCCCTGCTTATCGTTGTGTGTACACGATAAAATCACCCGGCAAGGTGATCGTGTTACGTGTCTTCAAGAAAACGACTAACGGACCTGCACGCAAAGACTTAGAAGTCGTGAAGCAACGGCTGAAAAATCTCAAAATATAGTATCCACTCAAGGCGATGTTCACAGCATCGCCTTTTTCATGCCCATCTCTAAAATTACTTCAGAGGATGGGTGTACTTGCATGTCTAATTTGTAACCCAGCTTGAACATGATTTCCAGTAGTGAATCTGTAGAAAACTTGTCCAGCTTCCCTTTCAGCATGTTGCTAACCCTAGGTTGGCTTATGCCTAGATGTGCGGCCGCCTCTGTTTGGTTCCAGCCGTTATCTCTTACCGTCTTATGTATGGCGAGGATCAGGTTTGATTTCAGGTTCTGCATGTTTAGGGATACCGGATCACTCGTTAGTATTTCGAATATGTTTTGATTGCTCATCATTTTCTTCTCCTATCTGAATGCGAGCATTTAGTTGTCACAAGACAATAGGAACGATTATTAGCTTACACTAAAGTTTGCGGATTATACAAGTTACAGTATGCATGACAAGATGTAGATGGGGTTTTATTTGTAAATTTAAAGCATTCTAACAACACTTGTTGACTGGATCTTGGTCGTCAGCGTAGTCTTCATTTGTTTTAAAAAGAAAAACCGCCTGGGGAGGCGGTTTTTCAAGGTTCATCAAACCGGCAAGTTTATGAACCGAGGTAACTGGCTTAGAGGAGCACAGTCACCAAATCTGTTTTATCAGTGTAGCCGTATAGTACGTGTCTTTTCAAGACTTCACTCCTCTAATCAGTTACCAATGGCTGCTGCCAGTGGCGCTTTTGCATGTCTTACCGGGTTGGACTCAAGATGATAGTTACCGGATAAGGCGCAGCAGTCGGACTGAACGGGGGGTTCGTGCATACAGTTCAACTTGGGGCGAACTGCCTACCCGGAACTGAGTGTCAGGCGTGGAATGAGATAAACGCGGCCATAACTGCGGAATGACACCGGTAAACCGAAAGGCAGGAACAGGGGAGCGCACGAGGGAGCCATCGGGGGGAAACGCCTGGTATCTTTAGAGTCCTGTCGGGTTTCGCCACCACTGATTTGAGCGTCTGTTTTTGTGATGCTTATCAGGGGGGCGGAGCCTATGGAAAAACGGCAACGCCGCGGCCTTCCGTTGTCCTTTCCGAGCTGTCTGTCCTATGCCCTTATGTGTGCGTTGCGACCGCTCGCCGCAGCCGAACGGTAGGAGCGTAGCGACTGAGTGAGCGAAGGGAAGCGGAAAAGAGACCGGTTTTACATTGAGCACTGACGCTCTGAGGCCCTTTATGACGAAACAACAGAAAACGGCGCTGAACATGGCTAAGTTCATCCAGAATCAGTCCCTGCTCCTGCTGGAGAAGCTTAACGAGCTTGATCTCGATGCTGAGGCTGACCTTTGTGAGAAGCTCCACGATGATGCGGAGCATCTTTTCCGTACACTGTCCTCGAGACTGGATGCATTACAGGATGGTAACTGATGGCCCGAGTGTCTATTAGTGAGGCTTCCCGACTGACGGGTAAGAGTAGAACAACACTGCACAGGTTAATTAAAGCAGGTGACCTGTCCACCTGTAGCGGTGAACGTAATGCAAAAATGGTAGATACTTCAGAGCTTTTACGTGTCTTTGGTCCCTTTGAGCAACCGAAGAGTGAACACCATTCTGGACAGGTCTCTGAACAGCGTGATACAGCCTCTGCTGACCAGAGTGAACAGGTGATTCGTCATCTGAAACAGGAGATTGAACACCTGAACACCTTACTTTTGTCCAAGGTTCGCACATTGATAGCCTGAAACAGGCCATGCTCCTTCTTGAAAATCATGAGGCAAAATTAACTGAATCCCCGGCGCCATGGTGGAAATTCTGGAAAAAATCCTGACCCCGTCATGCTTCAGTTTTCCTCTCCGGCCATCCGGAGAGTTCTTCTGAACGTGTCCCAAAAATCGCCAGATCTCTGAACGCTCCTCACCACTAAAAATATCCACACCCCACGCAAAATTAAAATTTTGCAGATTTGTATTTTATATCAGCAGCTTACGTTCTATAAATTTCGTTTTTTTTTAATTTTATTTATACAGATCCGACTCTATGACGAGTCGTCATAGAGTCCCCGGCGAGTCGTCATAGAGTCGGTAACGACTCAGGACTATAGAAACAATAAGTTAACAACGACCCGACTCTAGACCCGACTCCCCGTTTGGTTGTTTTTTAGACGTGACGACTCTGGGTACGACTCTAGTGAAGAGTCGCCGGTGAATCGTGTGGTGAGTCGTCCGGCGACTTGCCATAACGTGATTGCCGGCCGTCGACGAACCCGATTCCTGAACGTGCTGAAAACCGGTTTTTCCGGCTGCGCCGGCAACGCTTCACGGCCACGCAATACGGTGCGTCCCCGTTCACCGTTTTCGGATGGGAAGAACGCCGGAAACGGGACTTACCCTGGCTGAATGGCGTGAATTTTCGCGCTATGCACTTGCGTGCATACTCATGCATGCCGTAAAAACAGAGCCTGCGCGTTTCTGGCGGGTTTTCGGGTGGTTTGTTGCCTGTTTTACCGGTTTCCCGTCAGAAACGCCCTGAGGCCGTTTTAGCGGTGCGTACAATCATACCTTTTATGTTAAATGATAGATGTAAAAAGCCCCGATTGGTCTGATGGATTTCCTGCTGAGGTGCGAAGCGGTCCACCTCCCGGCGACCTGTTCGGAAACTCCCCTCTGCGCCAGTCTTGTTTGGCCAAATAAGCTGTTATGAGATAAGCACTTGTGGTGTGGTAGAGAAGATCCTAGCTGACAAAGATCTCTCTTATGTCTTTAATGAGAGTGATATTGGAAGATTGTCGAAGCAATTGGTCCTTTATCATTTCAGTAACGGCATATGTGTTGTAAACAGCGATAGCTATTTCAGATAAAGACGGATTAGTAGTTAGTGACTTACATGTAGGAGGAATAAAAAAGCCTGGACGATCGGATAACTGTTTTTCTAAGAACGAGTTCAACACGATGAAAAGCGTCGTCAATAAAGCTCCGCACTTGCTCTGGAGACAGGTCATGATAACGAATGACAAATTCAAAAGGTGGATTAGACATAAGACCTCAGATCGTGGATTGTTTGGTACGAGTGAGTAATGAGACTTTCTGGTAAATCACTGAGGGAAAGCCCCGAAGGGCTTCCGTGTCTCAGTTACCAAATTTATCACCGTTTGTGTCTGTCCTCACAATTAGCTGCCATTTAACATTTTGTTTTTGACTATGTTGATGATGGTTTTGTGGGGGGAAAGGATCGTTTTTATTACTAGTTATCTCTTTACCGCATACGGTACAGCGATAAATGCCTGATACTGGAACTGTATCGCTTGGATCGTATGTTGATGTCCACCAAGTTACTGTGTGTGTAACTCGCTGTAAGAACTGCTCTGTTTTTTCCGTATATGCAGCCATTCTTTTACCTTTCTTATCGTTTATTTTCTTGGTTTTCCTGCGTCTGAGCGTTTTTTGCGCACCGTTCCGTCATTGTTTCTGTCTCTGGGCTAGGTTTCCGCCACCAGGCTTTGGCACTACCACATCTTTTGTTTAGCGGTCTTCTATCTGCCATCTCTTAACTCCTTCTTTCAGTTGTGATGCTTTACGGAGACTTTTAGCTTCGATGGAGGATTACTTTCGTAAACAGCTGATAGCTTATTTATTGAGCTAACGGCATGCGCAAGCGAAGCGGCATATTGTTAGTTTATACAACCCAGAGTATATTGATTGCAATGGATATTGCCTAAAGCAGTGTGCTGAACCACTGAAATTAAATGCCTCTACCTGACTGAATCTCATCAGGCGTAGAGGTTTGGTTTTTTAGTGAGGTTTTTTTAATCGGAGTATCAAATGAGAAATTTAATTGTTCGACCACTAAACCCCAACAAGGGAGGACACTATGTCCGCAAAAAAATGATGAAAGAGATTTGTCTAGACGTAACTGGTGTTGATAAAGAGCTAAAGTCTTTACCTATTGATAAAGCTTTAGCTTTTTTTAAATACTGGCAAGTTGGTTGCCGCTGGAATTGAACCAGAACTGAAAGTTGAACACCTGAAAGTAGTTGCTCCAGGCGTGATTGAGTTGAAGATAAATGGTAGCCCTGCTTATCGTTGTGTGTACACGATAAAATCACCCGGCAAGGTGATCGTGTTACGTGTCTTCAAGAAAAGGAAACGGCTAACGGACCTGCACGCAGAGACTTAGAAGTCGTGAAGCAACGGCTGAAAAATCTCAAAATATAGTATCCACTCAAGGCGATGTTCACAGCATCGCCTTTTTTCATGCCCATCTCTAAAATTACTTCAGAGGATGGGTGTACTTGCATGTCTAATTTGTAACCCAGCTTGAACATGATTTCCAGTAGTGAATCTGTAGAAAACTTTGTCCAGCTTCCCTTTCAGCATGTTGCTAACCCTAGGTTGGCTTATGCCTAGATGTGCAGCCACTCTGTTTGGTTATAGCCGTTATCTCTTACCGTCTTATGTATGGCGAGGATCAGGTTTGATTTCAGGTTCCACATGTTTAGGGATACCGGATCACTCGTTAGTATTTCGAATATGTTTTGATTGCTCATAATTTTCATCTCCTATCTGAATGCGAGCATTTAGTTGTCACAAGACAATAAGAACGATTATTAGCTTACACTAAAGTTTGCGGATTATACAAGTTACAGTATGCATGACAAGATGTAGATGGGGTTTTATTTGTAAATTTAAAGCATTCTAACAACACTTGTTGACTGGATCTTGGTCGTCAGCGTAGTCTTCATTTGTTTTAAAAAGAAAAACCGCCTGGGGAGGCGGTTTTTCAAGGTTCATCAAACCGGCAAGTTTATGAACCGAGGTAACTGGCGGAGAGGAGCACAGTCACCAAAATCTGTTTTATCAGTGTAGCCGTATAGTACGTGTCTTTTTCAAGACTTCACTCACTCTAATCAGTTACCAATGGCTGCTGCCAGTGGCGCTTTTGCATGTCTTACCGGGTTGGACTCAAGATGATAGTTGCCGGATAAGGCGCAGCAGTCGGACTGAACAGGGGGTTCGTGCATACAGTCCAGCTTGGAGCGAACTGCCTACCCGGAACTGAGTGTCAGGCGTGGAATGAGATAAACGCGGCCATAACTGCGGAATGACACCGGTAAACCGAAAGGCGGGAACAGGAGAGCGCACGAGGGAGCCATCAGGGGGAAACGCCTGGTATCTTTAGAGTCCTGTCGGGTTTCGCCACCGCGGTTTGAGCGTCTGTTTTTGTGATGCTTATCAGGGGGGCGGAGCCTATGGAAAAACAGCCCAACGCCGCGGCCTTCCGTTGTCCTTTCCGAGCTGTCTGTCCTATGCCCTTATGTGTGCGTTGCGACCGCTCGCCGCAGCCGAACGGTAGGAGCGTAGCGACTGGAGAGTGAAGGCGCGAGGAAGCGGAAAAGAGACCGGTTTTACATTGAGCACTGACGCTCTGGGAGCCCTTTATGACGGGGGGGGAAACAACAGAAAACGGCGCTGAACATGGCTAAGTTCATCCAGAATCAGTCCCTGCTCCTGCTGGAGAAGCTTAACGAGCTTGATCTCGATGCTGAGGCTGACCTTTGTGAGAAACTCCACGATGATGCGGAGCATCTTTTCCGTACACTGTCCTCGAGACTGGATGCATTACAGGATGGTAACTGATGGCCCGAGTGTCTATTAGTGAGGCTTCCCGACTGACGGGGTAGAGTAGAACAACACTGCACAGGTTAATTAAAGCAGGAAGCCTGTCCACCTGTAGCGGTGAACGTAATGCAAAAATGGTAGATACTTCAGAGCTTTTACGTGTCTTTGGTCCCTTTGAGCAACCGAAGAGTGAACACCATTCTGGACAGGTCTCTGAACAGCGTGATACAGCCTCTGCTGACGAGAGTGAACAAGGTGATTCGTCATCTGAAACAGGAGATTGAACACCTGAACACCTTACTTTTGTCCAAGGATTCGCACATTGATAGCCTGAAGCAGGCCATGCTCCTTCTTGAAAATCACCAGGCAAAATTAACTGAATCCCCGGCGCCATGGTGGAAATTCTGGAAAAAATCCTGACCCCGTCATGCTTCAGTTTTCCTCTCCGGCCATCCCGGGGAGTTCCTGAACCTTCCCAAAAATCGCCAGATCTCTGAACGCTCCTCACCACTAAAAATATCCACACCCCACGCAAAATTAAAATTTTGCAGATTTGTATTTTATATCAGCAGCTTACGTTCTATAAATTTCGTTTTTTTAATTTTATTTATACAGATCCGACTCTATGACGAGTCGTCATAGAGTCCCCGGCGAGTCGTCATAGAGTCGGTAACGACTCAGGACTATAAAAACAATAAGTTAACAACGACCCGACTCTAGACCCGACTCCCCGTTTGGTTGTTTTTTAGACGTGACGACTCTGGGTACGACTCTAGTGAAGAGTCGCCGGTGAATCGTGTGGTGAGTCGTCCGGCGACTTGCCATAACATCGATTGCCGGCCGTCGACGAACCCGATTCCTGAACGTGCTGGCTCCGGTTTTCCGGCTGCGCCGGCAACGCTTCACGGCCACGCAATAAATTGCGTCCCCGTTCACCGTTTTCGGATGGGAAGAACGCCGGAAACAGGACTTACCCTGGCTGAATGGCGTGAATTTTCGCGCTATGCACTTGCGTGCATACTCATGCATGCCGTAAAAACAGAGCCTGCGCGTTTCTGGCGGGTTTTCGGGTGGTTTTTGTTGCCTGTTTTACCGGTTTCCCGTCAGAAACGCCCTGAGGCCGTTTTAGCGGTGCGTACAATCATACCTTTATGTTAAATGATAGATGTAAAAAGCCCCGATTGGTCTGATGGATTTCCTGCTGAGGTGCGAAGCGGTCCACCTCCCGGCGACCTGTTCGGAAACTCCCTCTGCGCCAGTCTTGTTTGGCCAAATAAGCTGTTATGAGATAAGCACTTGTGGTGTGGTAAAGAAGATCCTGAAAGCTGACGAAGATCTCTCTTATGTCTTTAATGAGAGTGATATTGGAAGATTGTCGAAGCAATTGGTCCTTTATCATTTCAGTAACGGCATATGTGTTGTAAACAGCGATAGCTATTTCAGATAAAGACGGATTAGTAGTTAGTGACTTACATGTAGGAATAAAAAAGCCTGGACGATCGGATAACTGTTTTTCTAGAACGAGATCAACACGATGAAAAGCATCGTCAATAAAGCTCCGCACTTGCTCTGGAGACAGGTCATGATAACGAATGACAAATTCAAAAGGTGGATTAGACATAAGACCTCAGATCGTGGATTGTTTGGTACGAGTGAGTAATGAGACTTTCTGGTAAATCACTGAGGGAAAGCCCCGAAGGGCTTCCGTGTCTCAGTTACCAAATTTATCACCGTTTGTGTCTGTCCTCACAATTAGCTGCCATTTAACATTTTGTTTTTGACTATGTTGATGATGGTTTTGTGGGGGAAAGGATCGTTTTTATTACTGGTTATCTCTTTGCCGCTTACGGTACAGCGATAAATGCCTGATACTGGAACTGTATCGCTTGGATCGCTATGTTGATGTCCATCAAGTCTGTGTGTGTGTAACTCGCTGTAAGAACTGCTCTGTTTTTTCCGTATATGCAGCCATTCTTTTACCTTTCTTATCGTTTATTTTCTTGGTTTTCCTGCGTCTGAGCGTTTTTTGCGCACCGTTCCGTCATTGTTTCTGTCTCTGGGCTGGGTTCCGCCACCAGGCTTTTGCACTCCCACATCTTTGTTTAGCGGTCTTCTATCTGCCATCTCTTAACTTCTTCTTTCAGTTGTGATGCTTTACGGAGACTTTTTAGCTTCGATGGAGGATTACTTTCGTAAACAGCTGATAGCTTATTTGATGAGGCCGCGGCATGCGCAAGCGAAGCGGCGTATTGTTAGTTTATACAACTTAGAGTATATTGATGCAATGGATGTTGCCTAAAGCAGTGTCCTGAACCACTGAAATTAAATGCCTCTACCTAGTGAATCTCATCAGGCGTAGAGGTTTGGTTTTTTAGTGAGGTTTTTTTAATCGGAGTATCAAATGAGAAATTTAATTGTTCGACCACTAAACCCCAACAAAGGAGGACACTATGTCCGCAAGCGAAATGAAAGAGATTTGTCTAGACGTAACTGGTGTTGATAAAGAGCTAAAGTCTTTACCTATTGATAAAGCTTTAGCTTTTTTGCCCTACTTGAAGTTGGTTGCCGCTGGAATTGAACCAGAACTGAAAGTTGAACACCTGAAAGTAGTTGCTCCAGGCGTGATTGAGTTGAAGATAAATGGTAGCCCTGCTTATCGTTGTGTGTACACGATAAAATCACCCGGCAAGGTGATCGTGTTACGTGTCTTCAAGAAAACGATCTAACGGACCTGCACGCAAAGACTTAGAAGTCGTGAAGCAACGGCTGAAAAATCTCAAAATATAGTATCCACTCAAGGCGATGTTCACAGCATCGCCTTTTTCATGCCCATCTCTAAAATTACTTCAGAGGATGGGTGTACTTGCATGTCTGGTTTGTAGCCCGAACCCCGAACATGATTTCCAGTAGTGAATCTGTAGAAAACTTGTCCAGCTTCCCTTTCAGCATGTTGCTAACCCTAGGTTGGCTTATGCCTAGATGTGCGGCCGCCTCTGTTTGGTTCCAGCCGTTATCTCTTACCGTCTTATGTATGGCGAGGATCAGGTTTGATTTCAGGTTCCACATGTTTAGGGATACCGGATCACTCGTTAGTATTTCGAATATGTTTTGATTGCTCATAATTTTCATCTCCTATCTGAATGCGAGCATTTAGTTGTCACAAGACAATAGGAACGATTATTAGCTTACACTAAAGTTTGCGGATTATACAAGTTACAGTATGCATGACAAGATGTAGATGGGGTTTTATTTGTAAATTTAAAGCATTCTAACAACACTTGTTGACTGGATCTTGGTCGTCAGCGTAGTCTTCATTTGTTTTAAAAAGAAAAACCGCCTGGGGAGGCGGTTTTTCAAGGTTCATCAAACCGGCAAGTTTATGAACCGAGGTAACTGGCTTAGAGGAGCACAGTCACCAAATCTGTTTTATCAGTGTAGCCGTATAGTACGTGTCTTTTCAAGACTTCACTCCTCTAATCAGTTACCAATGGCTGCTGCCAGTGGCGCTTTTGCATGTCTTACCGGGTTGGACTCAAGATGATAGTTACCGGATAAGGCGCAGCAGTCGGACTGAACGGGGGGTTCGTGCATACAGTCCAGCTTGGAGCGAACTGCCTACGCGGAACTGAGTGTCAGGCGTGGAATGAGATAAACGCGGCCATAACTGCGGAATGACACCGGTAAACCGAAAGGCAGGAACAGGAGAGCGCACGAGGGAGCCATCAGGGGGAAACGCCTGGTATCTTTAGAGTCCTGTCGGGTTTCGCCACCACTGATTTGAGCGTCTGTTTTTGTGATGCTTATCAGGGGGCGGAGCCTATGGAAAAACGGCAACGCCGCGGCCTTCCGTTGTCCTTTCCGAGCTGTCTGTCCTATGCCCTTATGTGTGCGTTGCGACCGCTCGCCGCAGCCGAACGGTAGGAGCGTAGCGACTGAGTGAGCGAGGAAGCGGAAAAGAGACCGGTTTTACATTGAGCACTGACGCTCTGAGGCCCTTTATGACGAAACAACAGAAAACGGCGCTGAACATGGCTAAGTTCATCCAGAATCAGTCCCTGCTCCTGCTGGAGAAGCTTAACGAGCTTGATCTCGATGCTGAGGCTGACCTTTGTGAGAAACTCCACGATGATGCGGAGCATCTTTTCCGTACACTGTCCTCGAGACTGGATGCATTACAGGATGGTAACTGATGGCCCGAGTGTCTATTAGTGAGGCTTCCCGACTGACGGGTAAGAGTAGAACAACACTGCACAGGTTAATTAAAGCAGGTGACCTGTCCACCTGTAGCGGTGAACGTAATGCAAAAATGGTAGATACTTCAGAGCTTTTACGTGTCTTTGGTCCCTTTGAGCAACCGAAGAGTGAACACCATTCTGGACAGGTCTCTGAACAGCGTGATACAGCCTCTGCTGACCAGAGTGAACAGGTGATTCGTCATCTGAAACAGGAGATTGAACACCTGAACACCTTACTTTTGTCCAAGGATTCGCACATTGATAGCCTGAAACAGGCCATGCTCCTTCTTGAAAATCACCAGGCAAAATTAACTGAATCCCCGGCGCCATGGTGGAAATTCTGGAAAAAATCCTGACCCCGTCATGCTTCAGTTTTCCTCTCCGGCCATCCCGGGGAGTTCCTGAACCTTCCCAAAAATCGCCAGATCTCTGAACGCTCCTCACCACTAAAAATATCCACACCCCACGCAAAATTAAAATTTTGCAGATTTGTATTTTATATCAGCAGCTTACGTTCTATAAATTTCGTTTTTTTAATTTTATTTATACAGATCCGACTCTATGACGAGTCGTCATAGAGTCCCCGGCGAGTCGTCATAGAGTCGGTAACGACTCAGGACTATAAAAACAATAAGTTAACAACGACCCGACTCTAGACCCGACTCCCCGTTTGGTTGTTTTTTAGACGTGACGACTCTGGGTACGACTCTAGTGAAGAGTCGCCGGTGAATCGTGTGGTGAGTCGTCCGGCGACTTGCCATAACGTGATTGCCGGCCGTCGACGAACCCGATTCCTGAACGTGCTGAAAACCGGTTTTTCCGGCTGCGCCGGCAACGCTTCACGGCCACGCAATAAATTGCGTCCCCGTTCACCGTTTTCGGATGGGAAGAACGCCGGAAACAGGACTTACCCTGGCTGAATGGCGTGAATTTTCGCGCTATGCACTTGCGTGCATACTCATGCATGCCGTAAAAACAGAGCCTGCGCGTTTCTGGCGGGTTTTCGGGTGGTTTGTTGCCTGTTTTACCGGTTTCCCGTCAGAAACGCCCTGAGGCCGTTTTAGCGGTGCGTACAATCATACCTTTATGTTAAATGATAGATGTAAAAAGCCCCGATTGGTCTGATGGATTTCCTGCTGAGGTGCGAAGCGGTCCACCTCCCGGCGACCTGTTCGGAAACTCCCTCTGCGCCAGTCTTGTTTGGCCAAATAAGCTGTTATGAGATAAGCACTTGTGGTGTGGTAGAGAAGATCCTAGCTGACAAAGATCTCTCTTATGTCTTTAATGAGAGTGATATTGGAAGATTGTCGAAGCAATTGGTCCTTTATCATTTCAGTAACGGCATATGTGTTGTAAACAGCGATAGCTATTTCAGATAAAGACGGATTAGTAGTTAGTGACTTACATGTAGGAATAAAAAAGCCTGGACGATCGGATAACTGTTTTTCTAGAACGAGATCAACACGATGAAAAGCATCGTCAATAAAGCTCCGCACTTGCTCTGGAGACAGGTCATGATAACGAATGACAAATTCAAAAGGTGGATTAGACATAAGACCTCAGATCGTGGATTGTTTGGTACGAGTGAGTAATGAGACTTTCTGGTAAATCACTGAGGGAAAGCCCCGAAGGGCTTCCGTGTCTCAGTTACCAAATTTATCACCGTTTGTGTCTGTCCTCACAATTAGCTGCCATTTAACATTTTGTTTTTGACTATGTTGATGATGGTTTTGTGGGGGGAAAGGATCGT
contig-2
[truncated: 1,090,894 more chars]
